# Supplementary material for: Candidate genes and pathways downstream of PAX8 involved in ovarian high-grade serous carcinoma
Source: Oncotarget. 2016 May 31;7(27):41929–47. doi: 10.18632/oncotarget.9740 (PMC5173106; doi:10.18632/oncotarget.9740)
Supplement: Supplementary file 3 [file oncotarget-07-41929-s003.xlsx]

## Sheet: Results table
Supplementary Table S2: Genes expressed in SKOV-3 (FPKM1) and FT194 cells (FPKM2) at significant level (FDR-adjusted p-value ≤0.05). Red and green rows are genes exclusively expressed in SKOV-3 and FT194 cells, respectively.
gene	chr	start	end	status	FPKM1	FPKM2	log2	abs(log2)	pvalue	qvalue	significant
BASP1P1	chr13	23457769	23489656	OK	12.1302	0.00804553	-10.5581	10.5581	0.01075	0.0212665	yes
ODZ1	chrX	123509755	124288890	OK	3.15669	0.00302186	-10.0288	10.0288	0.0184	0.0343638	yes
MSR1	chr8	15965001	16314496	OK	12.5135	0.0127502	-9.93875	9.93875	5e-05	0.000148514	yes
SPP1	chr4	88896801	88904563	OK	140.552	0.183525	-9.58091	9.58091	5e-05	0.000148514	yes
DHRS2	chr14	24105572	24114848	OK	496.203	0.797963	-9.28039	9.28039	5e-05	0.000148514	yes
MMP1	chr11	102654406	102714342	OK	89.1222	0.165587	-9.07205	9.07205	5e-05	0.000148514	yes
PCDH11X	chrX	91034259	91878228	OK	5.44967	0.0133468	-8.67353	8.67353	5e-05	0.000148514	yes
ESR1	chr6	152011630	152424408	OK	7.03451	0.0191732	-8.51922	8.51922	0.018	0.0336699	yes
CALB1	chr8	91070837	91106117	OK	12.8805	0.0354686	-8.50443	8.50443	0.00065	0.00164955	yes
SYT16	chr14	62394469	62579263	OK	20.0692	0.0629511	-8.31654	8.31654	5e-05	0.000148514	yes
GDA	chr9	74729510	74867140	OK	29.2631	0.101654	-8.16928	8.16928	5e-05	0.000148514	yes
HAPLN4,TM6SF2	chr19	19366258	19384074	OK	10.6984	0.0482916	-7.79141	7.79141	0.02275	0.0413976	yes
LOC149773	chr20	57090093	57210982	OK	19.3345	0.129162	-7.22586	7.22586	5e-05	0.000148514	yes
PRAME	chr22	22890122	22901696	OK	19.8856	0.138082	-7.17005	7.17005	5e-05	0.000148514	yes
CCDC144A	chr17	16593638	16680477	OK	4.34754	0.0315391	-7.10692	7.10692	5e-05	0.000148514	yes
GLB1L2	chr11	134201767	134246218	OK	7.33858	0.0540312	-7.08556	7.08556	0.0014	0.00334492	yes
HOXD8	chr2	176994421	177001826	OK	10.6762	0.0802805	-7.05513	7.05513	0.0003	0.000803184	yes
TRPC6	chr11	101321337	101454659	OK	2.09523	0.0159474	-7.03765	7.03765	0.00035	0.000926889	yes
PCDHB16	chr5	140560979	140565796	OK	2.25989	0.0196667	-6.84435	6.84435	0.0056	0.0118279	yes
AKR1C3	chr10	4964737	5260910	OK	124.029	1.10712	-6.80772	6.80772	5e-05	0.000148514	yes
KLHDC7A	chr1	18807423	18813600	OK	3.58497	0.0330431	-6.76146	6.76146	0.0086	0.0174368	yes
LOC644554	chr19	38307992	38345836	OK	8.00245	0.0749708	-6.73797	6.73797	5e-05	0.000148514	yes
PDZK1	chr1	145727183	145764206	OK	15.1508	0.146031	-6.69697	6.69697	5e-05	0.000148514	yes
RASSF2	chr20	4760668	4804291	OK	3.02616	0.0339582	-6.47758	6.47758	5e-05	0.000148514	yes
NGF	chr1	115771949	115910770	OK	3.59025	0.0462776	-6.27763	6.27763	0.00435	0.00943113	yes
SYN2	chr3	12045861	12233532	OK	2.71702	0.0369742	-6.19936	6.19936	0.0095	0.0190483	yes
MYO7A	chr11	76839309	76926286	OK	1.13183	0.0164653	-6.10308	6.10308	0.02325	0.0422077	yes
B3GALT5	chr21	41002252	41035709	OK	2.51133	0.0366003	-6.10045	6.10045	0.01435	0.0274804	yes
MACROD2	chr20	13976145	16033841	OK	10.8486	0.167796	-6.01466	6.01466	5e-05	0.000148514	yes
DCAF12L1	chrX	125683365	125686842	OK	4.25474	0.0669943	-5.98889	5.98889	0.0008	0.0019963	yes
C18orf1	chr18	13218064	13652834	OK	3.01738	0.0483311	-5.9642	5.9642	5e-05	0.000148514	yes
PCDH20	chr13	61983818	61989655	OK	2.80462	0.0461401	-5.92564	5.92564	0.0001	0.000287537	yes
EBF4	chr20	2673523	2740754	OK	7.84029	0.130951	-5.90381	5.90381	5e-05	0.000148514	yes
LOC284581	chr1	205758220	205865215	OK	3.12002	0.0530688	-5.87755	5.87755	0.0001	0.000287537	yes
LRRC17	chr7	102453307	102715288	OK	3.64801	0.0638939	-5.83529	5.83529	0.00045	0.00117155	yes
LOC647946	chr18	36786887	37380270	OK	4.43319	0.0777124	-5.83406	5.83406	5e-05	0.000148514	yes
VAV3	chr1	108113781	108507545	OK	14.5067	0.265142	-5.77381	5.77381	5e-05	0.000148514	yes
SYK	chr9	93564011	93660842	OK	4.48327	0.0819992	-5.7728	5.7728	5e-05	0.000148514	yes
S100A4	chr1	153516094	153518282	OK	988.837	18.1479	-5.76786	5.76786	5e-05	0.000148514	yes
RTN1	chr14	60062693	60337557	OK	5.91021	0.11157	-5.72719	5.72719	0.02595	0.0466034	yes
ONECUT2	chr18	55102916	55158530	OK	1.30828	0.0250253	-5.70814	5.70814	5e-05	0.000148514	yes
MAGEE1	chrX	75648045	75651746	OK	2.10862	0.0403482	-5.70765	5.70765	0.00455	0.00981772	yes
LARGE	chr22	33669061	34316416	OK	2.90752	0.0564002	-5.68795	5.68795	5e-05	0.000148514	yes
DIO2	chr14	80663867	80921810	OK	1.59086	0.0310453	-5.67929	5.67929	5e-05	0.000148514	yes
TOX	chr8	59717976	60031767	OK	6.01008	0.11805	-5.66992	5.66992	5e-05	0.000148514	yes
NFASC	chr1	204797781	204991950	OK	0.928248	0.0184402	-5.65359	5.65359	0.0112	0.0220716	yes
SOBP	chr6	107811316	107982513	OK	2.25718	0.0457438	-5.6248	5.6248	5e-05	0.000148514	yes
EEF1A2	chr20	62119365	62130505	OK	10.6673	0.216872	-5.62021	5.62021	0.00015	0.000420694	yes
REEP1	chr2	86441119	86565206	OK	5.61752	0.115568	-5.60312	5.60312	5e-05	0.000148514	yes
SYCP2	chr20	58438617	58508694	OK	6.97127	0.145547	-5.58187	5.58187	5e-05	0.000148514	yes
GNAZ	chr22	23401592	23484241	OK	5.12398	0.108647	-5.55955	5.55955	5e-05	0.000148514	yes
EPHA10	chr1	38181426	38230824	OK	2.17189	0.0461049	-5.55789	5.55789	5e-05	0.000148514	yes
MIR920,SOX5	chr12	23685186	24715380	OK	2.69419	0.0599067	-5.49099	5.49099	5e-05	0.000148514	yes
MFAP3L	chr4	170907747	170948361	OK	22.4498	0.508795	-5.46347	5.46347	5e-05	0.000148514	yes
TRPC4	chr13	38210772	38443939	OK	1.93648	0.0443404	-5.44867	5.44867	5e-05	0.000148514	yes
NPNT	chr4	106816596	106892828	OK	4.95149	0.113549	-5.44648	5.44648	5e-05	0.000148514	yes
GJA3	chr13	20712394	20735183	OK	5.05845	0.122141	-5.37208	5.37208	5e-05	0.000148514	yes
PCDHB15	chr5	140624982	140631537	OK	2.96664	0.072807	-5.34861	5.34861	0.0001	0.000287537	yes
LINC00346	chr13	111516333	111522655	OK	3.92162	0.0981737	-5.31997	5.31997	5e-05	0.000148514	yes
CDH16	chr16	66942024	66953074	OK	11.5754	0.294645	-5.29594	5.29594	5e-05	0.000148514	yes
RASSF6	chr4	74438718	74486340	OK	2.91114	0.075452	-5.26988	5.26988	5e-05	0.000148514	yes
HOXB-AS3	chr17	46667822	46683774	OK	16.4215	0.426385	-5.26728	5.26728	0.001	0.00245517	yes
LOC100132891	chr8	72753776	72987819	OK	3.15015	0.0818947	-5.26551	5.26551	5e-05	0.000148514	yes
SMO	chr7	128828712	128853385	OK	13.5342	0.352022	-5.2648	5.2648	5e-05	0.000148514	yes
FGFR4	chr5	176513920	176525149	OK	3.48016	0.0906508	-5.26269	5.26269	5e-05	0.000148514	yes
FAM198B	chr4	159045731	159094202	OK	7.71079	0.201253	-5.2598	5.2598	5e-05	0.000148514	yes
SLC22A3	chr6	160769424	160876014	OK	1.64844	0.04373	-5.23633	5.23633	5e-05	0.000148514	yes
ERBB2,MIR4728	chr17	37844392	37886788	OK	608.821	16.1608	-5.23545	5.23545	5e-05	0.000148514	yes
C2orf72	chr2	231902280	231914427	OK	3.94754	0.106115	-5.21726	5.21726	5e-05	0.000148514	yes
SYTL5	chrX	37808551	37988163	OK	1.24248	0.0340415	-5.18978	5.18978	5e-05	0.000148514	yes
BRSK2	chr11	1411128	1484086	OK	2.02974	0.0559351	-5.1814	5.1814	0.01215	0.023743	yes
SYT15	chr10	46955443	46970601	OK	27.01	0.754954	-5.16096	5.16096	5e-05	0.000148514	yes
ID4	chr6	19837600	19842431	OK	20.2299	0.578042	-5.12917	5.12917	5e-05	0.000148514	yes
ITGB6	chr2	160956175	161110769	OK	4.67311	0.133652	-5.12783	5.12783	5e-05	0.000148514	yes
PSG1	chr19	43370612	43383871	OK	2.00499	0.0578426	-5.11532	5.11532	0.0001	0.000287537	yes
ZNF257	chr19	22235265	22273903	OK	5.68974	0.169712	-5.0672	5.0672	5e-05	0.000148514	yes
ZNF385B	chr2	180306710	180726232	OK	1.10856	0.033108	-5.06537	5.06537	0.0188	0.0350046	yes
IGFBP3	chr7	45951843	45960871	OK	88.2902	2.70775	-5.02709	5.02709	5e-05	0.000148514	yes
SORL1	chr11	121322911	121504722	OK	9.75691	0.304249	-5.0031	5.0031	5e-05	0.000148514	yes
TCF24	chr8	67856532	67874825	OK	6.47597	0.204623	-4.98406	4.98406	5e-05	0.000148514	yes
APCDD1L	chr20	57032813	57090017	OK	5.17359	0.165098	-4.96978	4.96978	5e-05	0.000148514	yes
MYPN	chr10	69865873	69971773	OK	2.49549	0.0801355	-4.96074	4.96074	5e-05	0.000148514	yes
CERS1	chr19	18979360	19006953	OK	6.78467	0.219616	-4.94922	4.94922	0.0266	0.047665	yes
USP32P1	chr17	16680566	16707819	OK	4.27301	0.139071	-4.94136	4.94136	5e-05	0.000148514	yes
ATP7B	chr13	52471011	52585688	OK	3.30235	0.107803	-4.93702	4.93702	5e-05	0.000148514	yes
GCNT2	chr6	10521554	10629602	OK	12.5218	0.4239	-4.88457	4.88457	5e-05	0.000148514	yes
SULT1C2	chr2	108905094	108926893	OK	3.73723	0.126635	-4.88323	4.88323	5e-05	0.000148514	yes
COL4A3	chr2	228029280	228179508	OK	7.12772	0.242822	-4.87547	4.87547	5e-05	0.000148514	yes
ANO4	chr12	101111259	101522419	OK	2.76373	0.0953476	-4.85728	4.85728	5e-05	0.000148514	yes
AKR1C1,AKR1C4	chr10	4964737	5260910	OK	76.0616	2.68611	-4.82358	4.82358	5e-05	0.000148514	yes
LOC644100	chr5	115367974	115395264	OK	3.32664	0.118195	-4.81482	4.81482	0.00025	0.000678288	yes
RHBDL3	chr17	30593194	30651730	OK	3.27112	0.122555	-4.73829	4.73829	5e-05	0.000148514	yes
LONRF2	chr2	100889752	100939195	OK	3.1825	0.120101	-4.72784	4.72784	5e-05	0.000148514	yes
SMAD6	chr15	66994673	67074337	OK	7.37117	0.281737	-4.70947	4.70947	5e-05	0.000148514	yes
LOC100505695	chr2	171627603	171655475	OK	4.16268	0.160111	-4.70037	4.70037	0.0025	0.00568951	yes
PCDHA1,PCDHA10,PCDHA11,PCDHA12,PCDHA	chr5	140165875	140391929	OK	9.3042	0.361829	-4.6845	4.6845	5e-05	0.000148514	yes
BEND4	chr4	42112869	42154895	OK	0.786883	0.0307651	-4.67678	4.67678	5e-05	0.000148514	yes
TMEM150C	chr4	83404347	83483127	OK	3.05221	0.121668	-4.64883	4.64883	5e-05	0.000148514	yes
C12orf56	chr12	64660606	64784345	OK	3.69155	0.148008	-4.64048	4.64048	5e-05	0.000148514	yes
WNT7B	chr22	46316247	46373008	OK	3.09388	0.124375	-4.63665	4.63665	5e-05	0.000148514	yes
PARK2	chr6	161768561	163745505	OK	1.14795	0.0466918	-4.61974	4.61974	0.00025	0.000678288	yes
CACNA2D3	chr3	54156692	55108584	OK	2.01062	0.0834921	-4.58986	4.58986	5e-05	0.000148514	yes
GCNT3	chr15	59901964	59912210	OK	8.62983	0.363548	-4.56912	4.56912	5e-05	0.000148514	yes
ADAM23	chr2	207308367	207484983	OK	4.88566	0.209246	-4.54528	4.54528	5e-05	0.000148514	yes
PPAP2C	chr19	281043	291435	OK	85.354	3.78524	-4.495	4.495	5e-05	0.000148514	yes
SAMD5	chr6	147829827	147891157	OK	3.08426	0.139221	-4.46947	4.46947	5e-05	0.000148514	yes
SATB1	chr3	18388627	18486138	OK	3.05654	0.139592	-4.45261	4.45261	5e-05	0.000148514	yes
PCDH9	chr13	66876965	67804516	OK	14.6953	0.672365	-4.44997	4.44997	5e-05	0.000148514	yes
KCNG3	chr2	42669156	42721237	OK	1.6512	0.0766717	-4.42867	4.42867	5e-05	0.000148514	yes
LOC375295	chr2	177494308	177502302	OK	10.1805	0.475301	-4.42082	4.42082	5e-05	0.000148514	yes
KCNMB4	chr12	70760061	70828072	OK	3.85299	0.18205	-4.40357	4.40357	5e-05	0.000148514	yes
MCTP1	chr5	94038758	94620279	OK	10.3227	0.49591	-4.3796	4.3796	5e-05	0.000148514	yes
ANKRD34B	chr5	79852573	79866304	OK	2.18759	0.107794	-4.34299	4.34299	5e-05	0.000148514	yes
SYTL2	chr11	85405149	85522178	OK	12.9279	0.646371	-4.32198	4.32198	5e-05	0.000148514	yes
C10orf58	chr10	82167584	82196867	OK	19.8218	0.992275	-4.3202	4.3202	5e-05	0.000148514	yes
GUCY1B3	chr4	156680125	156728783	OK	11.6324	0.592525	-4.29514	4.29514	5e-05	0.000148514	yes
PODXL2	chr3	127348038	127391652	OK	19.335	0.98633	-4.293	4.293	5e-05	0.000148514	yes
SRSF12	chr6	89805519	89827800	OK	3.7566	0.198751	-4.2404	4.2404	5e-05	0.000148514	yes
C2orf65	chr2	74785009	74875461	OK	14.8226	0.786499	-4.23621	4.23621	5e-05	0.000148514	yes
ASB9	chrX	15262108	15288589	OK	2.47681	0.134469	-4.20314	4.20314	0.0126	0.0245352	yes
TFAP2A	chr6	10396915	10419797	OK	4.50267	0.244457	-4.20313	4.20313	5e-05	0.000148514	yes
LOC100506305	chr11	12995315	13011129	OK	11.1418	0.605576	-4.20153	4.20153	5e-05	0.000148514	yes
ROS1	chr6	117609165	117747054	OK	0.872339	0.0474441	-4.20059	4.20059	5e-05	0.000148514	yes
CD24	chrY	21094584	21239302	OK	350.267	19.2303	-4.187	4.187	5e-05	0.000148514	yes
PPYR1	chr10	47079059	47088385	OK	3.85709	0.217189	-4.15049	4.15049	5e-05	0.000148514	yes
CAMSAP3	chr19	7660787	7694439	OK	1.97033	0.112481	-4.13068	4.13068	0.0193	0.0358532	yes
C19orf51	chr19	55670028	55678090	OK	1.89001	0.108917	-4.11709	4.11709	0.0216	0.0395953	yes
OGDHL	chr10	50942686	50970425	OK	2.24621	0.130989	-4.09998	4.09998	5e-05	0.000148514	yes
NUDT11	chrX	51232862	51239459	OK	6.3947	0.376446	-4.08636	4.08636	5e-05	0.000148514	yes
ERBB4	chr2	212240441	213403352	OK	0.746897	0.0447414	-4.06122	4.06122	5e-05	0.000148514	yes
TRPM2	chr21	45773483	45863028	OK	2.25356	0.13594	-4.05117	4.05117	5e-05	0.000148514	yes
C12orf35	chr12	32112294	32146276	OK	75.207	4.53795	-4.05076	4.05076	5e-05	0.000148514	yes
FGFR2	chr10	123237843	123357972	OK	2.13302	0.12877	-4.05003	4.05003	5e-05	0.000148514	yes
RBM24	chr6	17281808	17294099	OK	5.30783	0.320958	-4.04767	4.04767	5e-05	0.000148514	yes
GPLD1	chr6	24428404	24489850	OK	1.57762	0.0959655	-4.03909	4.03909	5e-05	0.000148514	yes
MANEAL	chr1	38259773	38267528	OK	14.7612	0.911872	-4.01683	4.01683	5e-05	0.000148514	yes
MSC	chr8	72753776	72987819	OK	5.29812	0.327418	-4.01627	4.01627	0.0002	0.000550886	yes
COL17A1,MIR936	chr10	105790470	105845837	OK	4.39617	0.273776	-4.00518	4.00518	5e-05	0.000148514	yes
SH3GL3	chr15	84116090	84287493	OK	9.24725	0.587179	-3.97715	3.97715	5e-05	0.000148514	yes
MECOM	chr3	168801286	169381563	OK	63.7503	4.1333	-3.94707	3.94707	5e-05	0.000148514	yes
PDGFD	chr11	103777913	104035027	OK	3.01458	0.195529	-3.94651	3.94651	5e-05	0.000148514	yes
NPTX2	chr7	98246596	98259181	OK	0.790633	0.0516616	-3.93584	3.93584	0.0042	0.00912778	yes
SLC44A3	chr1	95285900	95361951	OK	7.54427	0.495888	-3.9273	3.9273	5e-05	0.000148514	yes
ANKRD6	chr6	90142896	90348474	OK	3.32713	0.221479	-3.90904	3.90904	0.0007	0.0017645	yes
ZNF781	chr19	38158649	38183216	OK	4.76517	0.320329	-3.8949	3.8949	5e-05	0.000148514	yes
EML1	chr14	100259744	100408395	OK	24.4675	1.66379	-3.87833	3.87833	5e-05	0.000148514	yes
PDE7B	chr6	136172833	136516709	OK	5.05134	0.3442	-3.87535	3.87535	5e-05	0.000148514	yes
DENND1C	chr19	6464259	6481798	OK	2.53396	0.176663	-3.84232	3.84232	5e-05	0.000148514	yes
C19orf18	chr19	58469804	58485902	OK	2.67906	0.187712	-3.83514	3.83514	0.00035	0.000926889	yes
F2RL2	chr5	75699148	76003957	OK	3.47978	0.24588	-3.82297	3.82297	5e-05	0.000148514	yes
NPTXR	chr22	39214455	39240017	OK	6.27674	0.444102	-3.82105	3.82105	5e-05	0.000148514	yes
NXNL2	chr9	91150015	91190704	OK	3.69812	0.264125	-3.8075	3.8075	5e-05	0.000148514	yes
PRDM6	chr5	122421415	122524533	OK	0.811999	0.0598831	-3.76126	3.76126	0.0003	0.000803184	yes
AKR1C2	chr10	4964737	5260910	OK	14.5839	1.08063	-3.75443	3.75443	5e-05	0.000148514	yes
CBLN2	chr18	70203914	70211723	OK	1.06552	0.0795791	-3.74302	3.74302	0.00055	0.00141443	yes
TTC3P1	chrX	74959209	74966846	OK	1.23905	0.0952506	-3.70136	3.70136	5e-05	0.000148514	yes
GAD1	chr2	171673199	171717659	OK	3.82828	0.294399	-3.70085	3.70085	5e-05	0.000148514	yes
COCH	chr14	31343740	31359822	OK	6.25936	0.482031	-3.69882	3.69882	5e-05	0.000148514	yes
CDON	chr11	125826712	125933196	OK	2.85585	0.222773	-3.68027	3.68027	5e-05	0.000148514	yes
NHS	chrX	17393542	17754113	OK	3.30465	0.25917	-3.67253	3.67253	5e-05	0.000148514	yes
MYEOV	chr11	69061621	69064767	OK	2.72098	0.214299	-3.66643	3.66643	5e-05	0.000148514	yes
HSPA12A	chr10	118430700	118502085	OK	4.05183	0.320256	-3.66128	3.66128	5e-05	0.000148514	yes
CYP27C1	chr2	127941411	127977639	OK	1.14931	0.0917446	-3.647	3.647	5e-05	0.000148514	yes
FBLN5	chr14	92335753	92414046	OK	1.76979	0.14129	-3.64685	3.64685	5e-05	0.000148514	yes
CRB3	chr19	6464259	6481798	OK	5.16011	0.412005	-3.64667	3.64667	0.008	0.0163041	yes
ARSE	chrX	2851071	2882822	OK	4.01046	0.320427	-3.6457	3.6457	5e-05	0.000148514	yes
CLDN4	chr7	73244422	73256855	OK	6.66267	0.534528	-3.63976	3.63976	5e-05	0.000148514	yes
PCDHB14	chr5	140603077	140605860	OK	1.32164	0.106279	-3.6364	3.6364	5e-05	0.000148514	yes
TNFRSF19	chr13	24144508	24250244	OK	2.05497	0.165709	-3.6324	3.6324	5e-05	0.000148514	yes
C6orf223	chr6	43968335	43974799	OK	1.24585	0.100899	-3.62615	3.62615	5e-05	0.000148514	yes
ZNF323	chr6	28291891	28337028	OK	8.86327	0.718409	-3.62496	3.62496	5e-05	0.000148514	yes
EFR3B	chr2	25264972	25382004	OK	1.03892	0.0844076	-3.62157	3.62157	5e-05	0.000148514	yes
MIEN1	chr17	37844392	37886788	OK	417.895	34.1543	-3.613	3.613	5e-05	0.000148514	yes
LPAR3	chr1	85263241	85358896	OK	6.27386	0.513007	-3.6123	3.6123	5e-05	0.000148514	yes
C6orf165	chr6	88117689	88174191	OK	1.70963	0.140833	-3.60163	3.60163	5e-05	0.000148514	yes
PLCH1	chr3	155093416	155462831	OK	1.22214	0.100707	-3.60117	3.60117	5e-05	0.000148514	yes
NUDT7	chr16	77756388	77776157	OK	3.61995	0.2983	-3.60113	3.60113	5e-05	0.000148514	yes
FGFBP1	chr4	15937192	15940363	OK	10.6702	0.8907	-3.5825	3.5825	5e-05	0.000148514	yes
AKR1B10	chr7	134212343	134226166	OK	2.51737	0.212263	-3.568	3.568	5e-05	0.000148514	yes
GPR56	chr16	57653909	57698975	OK	47.0555	3.98428	-3.56197	3.56197	5e-05	0.000148514	yes
UGT2B7	chr4	69954618	69978751	OK	12.0455	1.02074	-3.56081	3.56081	5e-05	0.000148514	yes
TLL1	chr4	166794409	167025609	OK	2.82647	0.241948	-3.54623	3.54623	5e-05	0.000148514	yes
C11orf41	chr11	33398387	33695646	OK	1.66835	0.143409	-3.54021	3.54021	5e-05	0.000148514	yes
AK8	chr9	135600964	135765473	OK	1.95271	0.167881	-3.53997	3.53997	0.00065	0.00164955	yes
ZNF114	chr19	48774585	48791894	OK	7.07772	0.612196	-3.53122	3.53122	5e-05	0.000148514	yes
ZNF704	chr8	81540685	81787016	OK	3.66842	0.319133	-3.52293	3.52293	5e-05	0.000148514	yes
MIR3939,RNASET2	chr6	167342807	167412557	OK	48.7992	4.27505	-3.51285	3.51285	5e-05	0.000148514	yes
GPR132	chr14	105499141	105531754	OK	5.66713	0.501537	-3.49819	3.49819	0.00945	0.0189554	yes
ZNF492	chr19	22817122	22869855	OK	6.14321	0.54463	-3.49564	3.49564	5e-05	0.000148514	yes
C1orf186	chr1	206238857	206289511	OK	38.2951	3.40336	-3.49213	3.49213	5e-05	0.000148514	yes
PCOLCE2	chr3	142536701	142608045	OK	6.34309	0.564146	-3.49105	3.49105	5e-05	0.000148514	yes
RNF180	chr5	63461670	63685485	OK	5.09924	0.454415	-3.4882	3.4882	5e-05	0.000148514	yes
GLDC	chr9	6532463	6645692	OK	1.35275	0.121796	-3.47336	3.47336	5e-05	0.000148514	yes
LOC645638	chr17	58160863	58166050	OK	33.4261	3.02149	-3.46765	3.46765	5e-05	0.000148514	yes
ZNF542	chr19	56879467	56891196	OK	58.6031	5.37379	-3.44696	3.44696	5e-05	0.000148514	yes
HECW2	chr2	197063649	197458271	OK	2.45497	0.225817	-3.44248	3.44248	5e-05	0.000148514	yes
FBLN2	chr3	13590624	13679922	OK	11.7821	1.0875	-3.43751	3.43751	5e-05	0.000148514	yes
ZNF439	chr19	11925101	12025365	OK	3.81446	0.355524	-3.42346	3.42346	5e-05	0.000148514	yes
ANKRD18B	chr9	33524410	33605125	OK	1.47719	0.138312	-3.41685	3.41685	5e-05	0.000148514	yes
LRP3	chr19	33685598	33716756	OK	6.88358	0.64503	-3.41572	3.41572	5e-05	0.000148514	yes
LOC100292680	chr12	1609368	1615079	OK	1.41275	0.133138	-3.40751	3.40751	5e-05	0.000148514	yes
BCAS1	chr20	52560078	52687304	OK	1.0227	0.0966049	-3.40414	3.40414	5e-05	0.000148514	yes
KIAA1644	chr22	44639556	44727409	OK	1.14127	0.108014	-3.40134	3.40134	5e-05	0.000148514	yes
PITPNM3	chr17	6354582	6459877	OK	14.1839	1.35217	-3.39091	3.39091	5e-05	0.000148514	yes
PRKAR2B	chr7	106685177	106802256	OK	8.01371	0.769112	-3.3812	3.3812	5e-05	0.000148514	yes
ZFP2	chr5	178322915	178360408	OK	2.26991	0.218099	-3.37957	3.37957	5e-05	0.000148514	yes
SYCE2	chr19	13001973	13030086	OK	4.99436	0.48265	-3.37125	3.37125	0.0015	0.00356392	yes
C17orf104	chr17	42733761	42753165	OK	5.72514	0.55497	-3.36683	3.36683	5e-05	0.000148514	yes
IDO1	chr8	39759844	39786349	OK	19.4187	1.89963	-3.35366	3.35366	5e-05	0.000148514	yes
C4orf47	chr4	186317839	186392913	OK	1.51403	0.148174	-3.35303	3.35303	0.0122	0.0238256	yes
MAPK8IP1	chr11	45907046	45928016	OK	10.5331	1.03293	-3.35011	3.35011	5e-05	0.000148514	yes
PSD	chr10	104162375	104178901	OK	1.09122	0.10732	-3.34595	3.34595	0.00265	0.0059919	yes
TMEM45B	chr11	129685740	129732664	OK	3.25929	0.325039	-3.32587	3.32587	5e-05	0.000148514	yes
PGAP3	chr17	37827374	37844310	OK	37.3351	3.73439	-3.32159	3.32159	5e-05	0.000148514	yes
TMOD2	chr15	52043757	52108558	OK	5.2306	0.530724	-3.30094	3.30094	5e-05	0.000148514	yes
MSX1	chr4	4861391	4865660	OK	4.60113	0.46691	-3.30077	3.30077	5e-05	0.000148514	yes
COL18A1	chr21	46825096	46962385	OK	70.422	7.19629	-3.2907	3.2907	5e-05	0.000148514	yes
IRX5	chr16	54965110	54968395	OK	2.20984	0.22632	-3.2875	3.2875	0.00015	0.000420694	yes
HNF4G	chr8	76398040	76479061	OK	2.3159	0.237593	-3.28501	3.28501	5e-05	0.000148514	yes
SCN2A	chr2	165944029	166248982	OK	2.45778	0.252668	-3.28204	3.28204	5e-05	0.000148514	yes
KCNK1	chr1	233749749	233808258	OK	13.8108	1.42939	-3.27233	3.27233	5e-05	0.000148514	yes
DCHS1	chr11	6642557	6677074	OK	1.29226	0.133965	-3.26996	3.26996	5e-05	0.000148514	yes
DCLK2	chr4	150999425	151178903	OK	7.05417	0.733153	-3.26629	3.26629	5e-05	0.000148514	yes
CISH	chr3	50643884	50649262	OK	1.19676	0.124429	-3.26574	3.26574	0.00075	0.00188038	yes
ELOVL7	chr5	60047615	60140101	OK	15.9176	1.65579	-3.26503	3.26503	5e-05	0.000148514	yes
SMAD9	chr13	37418809	37494409	OK	4.08174	0.424968	-3.26376	3.26376	5e-05	0.000148514	yes
ID1	chr20	30193085	30194317	OK	309.483	32.4439	-3.25384	3.25384	5e-05	0.000148514	yes
FANK1	chr10	127585107	127698417	OK	4.26062	0.452046	-3.23652	3.23652	5e-05	0.000148514	yes
MSX2	chr5	174151574	174157902	OK	4.64379	0.494819	-3.23033	3.23033	5e-05	0.000148514	yes
FLVCR1-AS1	chr1	213029945	213031480	OK	2.95688	0.317646	-3.21858	3.21858	0.0002	0.000550886	yes
ENHO	chr9	34521039	34523037	OK	2.25365	0.24556	-3.19812	3.19812	0.00785	0.0160302	yes
ADA	chr20	43248162	43280376	OK	11.5094	1.26145	-3.18965	3.18965	5e-05	0.000148514	yes
KYNU	chr2	143635194	143799885	OK	1.76711	0.196874	-3.16605	3.16605	5e-05	0.000148514	yes
MAPK10	chr4	86936275	87374283	OK	0.769644	0.0863422	-3.15605	3.15605	5e-05	0.000148514	yes
EHF	chr11	34642587	34684834	OK	0.704468	0.0802668	-3.13366	3.13366	5e-05	0.000148514	yes
FAM86C2P	chr11	67479467	67771593	OK	1.42145	0.162032	-3.13302	3.13302	0.0034	0.00754363	yes
STOX1	chr10	70587293	70655209	OK	5.08505	0.580113	-3.13186	3.13186	5e-05	0.000148514	yes
ANXA4	chr2	69969072	70053596	OK	137.555	15.812	-3.12091	3.12091	5e-05	0.000148514	yes
WASF3	chr13	27131839	27263082	OK	6.31524	0.733098	-3.10676	3.10676	5e-05	0.000148514	yes
TSPAN1	chr1	46640748	46652084	OK	29.5547	3.4362	-3.1045	3.1045	5e-05	0.000148514	yes
BEND6	chr6	56819772	56892331	OK	12.9943	1.52229	-3.09356	3.09356	5e-05	0.000148514	yes
ODZ3	chr4	183059971	183724177	OK	20.3444	2.38742	-3.09111	3.09111	5e-05	0.000148514	yes
COL12A1	chr6	75793956	75915623	OK	65.9598	7.75848	-3.08774	3.08774	5e-05	0.000148514	yes
ZNF45	chr19	44406055	44439444	OK	2.21581	0.264484	-3.06658	3.06658	0.00155	0.00367364	yes
B4GALNT4	chr11	369794	382117	OK	5.29451	0.634145	-3.06161	3.06161	5e-05	0.000148514	yes
SERPINE2	chr2	224839764	224904370	OK	175.899	21.292	-3.04637	3.04637	5e-05	0.000148514	yes
HKDC1	chr10	70980058	71027315	OK	27.7636	3.36204	-3.04579	3.04579	5e-05	0.000148514	yes
CDS1	chr4	85504056	85572493	OK	3.85782	0.467975	-3.04328	3.04328	5e-05	0.000148514	yes
NRG1	chr8	31497267	32625081	OK	28.6394	3.48315	-3.03954	3.03954	5e-05	0.000148514	yes
ZNF135	chr19	58570606	58581110	OK	6.67902	0.813246	-3.03787	3.03787	5e-05	0.000148514	yes
PCDH10	chr4	134070469	134112732	OK	4.87069	0.601802	-3.01677	3.01677	5e-05	0.000148514	yes
LPHN2	chr1	82266071	82458107	OK	15.6476	1.94239	-3.01004	3.01004	5e-05	0.000148514	yes
PPP2R2C	chr4	6322304	6565327	OK	8.7188	1.08742	-3.00322	3.00322	5e-05	0.000148514	yes
ANO5	chr11	22214543	22304913	OK	6.70477	0.839975	-2.99677	2.99677	5e-05	0.000148514	yes
ABCC2	chr10	101542277	101612148	OK	1.31054	0.165592	-2.98446	2.98446	5e-05	0.000148514	yes
FAM149A	chr4	187026768	187094165	OK	5.30332	0.671706	-2.98099	2.98099	5e-05	0.000148514	yes
ARTN	chr1	44398991	44402912	OK	2.56673	0.326212	-2.97605	2.97605	5e-05	0.000148514	yes
MAPT	chr17	43920721	44105767	OK	0.805058	0.102356	-2.9755	2.9755	5e-05	0.000148514	yes
ZNF415	chr19	53610938	53636173	OK	8.16345	1.04116	-2.97098	2.97098	5e-05	0.000148514	yes
FLRT3	chr20	13976145	16033841	OK	1.31391	0.168322	-2.96457	2.96457	0.0072	0.0148367	yes
LINC00087	chrX	134229014	134232733	OK	0.717542	0.0925758	-2.95436	2.95436	0.00165	0.00389088	yes
HOXB6	chr17	46667822	46683774	OK	26.5585	3.44596	-2.9462	2.9462	5e-05	0.000148514	yes
CPS1	chr2	211342405	211543831	OK	3.17488	0.412272	-2.94503	2.94503	5e-05	0.000148514	yes
ID3	chr1	23884420	23886285	OK	62.5789	8.14447	-2.94178	2.94178	5e-05	0.000148514	yes
CCDC62	chr12	123259055	123311927	OK	1.65525	0.215652	-2.94027	2.94027	5e-05	0.000148514	yes
ZNF737	chr19	20718701	20748626	OK	6.54059	0.854644	-2.93602	2.93602	5e-05	0.000148514	yes
SLC6A17	chr1	110693131	110744823	OK	0.726448	0.0950149	-2.93463	2.93463	5e-05	0.000148514	yes
FOXS1	chr20	30432102	30433420	OK	2.50812	0.328235	-2.9338	2.9338	0.00135	0.0032355	yes
PKDCC	chr2	42275160	42285668	OK	3.46412	0.454051	-2.93156	2.93156	5e-05	0.000148514	yes
CCDC102B	chr18	66382490	66755140	OK	0.708959	0.0934889	-2.92284	2.92284	5e-05	0.000148514	yes
GRASP	chr12	52400747	52409672	OK	2.68075	0.356064	-2.91243	2.91243	5e-05	0.000148514	yes
ADPRHL1	chr13	114076259	114107839	OK	3.27859	0.440975	-2.89431	2.89431	5e-05	0.000148514	yes
CCDC113	chr16	58283839	58328951	OK	4.07528	0.548822	-2.89249	2.89249	5e-05	0.000148514	yes
C10orf140	chr10	21802408	21815404	OK	0.697883	0.0943773	-2.88647	2.88647	5e-05	0.000148514	yes
ZNF204P	chr6	27325599	27343153	OK	4.64339	0.628885	-2.88431	2.88431	5e-05	0.000148514	yes
LYG1	chr2	99900700	99917639	OK	2.03867	0.277023	-2.87955	2.87955	0.00015	0.000420694	yes
CSPG5	chr3	47603727	47621730	OK	2.69103	0.366835	-2.87495	2.87495	5e-05	0.000148514	yes
LOC643401	chr5	27281187	27496508	OK	1.83783	0.251781	-2.86776	2.86776	0.0001	0.000287537	yes
TMEM8B	chr9	35829221	35856443	OK	4.40233	0.609386	-2.85284	2.85284	5e-05	0.000148514	yes
ZC3H12B	chrX	64271349	64728028	OK	0.713661	0.0995334	-2.84199	2.84199	5e-05	0.000148514	yes
FZD2	chr17	42634811	42638630	OK	15.0828	2.11251	-2.83587	2.83587	5e-05	0.000148514	yes
ZNF85	chr19	21106058	21133825	OK	22.3228	3.13696	-2.83108	2.83108	5e-05	0.000148514	yes
FNDC5	chr1	33327868	33338082	OK	1.81662	0.256242	-2.82568	2.82568	5e-05	0.000148514	yes
TSPAN33	chr7	128784711	128809534	OK	6.71011	0.947721	-2.8238	2.8238	5e-05	0.000148514	yes
SFN	chr1	27189632	27190947	OK	32.7439	4.63264	-2.82132	2.82132	5e-05	0.000148514	yes
FAM134B	chr5	16473146	16617167	OK	3.34407	0.473896	-2.81896	2.81896	5e-05	0.000148514	yes
STK32C	chr10	134020995	134121477	OK	12.1132	1.72016	-2.81596	2.81596	5e-05	0.000148514	yes
C14orf37	chr14	58466367	58618852	OK	5.06597	0.719626	-2.81552	2.81552	5e-05	0.000148514	yes
AMN1	chr12	31822778	31885320	OK	15.2858	2.17325	-2.81427	2.81427	5e-05	0.000148514	yes
EMR1	chr19	6887559	6940464	OK	1.33059	0.189804	-2.80948	2.80948	5e-05	0.000148514	yes
HDDC2	chr6	125588780	125623460	OK	3.41402	0.487441	-2.80817	2.80817	0.0006	0.00153251	yes
DUSP19	chr2	183943286	183964722	OK	2.06081	0.294426	-2.80724	2.80724	5e-05	0.000148514	yes
LOC100506071	chr14	31343740	31359822	OK	2.31247	0.330854	-2.80516	2.80516	5e-05	0.000148514	yes
SIM2	chr21	38071972	38362545	OK	6.40007	0.916284	-2.80422	2.80422	5e-05	0.000148514	yes
ZNF702P	chr19	53471503	53496784	OK	3.17873	0.46095	-2.78577	2.78577	5e-05	0.000148514	yes
MMP16	chr8	89044243	89339744	OK	5.59674	0.812931	-2.78338	2.78338	5e-05	0.000148514	yes
HOGA1	chr10	99344089	99372979	OK	1.9714	0.287813	-2.77601	2.77601	5e-05	0.000148514	yes
MGAT5B	chr17	74864797	74946472	OK	1.33352	0.194818	-2.77504	2.77504	5e-05	0.000148514	yes
GPC6	chr13	93879077	95060273	OK	3.54734	0.519228	-2.7723	2.7723	5e-05	0.000148514	yes
TNFRSF21	chr6	47199267	47277680	OK	35.8846	5.30048	-2.75917	2.75917	5e-05	0.000148514	yes
NAT8L	chr4	2061238	2070816	OK	0.739852	0.109304	-2.7589	2.7589	5e-05	0.000148514	yes
PRSS54	chr16	58283839	58328951	OK	1.92046	0.284153	-2.75671	2.75671	0.0002	0.000550886	yes
PSG4	chr19	43447574	43709790	OK	4.27945	0.633714	-2.75552	2.75552	5e-05	0.000148514	yes
MXI1	chr10	111967362	112047283	OK	17.6548	2.6145	-2.75546	2.75546	5e-05	0.000148514	yes
JAG2	chr14	105608017	105635161	OK	2.23148	0.330622	-2.75474	2.75474	5e-05	0.000148514	yes
CCDC144B	chr17	18435013	18528930	OK	3.31835	0.494497	-2.74643	2.74643	5e-05	0.000148514	yes
C10orf114	chr10	21781206	21786213	OK	3.13976	0.473286	-2.72987	2.72987	5e-05	0.000148514	yes
HAS3	chr16	69139466	69166493	OK	2.88274	0.434882	-2.72875	2.72875	0.027	0.0482862	yes
ZNF429	chr19	21688412	21722278	OK	5.45652	0.823681	-2.72782	2.72782	5e-05	0.000148514	yes
TRHDE	chr12	72647286	73060695	OK	14.8366	2.24065	-2.72717	2.72717	5e-05	0.000148514	yes
EMILIN2	chr18	2847027	2915029	OK	8.95128	1.35686	-2.72182	2.72182	5e-05	0.000148514	yes
LOC100507433,ZNF540	chr19	38039850	38105079	OK	1.51928	0.230551	-2.72023	2.72023	5e-05	0.000148514	yes
HOXB9	chr17	46698518	46703835	OK	10.5953	1.61417	-2.71455	2.71455	5e-05	0.000148514	yes
WDR72	chr15	53805937	54051859	OK	0.765546	0.119366	-2.68109	2.68109	5e-05	0.000148514	yes
KIT	chr4	55524094	55606906	OK	6.93595	1.08157	-2.68097	2.68097	5e-05	0.000148514	yes
GARNL3	chr9	129986928	130155889	OK	3.82822	0.597755	-2.67905	2.67905	5e-05	0.000148514	yes
LLGL2	chr17	73521782	73571290	OK	9.45583	1.48568	-2.67008	2.67008	5e-05	0.000148514	yes
MOXD1	chr6	132617193	132722664	OK	15.2133	2.39477	-2.66738	2.66738	5e-05	0.000148514	yes
ID2	chr2	8822112	8824583	OK	18.2321	2.8743	-2.6652	2.6652	5e-05	0.000148514	yes
CDH6	chr5	31193761	31329253	OK	37.3005	5.90013	-2.66038	2.66038	5e-05	0.000148514	yes
PHEX	chrX	22050920	22267375	OK	1.33474	0.213274	-2.64578	2.64578	5e-05	0.000148514	yes
RWDD3,TMEM56,TMEM56-RWDD3	chr1	95558072	95712781	OK	63.8202	10.2139	-2.64348	2.64348	5e-05	0.000148514	yes
SSBP2	chr5	80256482	81047072	OK	7.18786	1.15186	-2.6416	2.6416	5e-05	0.000148514	yes
C2orf88	chr2	191002485	191068313	OK	2.79281	0.448083	-2.63988	2.63988	5e-05	0.000148514	yes
TUB	chr11	8060179	8190590	OK	7.04156	1.13283	-2.63597	2.63597	5e-05	0.000148514	yes
HCN2	chr19	589892	633568	OK	3.92968	0.63595	-2.62742	2.62742	0.0012	0.00290085	yes
ZNF711	chrX	84498901	84528368	OK	2.36847	0.383452	-2.62684	2.62684	5e-05	0.000148514	yes
KLHDC9	chr1	161068150	161070138	OK	4.93176	0.799408	-2.6251	2.6251	5e-05	0.000148514	yes
PRSS23	chr11	86511490	86522273	OK	100.825	16.4275	-2.61767	2.61767	5e-05	0.000148514	yes
C11orf63	chr11	122753472	122832705	OK	3.05152	0.497755	-2.61602	2.61602	5e-05	0.000148514	yes
SHOX2	chr3	157813799	157823952	OK	0.917458	0.149771	-2.61489	2.61489	5e-05	0.000148514	yes
RDM1	chr17	34245084	34257780	OK	2.69105	0.439391	-2.61459	2.61459	5e-05	0.000148514	yes
ZNF607	chr19	38184265	38210691	OK	10.062	1.65037	-2.60806	2.60806	5e-05	0.000148514	yes
SEMA6B	chr19	4542599	4559771	OK	3.87221	0.638456	-2.6005	2.6005	5e-05	0.000148514	yes
STARD3	chr17	37793332	37820456	OK	83.0034	13.6971	-2.5993	2.5993	5e-05	0.000148514	yes
SLC29A3	chr10	73079009	73123147	OK	5.09814	0.842509	-2.59721	2.59721	5e-05	0.000148514	yes
PODXL	chr7	131184716	131241376	OK	23.104	3.84414	-2.58741	2.58741	5e-05	0.000148514	yes
MEGF6	chr1	3404324	3528059	OK	3.52499	0.589542	-2.57995	2.57995	5e-05	0.000148514	yes
EPB41L4B	chr9	111934253	112089281	OK	19.1765	3.23026	-2.56961	2.56961	5e-05	0.000148514	yes
ZNF528	chr19	52896017	52921815	OK	11.9161	2.0262	-2.55607	2.55607	5e-05	0.000148514	yes
HECW1	chr7	43152197	43602938	OK	0.854988	0.145653	-2.55337	2.55337	5e-05	0.000148514	yes
FAM125B	chr9	129089122	129269320	OK	3.94333	0.672348	-2.55213	2.55213	5e-05	0.000148514	yes
CADM1	chr11	115044344	115375241	OK	13.868	2.36827	-2.54986	2.54986	5e-05	0.000148514	yes
FZD8	chr10	35927176	35930362	OK	1.98541	0.339666	-2.54725	2.54725	5e-05	0.000148514	yes
ZIC5	chr13	100615274	100624178	OK	4.32391	0.740617	-2.54554	2.54554	5e-05	0.000148514	yes
LOC100499467	chr17	70399206	70588943	OK	16.9302	2.90388	-2.54355	2.54355	5e-05	0.000148514	yes
RHOV	chr15	41164411	41166487	OK	1.27324	0.218905	-2.54013	2.54013	0.00075	0.00188038	yes
ISL2	chr15	76629146	76634816	OK	1.53944	0.264936	-2.53869	2.53869	0.00175	0.00410217	yes
ABCA1	chr9	107543218	107690527	OK	9.7781	1.6891	-2.5333	2.5333	5e-05	0.000148514	yes
SUSD4	chr1	223394160	223537544	OK	0.721173	0.124775	-2.53101	2.53101	0.0003	0.000803184	yes
LOC386758	chr19	56905044	56910544	OK	4.04537	0.710882	-2.50859	2.50859	5e-05	0.000148514	yes
ZNF69	chr19	11925101	12025365	OK	3.96892	0.699567	-2.50421	2.50421	5e-05	0.000148514	yes
ANKRD36BP2	chr2	89065418	89106109	OK	1.0401	0.183667	-2.50156	2.50156	5e-05	0.000148514	yes
SLC26A4	chr7	107296960	107358252	OK	0.869857	0.153815	-2.49958	2.49958	5e-05	0.000148514	yes
FIGN	chr2	164458717	164592823	OK	8.01161	1.4179	-2.49833	2.49833	5e-05	0.000148514	yes
BAIAP3	chr16	1383605	1401873	OK	0.690553	0.122474	-2.49528	2.49528	0.01185	0.0232276	yes
ZNF582	chr19	56894214	56904889	OK	4.79319	0.851834	-2.49234	2.49234	5e-05	0.000148514	yes
ZNF577	chr19	52359033	52391229	OK	7.78075	1.38331	-2.49178	2.49178	5e-05	0.000148514	yes
LOC284751	chr20	48909256	48931750	OK	1.76659	0.314399	-2.4903	2.4903	5e-05	0.000148514	yes
LDHA	chr11	18415935	18431038	OK	1221.17	217.455	-2.48948	2.48948	5e-05	0.000148514	yes
TCAP	chr17	37821424	37822867	OK	1.73739	0.309536	-2.48874	2.48874	0.00225	0.00516641	yes
FAM78A	chr9	134133464	134151906	OK	0.804659	0.144093	-2.48138	2.48138	0.00025	0.000678288	yes
SRRM3	chr7	75831215	75916605	OK	1.25223	0.224307	-2.48095	2.48095	0.0001	0.000287537	yes
FAM131C	chr1	16384263	16400127	OK	1.04806	0.188003	-2.4789	2.4789	0.00475	0.0102078	yes
QPRT	chr16	29690324	29710604	OK	95.5514	17.1604	-2.47719	2.47719	5e-05	0.000148514	yes
GRB7	chr17	37894161	37903540	OK	7.80992	1.42574	-2.4536	2.4536	5e-05	0.000148514	yes
MYO18A,TIAF1	chr17	27400527	27507407	OK	23.2922	4.26113	-2.45054	2.45054	5e-05	0.000148514	yes
PTER	chr10	16478966	16564004	OK	12.2894	2.26822	-2.43779	2.43779	5e-05	0.000148514	yes
ZFP30	chr19	38120621	38146865	OK	17.3393	3.20242	-2.43681	2.43681	5e-05	0.000148514	yes
DEPDC7	chr11	33037409	33055128	OK	11.0017	2.04353	-2.42859	2.42859	5e-05	0.000148514	yes
ICA1L	chr2	203637872	203736372	OK	2.70537	0.504812	-2.42201	2.42201	5e-05	0.000148514	yes
CLMP	chr11	122940387	123066057	OK	38.8748	7.25808	-2.42118	2.42118	5e-05	0.000148514	yes
ZNF491	chr19	11909356	11919486	OK	0.893607	0.166984	-2.41993	2.41993	5e-05	0.000148514	yes
RIPK4	chr21	43159528	43187249	OK	8.32298	1.56682	-2.40926	2.40926	5e-05	0.000148514	yes
ZNF853	chr7	6655526	6663921	OK	1.42418	0.268872	-2.40514	2.40514	5e-05	0.000148514	yes
PADI2	chr1	17393255	17445948	OK	1.19182	0.225233	-2.40367	2.40367	5e-05	0.000148514	yes
MITF	chr3	69788585	70017488	OK	8.67862	1.64306	-2.40108	2.40108	5e-05	0.000148514	yes
SC5DL	chr11	121163387	121184119	OK	32.874	6.2303	-2.39958	2.39958	5e-05	0.000148514	yes
LYN	chr8	56792385	56925006	OK	13.8511	2.62554	-2.39932	2.39932	5e-05	0.000148514	yes
HERC2P3	chr15	20613649	20711433	OK	3.29256	0.626351	-2.39417	2.39417	5e-05	0.000148514	yes
CDA	chr1	20915435	20945400	OK	45.4293	8.67635	-2.38846	2.38846	5e-05	0.000148514	yes
NDRG2	chr14	21484921	21493935	OK	0.732752	0.140856	-2.3791	2.3791	5e-05	0.000148514	yes
MAP2K6	chr17	67410837	67541050	OK	3.73561	0.719146	-2.37699	2.37699	5e-05	0.000148514	yes
C16orf45	chr16	15528324	15682116	OK	14.2123	2.73707	-2.37644	2.37644	5e-05	0.000148514	yes
MALL	chr2	110841444	110874143	OK	41.7391	8.06199	-2.37219	2.37219	5e-05	0.000148514	yes
RIMS3	chr1	41086351	41131324	OK	1.57767	0.305471	-2.36869	2.36869	5e-05	0.000148514	yes
DYNC2H1	chr11	102980159	103350591	OK	8.8433	1.71344	-2.36769	2.36769	5e-05	0.000148514	yes
ZNF606	chr19	58487406	58518574	OK	10.4436	2.02386	-2.36744	2.36744	5e-05	0.000148514	yes
RALGPS1	chr9	129677052	129985445	OK	3.37466	0.655173	-2.36479	2.36479	5e-05	0.000148514	yes
MIR365A	chr16	14395355	14422909	OK	2.9342	0.571722	-2.35958	2.35958	5e-05	0.000148514	yes
ADTRP	chr6	11713864	11779280	OK	7.47708	1.45819	-2.3583	2.3583	5e-05	0.000148514	yes
KREMEN1	chr22	29469065	29564321	OK	5.33353	1.04101	-2.35711	2.35711	5e-05	0.000148514	yes
PDE3B	chr11	14665268	14893604	OK	2.661	0.521706	-2.35066	2.35066	5e-05	0.000148514	yes
LOC729013	chr11	10879763	10900823	OK	8.88363	1.7465	-2.34669	2.34669	5e-05	0.000148514	yes
EPHA4	chr2	222282746	222437010	OK	2.61226	0.514694	-2.34351	2.34351	5e-05	0.000148514	yes
LINC00478	chr21	17442841	17982345	OK	1.08565	0.214252	-2.34118	2.34118	5e-05	0.000148514	yes
SULF2	chr20	46130600	46415360	OK	17.4974	3.47499	-2.33206	2.33206	0.0003	0.000803184	yes
NFIA	chr1	61542945	61928464	OK	4.03628	0.803338	-2.32895	2.32895	5e-05	0.000148514	yes
ZNF850	chr19	37234379	37263851	OK	12.7587	2.54036	-2.32838	2.32838	5e-05	0.000148514	yes
S100A5	chr1	153509551	153515389	OK	5.52828	1.10615	-2.32128	2.32128	5e-05	0.000148514	yes
ZFP82	chr19	36873910	36909564	OK	12.6613	2.54786	-2.31307	2.31307	5e-05	0.000148514	yes
SLC44A1	chr9	108006928	108200751	OK	94.8069	19.1132	-2.31042	2.31042	5e-05	0.000148514	yes
DAB2IP	chr9	124329398	124547809	OK	6.6926	1.35342	-2.30596	2.30596	5e-05	0.000148514	yes
ARHGEF4	chr2	131674091	131805099	OK	2.50288	0.507284	-2.30272	2.30272	5e-05	0.000148514	yes
SPTBN2	chr11	66452285	66495661	OK	2.4766	0.502767	-2.3004	2.3004	5e-05	0.000148514	yes
GFRA1	chr10	117816441	118033126	OK	29.9252	6.09362	-2.29599	2.29599	5e-05	0.000148514	yes
DOCK2	chr5	169064250	169510504	OK	8.32999	1.69856	-2.294	2.294	5e-05	0.000148514	yes
PADI1	chr1	17515872	17572501	OK	7.44313	1.52202	-2.28992	2.28992	5e-05	0.000148514	yes
EPHA6	chr3	96533424	97467786	OK	0.769833	0.158373	-2.28122	2.28122	0.0003	0.000803184	yes
EIF4E3	chr3	71728439	71805523	OK	2.49973	0.514779	-2.27975	2.27975	5e-05	0.000148514	yes
HEXIM2	chr17	43238263	43248439	OK	4.04065	0.833365	-2.27757	2.27757	5e-05	0.000148514	yes
C1QL1	chr17	43036112	43045644	OK	15.3462	3.1972	-2.263	2.263	5e-05	0.000148514	yes
C19orf21	chr19	751124	764344	OK	20.1726	4.20639	-2.26174	2.26174	5e-05	0.000148514	yes
RBM47	chr4	40425146	40632032	OK	4.77539	0.996186	-2.26113	2.26113	5e-05	0.000148514	yes
SHANK3	chr22	51113069	51171868	OK	3.68769	0.770323	-2.25918	2.25918	5e-05	0.000148514	yes
FLJ90757	chr17	79002932	79008519	OK	6.40373	1.33938	-2.25734	2.25734	5e-05	0.000148514	yes
C10orf125	chr10	135168531	135171529	OK	3.62707	0.767278	-2.24098	2.24098	0.0006	0.00153251	yes
FAAH	chr1	46859938	46879520	OK	3.36846	0.713877	-2.23834	2.23834	5e-05	0.000148514	yes
C12orf34	chr12	110152186	110211292	OK	1.10431	0.234323	-2.23657	2.23657	0.0007	0.0017645	yes
ATP6V1E2	chr2	46738838	46769601	OK	5.7197	1.21707	-2.23253	2.23253	5e-05	0.000148514	yes
DPYD	chr1	97543299	98386615	OK	69.3698	14.7971	-2.229	2.229	5e-05	0.000148514	yes
SH3RF3	chr2	109743783	110262402	OK	1.92417	0.411216	-2.22626	2.22626	5e-05	0.000148514	yes
GPC4	chrX	132435063	132549205	OK	5.18881	1.10967	-2.22528	2.22528	5e-05	0.000148514	yes
FRG1B	chr20	29611857	29652248	OK	9.41366	2.01664	-2.2228	2.2228	5e-05	0.000148514	yes
EPB41L2	chr6	131160487	131384462	OK	56.8174	12.2418	-2.21452	2.21452	5e-05	0.000148514	yes
NGEF	chr2	233742944	233877951	OK	15.9843	3.4455	-2.21387	2.21387	5e-05	0.000148514	yes
TMEM91	chr19	41860321	41889987	OK	3.15948	0.681907	-2.21204	2.21204	0.00075	0.00188038	yes
FRK	chr6	116253936	116421805	OK	3.62277	0.782308	-2.21128	2.21128	5e-05	0.000148514	yes
MATN2	chr8	98881310	99048946	OK	8.43742	1.82282	-2.21063	2.21063	5e-05	0.000148514	yes
MAP6D1	chr3	183533663	183543393	OK	7.03754	1.5265	-2.20484	2.20484	5e-05	0.000148514	yes
GALNTL1	chr14	69726680	69821190	OK	0.972101	0.21121	-2.20243	2.20243	5e-05	0.000148514	yes
AMZ2P1	chr17	62962667	62971739	OK	2.73084	0.594036	-2.20072	2.20072	5e-05	0.000148514	yes
OLFML3	chr1	114522029	114524875	OK	6.18041	1.34887	-2.19595	2.19595	5e-05	0.000148514	yes
ATP8A1	chr4	42410391	42659122	OK	1.63953	0.35906	-2.19098	2.19098	5e-05	0.000148514	yes
RRAGD	chr6	90073440	90122409	OK	8.79608	1.9295	-2.18864	2.18864	5e-05	0.000148514	yes
LRRC6	chr8	133584446	133687813	OK	0.855095	0.187857	-2.18645	2.18645	0.0001	0.000287537	yes
PCSK5	chr9	78505041	78977255	OK	4.38105	0.962666	-2.18617	2.18617	5e-05	0.000148514	yes
LTBP1	chr2	33172368	33624575	OK	7.59567	1.66984	-2.18547	2.18547	5e-05	0.000148514	yes
C9orf163	chr9	139377946	139380519	OK	1.02225	0.225337	-2.18159	2.18159	0.00145	0.00345526	yes
FGFR3	chr4	1795038	1810846	OK	2.73672	0.603291	-2.18152	2.18152	5e-05	0.000148514	yes
C17orf57	chr17	45401326	45569986	OK	2.49422	0.551438	-2.17732	2.17732	5e-05	0.000148514	yes
LOC641298	chr16	22357202	22503541	OK	1.59661	0.353307	-2.17602	2.17602	0.0074	0.0152142	yes
GALM	chr2	38893051	38961909	OK	2.88475	0.639366	-2.17373	2.17373	5e-05	0.000148514	yes
BICD1	chr12	32259967	32536520	OK	12.0372	2.6846	-2.16472	2.16472	5e-05	0.000148514	yes
GALT,IL11RA	chr9	34646634	34661884	OK	24.4084	5.46024	-2.16034	2.16034	5e-05	0.000148514	yes
IER5L	chr9	131937830	131940540	OK	6.20852	1.38944	-2.15975	2.15975	5e-05	0.000148514	yes
C7orf29,LRRC61	chr7	149930123	150035245	OK	14.8306	3.33301	-2.15368	2.15368	5e-05	0.000148514	yes
IGFBP1	chr7	45927958	45933267	OK	2.90628	0.658451	-2.14202	2.14202	5e-05	0.000148514	yes
ZNF529	chr19	37034516	37096178	OK	9.17811	2.08599	-2.13747	2.13747	0.00255	0.00579302	yes
ZNF493	chr19	21579920	21610374	OK	3.3765	0.769455	-2.13362	2.13362	5e-05	0.000148514	yes
GPR125	chr4	22388998	22517672	OK	14.5694	3.32273	-2.1325	2.1325	5e-05	0.000148514	yes
ZNF321P,ZNF816,ZNF816-ZNF321P	chr19	53430387	53466164	OK	12.7498	2.91522	-2.1288	2.1288	5e-05	0.000148514	yes
NDRG4	chr16	58497548	58547712	OK	1.6363	0.375041	-2.12531	2.12531	5e-05	0.000148514	yes
GRTP1	chr13	113978504	114018463	OK	0.880075	0.201781	-2.12484	2.12484	0.0074	0.0152142	yes
ASRGL1	chr11	62104773	62160887	OK	14.0146	3.21745	-2.12294	2.12294	5e-05	0.000148514	yes
BAMBI	chr10	28966423	28971868	OK	8.95431	2.06903	-2.11363	2.11363	5e-05	0.000148514	yes
WNT3	chr17	44839904	44896082	OK	5.6267	1.30173	-2.11186	2.11186	5e-05	0.000148514	yes
ZNF681	chr19	23921996	23941693	OK	3.14823	0.729691	-2.10918	2.10918	5e-05	0.000148514	yes
VPS26B	chr11	134094560	134117686	OK	22.7169	5.27355	-2.10692	2.10692	5e-05	0.000148514	yes
DNAJC15	chr13	43597361	43683978	OK	44.6295	10.3745	-2.10496	2.10496	5e-05	0.000148514	yes
CBR1	chr21	37441939	37528606	OK	141.568	32.9177	-2.10456	2.10456	5e-05	0.000148514	yes
AHNAK2	chr14	105403372	105444694	OK	31.2053	7.29515	-2.09678	2.09678	5e-05	0.000148514	yes
PLEKHA7	chr11	16798896	17035963	OK	19.0831	4.46464	-2.09568	2.09568	5e-05	0.000148514	yes
SLC29A2	chr11	66129751	66139502	OK	2.35471	0.551592	-2.09388	2.09388	5e-05	0.000148514	yes
ZNF90	chr19	20188773	20243342	OK	5.71566	1.34373	-2.08868	2.08868	5e-05	0.000148514	yes
FAM171A2	chr17	42431100	42441235	OK	4.1856	0.9841	-2.08856	2.08856	5e-05	0.000148514	yes
ADAP2	chr17	29248753	29286312	OK	2.34987	0.553192	-2.08673	2.08673	5e-05	0.000148514	yes
DPYSL4	chr10	134000413	134019280	OK	3.1918	0.752636	-2.08435	2.08435	5e-05	0.000148514	yes
LOC441666	chr10	42826902	42863493	OK	2.21713	0.522913	-2.08405	2.08405	5e-05	0.000148514	yes
GPR156	chr3	119884283	120003939	OK	0.799938	0.188725	-2.0836	2.0836	5e-05	0.000148514	yes
IMPA2	chr18	11981426	12030885	OK	85.7006	20.2988	-2.07791	2.07791	5e-05	0.000148514	yes
THBS4	chr5	79287159	79379305	OK	1.58677	0.3772	-2.07269	2.07269	5e-05	0.000148514	yes
HLX	chr1	221052742	221058400	OK	2.08304	0.495339	-2.0722	2.0722	0.0001	0.000287537	yes
NUDT6	chr4	123747813	123844159	OK	45.015	10.7612	-2.06457	2.06457	5e-05	0.000148514	yes
PTGR2	chr14	74318028	74352463	OK	8.63939	2.06551	-2.06444	2.06444	5e-05	0.000148514	yes
ELF3	chr1	201979689	201986315	OK	3.62133	0.866195	-2.06375	2.06375	5e-05	0.000148514	yes
FAM168A	chr11	73111098	73309228	OK	1.57706	0.378456	-2.05905	2.05905	0.0136	0.0261711	yes
CTTNBP2	chr7	117350705	117513561	OK	1.57157	0.377595	-2.0573	2.0573	5e-05	0.000148514	yes
LOC283392	chr12	72647286	73060695	OK	2.63325	0.633689	-2.055	2.055	0.00055	0.00141443	yes
PVRL1	chr11	119508807	119599435	OK	4.66186	1.12245	-2.05425	2.05425	5e-05	0.000148514	yes
TET1	chr10	70320116	70454500	OK	2.78474	0.670865	-2.05345	2.05345	5e-05	0.000148514	yes
CCDC103	chr17	42977152	42992920	OK	3.85004	0.931936	-2.04657	2.04657	5e-05	0.000148514	yes
OR2W3,TRIM58	chr1	248020500	248060794	OK	10.0584	2.43515	-2.04631	2.04631	5e-05	0.000148514	yes
SLC48A1	chr12	48128452	48213763	OK	23.9577	5.80808	-2.04436	2.04436	5e-05	0.000148514	yes
DGCR6	chr22	18893735	18899601	OK	2.55622	0.622512	-2.03784	2.03784	0.0004	0.00104794	yes
FAM102B	chr1	109102970	109181949	OK	20.4129	4.97559	-2.03654	2.03654	5e-05	0.000148514	yes
FOXD2	chr1	47901688	47906363	OK	0.997172	0.243243	-2.03544	2.03544	0.00015	0.000420694	yes
PC	chr11	66615996	66725847	OK	10.3488	2.54506	-2.02369	2.02369	5e-05	0.000148514	yes
SDC1	chr2	20400557	20425194	OK	38.1197	9.37524	-2.02361	2.02361	5e-05	0.000148514	yes
BCAS4	chr20	49411466	49499316	OK	12.4151	3.05838	-2.02126	2.02126	5e-05	0.000148514	yes
SESTD1	chr2	179966418	180129350	OK	10.6139	2.61727	-2.01982	2.01982	5e-05	0.000148514	yes
RTN2	chr19	45988549	46000313	OK	6.12526	1.51505	-2.0154	2.0154	5e-05	0.000148514	yes
FRAS1	chr4	78978697	79465519	OK	2.93291	0.726582	-2.01313	2.01313	5e-05	0.000148514	yes
SLC10A4	chr4	48485359	48491541	OK	1.12479	0.278708	-2.01283	2.01283	0.0004	0.00104794	yes
DAAM2	chr6	39760158	39902290	OK	0.934287	0.23175	-2.01129	2.01129	0.00255	0.00579302	yes
IRF5	chr7	128577993	128590088	OK	2.26639	0.562664	-2.01005	2.01005	5e-05	0.000148514	yes
S100A3	chr1	153519806	153521734	OK	24.9344	6.19474	-2.00902	2.00902	5e-05	0.000148514	yes
PRDM11	chr11	45115563	45256675	OK	2.7146	0.675489	-2.00674	2.00674	5e-05	0.000148514	yes
TBXAS1	chr7	139478046	139720125	OK	3.46031	0.86345	-2.00272	2.00272	5e-05	0.000148514	yes
LINC00094	chr9	136890560	136933141	OK	8.69552	2.17041	-2.00231	2.00231	5e-05	0.000148514	yes
PPM1H	chr12	63037762	63328665	OK	3.94459	0.985135	-2.00148	2.00148	5e-05	0.000148514	yes
MEIS1	chr2	66662252	66800387	OK	14.7936	3.69598	-2.00094	2.00094	5e-05	0.000148514	yes
TSPAN15	chr10	71211225	71267423	OK	13.1377	3.2849	-1.99979	1.99979	5e-05	0.000148514	yes
ZNF699	chr19	9401560	9420361	OK	13.1925	3.3063	-1.99643	1.99643	5e-05	0.000148514	yes
ECHDC3	chr10	11784355	11806065	OK	12.4693	3.12941	-1.99442	1.99442	5e-05	0.000148514	yes
CA9	chr9	35673914	35681790	OK	0.739574	0.185783	-1.99307	1.99307	0.0022	0.0050599	yes
MLLT3	chr9	20343253	20622514	OK	5.01472	1.26286	-1.98947	1.98947	5e-05	0.000148514	yes
TGFBI	chr5	135364583	135399507	OK	168.177	42.4085	-1.98756	1.98756	5e-05	0.000148514	yes
LYSMD2	chr15	52015260	52043650	OK	4.33869	1.10025	-1.97943	1.97943	5e-05	0.000148514	yes
KCNC4	chr1	110753335	110776674	OK	1.05213	0.268504	-1.9703	1.9703	5e-05	0.000148514	yes
ZNF610	chr19	52839497	52870774	OK	3.69436	0.942845	-1.97023	1.97023	5e-05	0.000148514	yes
RHOBTB1	chr10	62629197	62761198	OK	8.13446	2.08005	-1.96743	1.96743	5e-05	0.000148514	yes
TNRC6C	chr17	75975764	76107880	OK	2.39095	0.611767	-1.96653	1.96653	5e-05	0.000148514	yes
RNF122	chr8	33405272	33424643	OK	4.15852	1.06902	-1.95977	1.95977	5e-05	0.000148514	yes
PLCE1	chr10	95713894	96122741	OK	4.2883	1.10594	-1.95514	1.95514	0.0002	0.000550886	yes
SYTL3	chr6	159071045	159185908	OK	3.7567	0.969167	-1.95465	1.95465	5e-05	0.000148514	yes
INCENP	chr11	61891444	61923247	OK	43.2789	11.1801	-1.95274	1.95274	5e-05	0.000148514	yes
TTC30A,TTC30B	chr2	178257470	178483694	OK	11.6966	3.02278	-1.95214	1.95214	0.00025	0.000678288	yes
LOC389831	chr7_g	42759	87032	OK	44.8339	11.6002	-1.95044	1.95044	5e-05	0.000148514	yes
GULP1	chr2	189156395	189460652	OK	24.2985	6.28762	-1.95028	1.95028	5e-05	0.000148514	yes
FIGF,PIR,PIR-FIGF	chrX	15363712	15511711	OK	42.4581	11.0005	-1.94847	1.94847	5e-05	0.000148514	yes
GYG2	chrX	2746862	2800861	OK	3.07749	0.798448	-1.94648	1.94648	5e-05	0.000148514	yes
VAV1	chr19	6772721	6857371	OK	5.56185	1.44806	-1.94144	1.94144	5e-05	0.000148514	yes
COL4A4	chr2	227700670	228029275	OK	5.20128	1.35504	-1.94054	1.94054	5e-05	0.000148514	yes
TMEM151A	chr11	66059372	66064135	OK	0.791938	0.206436	-1.93969	1.93969	0.00915	0.0184474	yes
FMN1	chr15	33057513	33447108	OK	3.44237	0.900627	-1.9344	1.9344	5e-05	0.000148514	yes
CYP4V2	chr4	187112673	187134617	OK	10.3646	2.71337	-1.9335	1.9335	5e-05	0.000148514	yes
ZFP14	chr19	36825354	36870105	OK	1.61399	0.423374	-1.93063	1.93063	5e-05	0.000148514	yes
TSHZ1	chr18	72922709	73001905	OK	5.43612	1.42621	-1.93039	1.93039	5e-05	0.000148514	yes
ALDH5A1	chr6	24495196	24537435	OK	6.88835	1.81027	-1.92796	1.92796	5e-05	0.000148514	yes
GLB1L	chr2	220094478	220110131	OK	4.27904	1.13208	-1.91831	1.91831	0.00015	0.000420694	yes
C1orf115	chr1	220863627	220872499	OK	5.01782	1.3293	-1.91639	1.91639	5e-05	0.000148514	yes
NQO2	chr6	3000066	3020117	OK	69.9083	18.5407	-1.91477	1.91477	5e-05	0.000148514	yes
HRASLS	chr3	192958917	192988644	OK	2.28527	0.607128	-1.91229	1.91229	0.00255	0.00579302	yes
NUDT8	chr11	67395199	67398038	OK	5.20523	1.38978	-1.90511	1.90511	0.0003	0.000803184	yes
ZNF83	chr19	53115617	53193886	OK	24.4666	6.53347	-1.90489	1.90489	5e-05	0.000148514	yes
CEP112	chr17	63631653	64188212	OK	7.21189	1.93264	-1.8998	1.8998	5e-05	0.000148514	yes
ZNF470	chr19	57078889	57094262	OK	3.62328	0.972637	-1.89732	1.89732	5e-05	0.000148514	yes
MSL3P1	chr2	234774089	234777055	OK	6.13133	1.65588	-1.8886	1.8886	5e-05	0.000148514	yes
APBA2	chr15	29131382	29410516	OK	5.93504	1.60322	-1.88829	1.88829	5e-05	0.000148514	yes
CAT	chr11	34460470	34493607	OK	37.9651	10.2634	-1.88716	1.88716	5e-05	0.000148514	yes
MIR31,MIR31HG	chr9	21444314	21559833	OK	13.8231	3.73808	-1.88671	1.88671	5e-05	0.000148514	yes
C11orf70	chr11	101918168	101955291	OK	7.0068	1.89608	-1.88573	1.88573	0.0001	0.000287537	yes
CBR4	chr4	169908633	169931468	OK	11.6622	3.15646	-1.88545	1.88545	5e-05	0.000148514	yes
FZD4	chr11	86656716	86666440	OK	5.08621	1.3768	-1.88528	1.88528	5e-05	0.000148514	yes
CCL26	chr7	75398841	75419064	OK	2.52984	0.686663	-1.88137	1.88137	0.0044	0.00952477	yes
C8orf42,FBXO25	chr8	356807	495781	OK	9.7158	2.63923	-1.88022	1.88022	5e-05	0.000148514	yes
TMEM144	chr4	159131344	159176439	OK	3.19844	0.868987	-1.87996	1.87996	5e-05	0.000148514	yes
NBEA	chr13	35516423	36705514	OK	1.96404	0.534539	-1.87746	1.87746	5e-05	0.000148514	yes
ADC	chr1	33546713	33586131	OK	2.34753	0.639838	-1.87536	1.87536	5e-05	0.000148514	yes
EFNA3	chr1	155051347	155060014	OK	2.5731	0.70174	-1.8745	1.8745	0.0001	0.000287537	yes
ANKRD10	chr13	111530886	111567416	OK	102.081	27.8584	-1.87352	1.87352	5e-05	0.000148514	yes
CRYL1	chr13	20977805	21100012	OK	12.3045	3.35948	-1.87288	1.87288	5e-05	0.000148514	yes
FAM196B	chr5	169064250	169510504	OK	2.30848	0.631814	-1.86937	1.86937	5e-05	0.000148514	yes
PARD6G	chr18	77905806	78005397	OK	4.66136	1.27763	-1.86728	1.86728	5e-05	0.000148514	yes
RPH3AL	chr17	62179	202633	OK	1.32715	0.364757	-1.86333	1.86333	0.00015	0.000420694	yes
ZNF365	chr10	64133915	64431771	OK	2.78327	0.76506	-1.86314	1.86314	5e-05	0.000148514	yes
KIAA1407	chr3	113682983	113775522	OK	1.40331	0.388465	-1.85297	1.85297	5e-05	0.000148514	yes
ZNF626	chr19	20802744	20844402	OK	12.0533	3.33942	-1.85176	1.85176	5e-05	0.000148514	yes
CERK	chr22	47080304	47134152	OK	48.2895	13.4301	-1.84624	1.84624	5e-05	0.000148514	yes
PTPN13	chr4	87515467	87736328	OK	10.4786	2.9146	-1.84607	1.84607	5e-05	0.000148514	yes
ZNF738	chr19	21541734	21571384	OK	10.7026	2.98455	-1.84238	1.84238	5e-05	0.000148514	yes
PKIG	chr20	43160435	43247678	OK	26.4551	7.38127	-1.8416	1.8416	5e-05	0.000148514	yes
AGAP1	chr2	236402732	237040444	OK	19.6254	5.47761	-1.8411	1.8411	5e-05	0.000148514	yes
FAM92A1	chr8	94712772	94753289	OK	43.5612	12.1686	-1.83988	1.83988	5e-05	0.000148514	yes
JAG1	chr20	10618331	10654694	OK	14.4586	4.04196	-1.8388	1.8388	5e-05	0.000148514	yes
ZNF876P	chr4	205452	249773	OK	3.47965	0.975156	-1.83524	1.83524	5e-05	0.000148514	yes
CD302,LY75,LY75-CD302	chr2	160625138	160761267	OK	13.0625	3.66218	-1.83466	1.83466	5e-05	0.000148514	yes
LOC100125556	chr3	125635443	125655887	OK	1.21946	0.342028	-1.83406	1.83406	0.0001	0.000287537	yes
ARRB1	chr11	74971165	75062875	OK	8.52008	2.39485	-1.83093	1.83093	5e-05	0.000148514	yes
ZNF618	chr9	116638561	116819556	OK	2.91017	0.820409	-1.82669	1.82669	5e-05	0.000148514	yes
TNFRSF11A	chr18	59992547	60055484	OK	2.78151	0.784792	-1.82549	1.82549	5e-05	0.000148514	yes
LGALSL	chr2	64681326	64688517	OK	9.69376	2.74132	-1.82219	1.82219	5e-05	0.000148514	yes
C9orf9	chr9	135600964	135765473	OK	5.16699	1.46131	-1.82206	1.82206	5e-05	0.000148514	yes
CASC2	chr10	119806331	119969665	OK	0.898602	0.255044	-1.81694	1.81694	5e-05	0.000148514	yes
GRK5	chr10	120967196	121215131	OK	2.44879	0.695338	-1.81628	1.81628	5e-05	0.000148514	yes
DENND5B	chr12	31530693	31743952	OK	24.0814	6.85199	-1.81333	1.81333	5e-05	0.000148514	yes
ARHGAP32	chr11	128834954	129149065	OK	9.96295	2.83749	-1.81196	1.81196	5e-05	0.000148514	yes
ZNF43	chr19	21987750	22034870	OK	7.01066	1.99716	-1.8116	1.8116	5e-05	0.000148514	yes
RPS16	chr19	39923846	39926618	OK	301.569	85.9466	-1.81097	1.81097	5e-05	0.000148514	yes
MIR210HG	chr11	565656	568457	OK	2.66257	0.760322	-1.80814	1.80814	5e-05	0.000148514	yes
KCTD1	chr18	24034874	24220308	OK	10.9625	3.1402	-1.80365	1.80365	5e-05	0.000148514	yes
ZNF717	chr3	75785608	75834709	OK	1.06464	0.305118	-1.80293	1.80293	5e-05	0.000148514	yes
DOCK10	chr2	225629707	225907330	OK	5.77223	1.65501	-1.80229	1.80229	5e-05	0.000148514	yes
CNTNAP3	chr9	39071874	39288300	OK	2.34444	0.676077	-1.79398	1.79398	5e-05	0.000148514	yes
AADAT	chr4	170981372	171011372	OK	4.49161	1.29542	-1.79381	1.79381	5e-05	0.000148514	yes
DNM1L	chr12	32832136	32908887	OK	125.335	36.1707	-1.79289	1.79289	5e-05	0.000148514	yes
PLEKHG1	chr6	150920998	151164799	OK	0.853797	0.246572	-1.79188	1.79188	5e-05	0.000148514	yes
MDGA1	chr6	37600283	37665766	OK	0.685675	0.198564	-1.78792	1.78792	5e-05	0.000148514	yes
PDXK	chr21	45138976	45182188	OK	72.6294	21.0368	-1.78764	1.78764	5e-05	0.000148514	yes
RNF182	chr6	13924676	13980240	OK	13.1984	3.82633	-1.78633	1.78633	5e-05	0.000148514	yes
IQCD	chr12	113632569	113658880	OK	2.58759	0.751899	-1.783	1.783	5e-05	0.000148514	yes
FLJ37035	chr10	127371811	127408062	OK	0.891782	0.259551	-1.78067	1.78067	0.0256	0.0460286	yes
LOC100506990	chr8	11973290	12425178	OK	9.40797	2.73831	-1.7806	1.7806	5e-05	0.000148514	yes
ZNF677	chr19	53738637	53758111	OK	9.37222	2.72932	-1.77985	1.77985	5e-05	0.000148514	yes
WDR78	chr1	67278571	67390570	OK	3.37831	0.984619	-1.77866	1.77866	5e-05	0.000148514	yes
ICA1	chr7	8152814	8302185	OK	1.03005	0.300544	-1.77706	1.77706	0.0001	0.000287537	yes
ZNF137P,ZNF578,ZNF701	chr19	52956828	53103430	OK	9.69321	2.82896	-1.7767	1.7767	5e-05	0.000148514	yes
LOC284454,MIR23A,MIR24-2,MIR27A	chr19	13944619	13953396	OK	16.8884	4.92923	-1.7766	1.7766	5e-05	0.000148514	yes
ZSCAN5A	chr19	56732650	56739659	OK	3.86727	1.13111	-1.77357	1.77357	5e-05	0.000148514	yes
ZNF569	chr19	37901793	37979548	OK	9.00208	2.63556	-1.77215	1.77215	5e-05	0.000148514	yes
FGF2	chr4	123747813	123844159	OK	56.2998	16.4882	-1.77169	1.77169	5e-05	0.000148514	yes
SLC4A3	chr2	220492291	220506884	OK	2.35381	0.689621	-1.77112	1.77112	5e-05	0.000148514	yes
NR6A1	chr9	127282232	127533576	OK	1.69498	0.498533	-1.7655	1.7655	5e-05	0.000148514	yes
SLC25A10	chr17	79679370	79688043	OK	33.5764	9.89116	-1.76324	1.76324	5e-05	0.000148514	yes
YARS2	chr12	32832136	32908887	OK	61.6398	18.1717	-1.76217	1.76217	5e-05	0.000148514	yes
NPL	chr1	182758583	182799519	OK	1.48549	0.439108	-1.75829	1.75829	5e-05	0.000148514	yes
PDK3	chrX	24483343	24568583	OK	8.64248	2.55603	-1.75754	1.75754	5e-05	0.000148514	yes
ZNF652	chr17	47366261	47439835	OK	9.26321	2.74336	-1.75557	1.75557	5e-05	0.000148514	yes
RAB38	chr11	87846414	87908635	OK	12.8318	3.80544	-1.75359	1.75359	5e-05	0.000148514	yes
ZNF233	chr19	44764032	44779470	OK	0.851733	0.25295	-1.75155	1.75155	5e-05	0.000148514	yes
PNMA1	chr14	74178485	74181128	OK	83.5985	24.8313	-1.75132	1.75132	5e-05	0.000148514	yes
ZYG11A	chr1	53308182	53361460	OK	7.4457	2.21642	-1.74817	1.74817	5e-05	0.000148514	yes
FOXE1	chr9	100615536	100618997	OK	3.40058	1.0124	-1.748	1.748	5e-05	0.000148514	yes
TPK1	chr7	144149033	144533469	OK	10.9404	3.25764	-1.74776	1.74776	5e-05	0.000148514	yes
IGFBPL1	chr9	38406527	38424444	OK	1.80839	0.541342	-1.74009	1.74009	5e-05	0.000148514	yes
MAPRE3	chr2	27193524	27250213	OK	2.99578	0.897337	-1.73921	1.73921	5e-05	0.000148514	yes
UGDH	chr4	39500374	39529481	OK	75.6071	22.7002	-1.73581	1.73581	5e-05	0.000148514	yes
LSM10	chr1	36859030	36863493	OK	28.5756	8.57968	-1.73579	1.73579	5e-05	0.000148514	yes
DTX4	chr11	58939811	58980494	OK	2.60999	0.783776	-1.73553	1.73553	5e-05	0.000148514	yes
PITPNM1	chr11	67259238	67272843	OK	19.7316	5.92933	-1.73457	1.73457	5e-05	0.000148514	yes
RAPGEF3	chr12	48128452	48213763	OK	5.46629	1.64582	-1.73175	1.73175	0.01235	0.024088	yes
HNRPLL	chr2	38789032	38830180	OK	23.5775	7.10138	-1.73124	1.73124	5e-05	0.000148514	yes
HIST3H2BB	chr1	228645807	228646259	OK	61.4912	18.5299	-1.73052	1.73052	5e-05	0.000148514	yes
PHKA1	chrX	71798609	71934029	OK	7.00154	2.11012	-1.73035	1.73035	5e-05	0.000148514	yes
GSTM4	chr1	110198697	110208123	OK	5.33326	1.60746	-1.73024	1.73024	5e-05	0.000148514	yes
C11orf45	chr11	128761312	128787951	OK	1.09482	0.330247	-1.72907	1.72907	5e-05	0.000148514	yes
DLEU1	chr13	50556687	50699677	OK	8.67148	2.6223	-1.72545	1.72545	0.00755	0.015473	yes
CYFIP2	chr5	156693090	156822606	OK	6.88263	2.08567	-1.72245	1.72245	5e-05	0.000148514	yes
APBA1	chr9	72042448	72287275	OK	1.67047	0.506273	-1.72227	1.72227	5e-05	0.000148514	yes
NUTF2	chr16	67862059	67906491	OK	344.53	104.506	-1.72104	1.72104	5e-05	0.000148514	yes
CEP78	chr9	80850990	80906137	OK	44.9991	13.6606	-1.71987	1.71987	5e-05	0.000148514	yes
DNHD1	chr11	6518497	6593254	OK	1.84558	0.560979	-1.71805	1.71805	5e-05	0.000148514	yes
ARHGAP1	chr11	46698624	46722200	OK	37.2484	11.3494	-1.71457	1.71457	5e-05	0.000148514	yes
AMIGO1	chr1	110046643	110052336	OK	3.04459	0.929185	-1.71221	1.71221	5e-05	0.000148514	yes
EPHX1	chr1	225997796	226070420	OK	29.3447	8.95593	-1.71219	1.71219	5e-05	0.000148514	yes
ZNF221	chr19	44455374	44617336	OK	3.03028	0.925038	-1.71187	1.71187	0.0004	0.00104794	yes
TUBB3	chr16	89988374	90162519	OK	41.5822	12.6994	-1.71121	1.71121	0.0004	0.00104794	yes
ZNF667	chr19	56950517	57006805	OK	5.26746	1.61308	-1.70729	1.70729	5e-05	0.000148514	yes
C14orf169	chr14	73945188	74025651	OK	41.4408	12.6976	-1.7065	1.7065	5e-05	0.000148514	yes
AGPAT9	chr4	84456889	84527027	OK	31.1074	9.53383	-1.70613	1.70613	5e-05	0.000148514	yes
HDAC11	chr3	13521714	13548083	OK	13.3748	4.10745	-1.70321	1.70321	5e-05	0.000148514	yes
EXOC6B	chr2	72402968	73053177	OK	16.258	4.99946	-1.7013	1.7013	5e-05	0.000148514	yes
NEBL	chr10	21068902	21463852	OK	7.31133	2.25509	-1.69695	1.69695	5e-05	0.000148514	yes
CDC14B	chr9	99262394	99382112	OK	16.4159	5.06357	-1.69687	1.69687	5e-05	0.000148514	yes
TCTN1	chr12	111051831	111127617	OK	26.5643	8.21173	-1.69373	1.69373	5e-05	0.000148514	yes
LOC283788	chrUn_	52555	99642	OK	7.2094	2.22915	-1.69339	1.69339	5e-05	0.000148514	yes
PINK1	chr1	20959947	20978004	OK	91.3406	28.4063	-1.68504	1.68504	5e-05	0.000148514	yes
SCD5	chr4	83550689	83720010	OK	17.1395	5.33413	-1.684	1.684	5e-05	0.000148514	yes
ERV3-1,ZNF117	chr7	64434707	64467124	OK	2.27104	0.707821	-1.6819	1.6819	5e-05	0.000148514	yes
MGC45800	chr4	183059971	183724177	OK	4.4828	1.40008	-1.67889	1.67889	0.00045	0.00117155	yes
MIR138-1	chr3	44041002	44158559	OK	1.31342	0.411444	-1.67456	1.67456	0.0175	0.0328624	yes
KIAA1598	chr10	118642568	118765211	OK	14.19	4.44567	-1.67441	1.67441	5e-05	0.000148514	yes
USP44	chr12	95910080	95945263	OK	4.40876	1.38376	-1.67177	1.67177	5e-05	0.000148514	yes
PCLO	chr7	82383320	82792197	OK	1.24777	0.391966	-1.67056	1.67056	5e-05	0.000148514	yes
PIK3C2B	chr1	204391757	204463538	OK	1.31613	0.414548	-1.66669	1.66669	5e-05	0.000148514	yes
MPZL3	chr11	118097405	118123067	OK	4.4299	1.39734	-1.66459	1.66459	5e-05	0.000148514	yes
CERS4	chr19	8274216	8327972	OK	7.03305	2.22044	-1.6633	1.6633	5e-05	0.000148514	yes
TSNAXIP1	chr16	67840993	67861971	OK	0.843225	0.266484	-1.66187	1.66187	0.00015	0.000420694	yes
EFNA1	chr1	155100348	155107584	OK	17.4173	5.50804	-1.66091	1.66091	5e-05	0.000148514	yes
NTN4	chr12	96051581	96184946	OK	47.4999	15.0229	-1.66076	1.66076	5e-05	0.000148514	yes
SIAE	chr11	124492741	124564687	OK	5.03743	1.59401	-1.66003	1.66003	0.00015	0.000420694	yes
FNDC1	chr6	159590428	159693140	OK	0.753734	0.23863	-1.65928	1.65928	5e-05	0.000148514	yes
IL17D	chr13	21277481	21297237	OK	0.737594	0.23353	-1.65922	1.65922	0.01335	0.0257544	yes
PROM2	chr2	95940200	95957055	OK	1.99546	0.632451	-1.65769	1.65769	5e-05	0.000148514	yes
HSD11B1L	chr19	5681034	5688533	OK	2.42704	0.769764	-1.65671	1.65671	5e-05	0.000148514	yes
CCDC24	chr1	44457241	44497277	OK	5.39772	1.71734	-1.65217	1.65217	0.0119	0.0233167	yes
KRT80	chr12	52544056	52617671	OK	37.1944	11.8412	-1.65127	1.65127	5e-05	0.000148514	yes
C2orf18	chr2	26987139	27005202	OK	55.6692	17.7239	-1.65118	1.65118	5e-05	0.000148514	yes
PPARG	chr3	12329348	12475855	OK	20.8309	6.63536	-1.65048	1.65048	5e-05	0.000148514	yes
ADSSL1	chr14	105190533	105213647	OK	0.953638	0.304217	-1.64834	1.64834	0.0023	0.00527335	yes
MCOLN2	chr1	85391265	85462796	OK	1.44303	0.460576	-1.64759	1.64759	5e-05	0.000148514	yes
CISD3	chr17	36886509	36904558	OK	6.18834	1.9766	-1.64653	1.64653	5e-05	0.000148514	yes
NDRG3	chr20	35280168	35374541	OK	33.0841	10.5896	-1.64349	1.64349	5e-05	0.000148514	yes
DEPDC4	chr12	100631581	100660857	OK	1.92586	0.61657	-1.64317	1.64317	5e-05	0.000148514	yes
ZNF615	chr19	52494575	52511739	OK	6.79688	2.17725	-1.64237	1.64237	5e-05	0.000148514	yes
TMEM37	chr2	120189445	120196096	OK	3.64296	1.16701	-1.64229	1.64229	5e-05	0.000148514	yes
STAC	chr3	36422096	36589499	OK	13.0848	4.19187	-1.64223	1.64223	5e-05	0.000148514	yes
ZFP28	chr19	57050316	57076685	OK	9.61307	3.08336	-1.6405	1.6405	5e-05	0.000148514	yes
C1orf226,NOS1AP	chr1	162039546	162356609	OK	1.42272	0.456381	-1.64034	1.64034	5e-05	0.000148514	yes
IGFN1	chr1	201159947	201198080	OK	3.65084	1.17177	-1.63954	1.63954	5e-05	0.000148514	yes
ZNF440	chr19	11925101	12025365	OK	7.73076	2.48429	-1.63778	1.63778	5e-05	0.000148514	yes
COPS7B	chr2	232646389	232674454	OK	13.4777	4.34008	-1.63478	1.63478	5e-05	0.000148514	yes
E2F5	chr8	86089618	86132643	OK	7.29635	2.35173	-1.63345	1.63345	0.0004	0.00104794	yes
ZNF546	chr19	40502942	40524831	OK	1.54317	0.497439	-1.63331	1.63331	5e-05	0.000148514	yes
ABHD3	chr18	19230857	19284766	OK	27.2457	8.78577	-1.63278	1.63278	5e-05	0.000148514	yes
DOCK3	chr3	50712671	51421859	OK	4.8672	1.57151	-1.63094	1.63094	5e-05	0.000148514	yes
NPHP1	chr2	110880913	110962639	OK	4.14264	1.33814	-1.63032	1.63032	5e-05	0.000148514	yes
TSPAN14	chr10	82214037	82283013	OK	28.8391	9.31991	-1.62964	1.62964	5e-05	0.000148514	yes
LINC00340	chr6	21666674	22195136	OK	0.770243	0.248963	-1.62938	1.62938	0.00135	0.0032355	yes
AGPS	chr2	178257470	178483694	OK	75.9714	24.6689	-1.62276	1.62276	5e-05	0.000148514	yes
LOC339535	chr1	238642868	238649379	OK	12.7189	4.13144	-1.62226	1.62226	5e-05	0.000148514	yes
FGF12	chr3	191857181	192445388	OK	0.947823	0.307908	-1.62212	1.62212	5e-05	0.000148514	yes
GNAT2	chr1	110139160	110157790	OK	1.72496	0.562591	-1.61641	1.61641	5e-05	0.000148514	yes
NUMB	chr14	73704204	73925290	OK	37.9131	12.3715	-1.61567	1.61567	5e-05	0.000148514	yes
WIPF1	chr2	175424301	175547627	OK	7.75903	2.53209	-1.61555	1.61555	5e-05	0.000148514	yes
TRIM2	chr4	154074269	154260492	OK	9.70477	3.1683	-1.61498	1.61498	5e-05	0.000148514	yes
MFNG	chr22	37865100	37882793	OK	1.4013	0.457488	-1.61495	1.61495	0.0004	0.00104794	yes
RNFT1	chr17	58029722	58042117	OK	31.6268	10.3268	-1.61475	1.61475	5e-05	0.000148514	yes
FBF1	chr17	73905586	73937119	OK	4.75141	1.55168	-1.61452	1.61452	5e-05	0.000148514	yes
PFKFB3	chr10	6186842	6277649	OK	19.2736	6.30105	-1.61296	1.61296	5e-05	0.000148514	yes
CCDC23	chr1	43272722	43310992	OK	24.1599	7.91836	-1.60934	1.60934	5e-05	0.000148514	yes
BDNF	chr11	27528398	27743605	OK	11.944	3.91711	-1.60843	1.60843	5e-05	0.000148514	yes
BFSP1	chr20	17474549	17539605	OK	1.73613	0.570855	-1.60468	1.60468	5e-05	0.000148514	yes
LINC00116	chr2	110969105	110980517	OK	3.54393	1.16579	-1.60404	1.60404	5e-05	0.000148514	yes
SOX4	chr6	21593971	21598849	OK	27.2314	8.96263	-1.60328	1.60328	5e-05	0.000148514	yes
PCYOX1	chr2	70484857	70508496	OK	40.2561	13.2808	-1.59986	1.59986	5e-05	0.000148514	yes
FBXO43	chr8	101145587	101158099	OK	1.76775	0.583629	-1.59879	1.59879	5e-05	0.000148514	yes
CTSC	chr11	88026759	88070941	OK	65.5784	21.6696	-1.59755	1.59755	5e-05	0.000148514	yes
MFF	chr2	228190002	228222660	OK	91.3853	30.2475	-1.59514	1.59514	5e-05	0.000148514	yes
KLHL13	chrX	117031756	117251303	OK	9.97274	3.30126	-1.59497	1.59497	5e-05	0.000148514	yes
CCDC40	chr17	78010430	78074412	OK	1.03015	0.341578	-1.59256	1.59256	5e-05	0.000148514	yes
D2HGDH	chr2	242674029	242708249	OK	7.52242	2.49728	-1.59084	1.59084	5e-05	0.000148514	yes
PRR5L	chr11	36317724	36488388	OK	20.4026	6.78345	-1.58866	1.58866	5e-05	0.000148514	yes
NPRL3	chr16	127017	188697	OK	9.76931	3.25422	-1.58594	1.58594	5e-05	0.000148514	yes
VWA5A	chr11	123986110	124017618	OK	3.9261	1.30939	-1.5842	1.5842	5e-05	0.000148514	yes
ZDHHC23	chr3	113666747	113681896	OK	2.94683	0.983162	-1.58366	1.58366	5e-05	0.000148514	yes
INPP4B	chr4	142944390	143767604	OK	12.9904	4.33538	-1.58322	1.58322	5e-05	0.000148514	yes
TMEM179B	chr11	62554873	62559486	OK	53.7534	17.9504	-1.58234	1.58234	5e-05	0.000148514	yes
ZNF320	chr19	53379424	53394599	OK	8.29286	2.77446	-1.57966	1.57966	5e-05	0.000148514	yes
RBP7	chr1	10057254	10076078	OK	7.49226	2.50678	-1.57956	1.57956	5e-05	0.000148514	yes
COL5A1	chr9	137533651	137736688	OK	28.8254	9.64569	-1.57938	1.57938	5e-05	0.000148514	yes
LOC100507032	chr3	129612713	129627755	OK	1.90333	0.637124	-1.57888	1.57888	5e-05	0.000148514	yes
RAB40B	chr17	80614156	80656598	OK	8.25766	2.76939	-1.57616	1.57616	5e-05	0.000148514	yes
OCLN	chr5	68788118	68853931	OK	7.53726	2.52811	-1.57598	1.57598	5e-05	0.000148514	yes
PPP1R14C	chr6	150464187	150571528	OK	1.69839	0.569702	-1.57589	1.57589	5e-05	0.000148514	yes
INADL	chr1	62208104	62629591	OK	13.9886	4.69242	-1.57584	1.57584	5e-05	0.000148514	yes
PTGFRN	chr1	117452688	117532972	OK	15.9737	5.36194	-1.57488	1.57488	5e-05	0.000148514	yes
LINC00339	chr1	22351706	22357861	OK	13.8783	4.66778	-1.57202	1.57202	5e-05	0.000148514	yes
TRPS1	chr8	116420661	116681781	OK	6.87484	2.31312	-1.57148	1.57148	5e-05	0.000148514	yes
ENPP2	chr8	120569316	120651106	OK	0.740162	0.249632	-1.56804	1.56804	5e-05	0.000148514	yes
SERINC5	chr5	79407049	79551898	OK	10.5832	3.57325	-1.56647	1.56647	5e-05	0.000148514	yes
MURC	chr9	103340335	103350173	OK	0.910185	0.307504	-1.56556	1.56556	0.0001	0.000287537	yes
STOX2	chr4	184719177	184944547	OK	2.21045	0.746872	-1.56541	1.56541	5e-05	0.000148514	yes
NET1	chr10	5454517	5500426	OK	43.7503	14.7837	-1.56529	1.56529	5e-05	0.000148514	yes
OTUD3	chr1	20208887	20239718	OK	9.65279	3.26412	-1.56425	1.56425	5e-05	0.000148514	yes
TMEM170B	chr6	11538510	11583757	OK	4.58693	1.55122	-1.56413	1.56413	5e-05	0.000148514	yes
SERGEF	chr11	17809592	18034637	OK	17.0974	5.79888	-1.55993	1.55993	5e-05	0.000148514	yes
ZNF772	chr19	57980622	57989093	OK	9.63139	3.2704	-1.55827	1.55827	5e-05	0.000148514	yes
DGKD	chr2	234263152	234380982	OK	15.6162	5.30349	-1.55803	1.55803	5e-05	0.000148514	yes
C11orf51	chr11	71709957	71823822	OK	27.7443	9.44811	-1.55409	1.55409	0.01555	0.0294994	yes
EEPD1	chr7	36192835	36341152	OK	0.773368	0.263519	-1.55325	1.55325	0.0001	0.000287537	yes
LRP4	chr11	46867961	46940173	OK	2.74484	0.936084	-1.55201	1.55201	5e-05	0.000148514	yes
SLC7A11	chr4	138948576	139163557	OK	67.1585	22.9043	-1.55195	1.55195	5e-05	0.000148514	yes
PRKCH	chr14	61788514	62018002	OK	6.98203	2.38363	-1.55049	1.55049	5e-05	0.000148514	yes
KIAA1958	chr9	115249247	115428112	OK	4.86814	1.6642	-1.54855	1.54855	5e-05	0.000148514	yes
HIST1H2BL	chr6	27775256	27775709	OK	309.425	105.892	-1.54699	1.54699	5e-05	0.000148514	yes
SAMD1	chr19	14198660	14201232	OK	36.036	12.3409	-1.54599	1.54599	5e-05	0.000148514	yes
HEY1	chr8	80676244	80680098	OK	2.95464	1.01356	-1.54355	1.54355	5e-05	0.000148514	yes
MIR600HG,STRBP	chr9	125871772	126030855	OK	16.4861	5.65627	-1.54333	1.54333	5e-05	0.000148514	yes
TRAPPC10	chr21	45432205	45526433	OK	50.3832	17.3127	-1.54111	1.54111	5e-05	0.000148514	yes
HR	chr8	21971931	21988565	OK	3.47964	1.19635	-1.54029	1.54029	5e-05	0.000148514	yes
GTF2A1L,STON1,STON1-GTF2A1L	chr2	48757063	49003656	OK	1.20838	0.415575	-1.53989	1.53989	5e-05	0.000148514	yes
NEK3	chr13	52706778	52733996	OK	4.40539	1.51699	-1.53806	1.53806	5e-05	0.000148514	yes
MPP1	chrX	154006958	154033802	OK	22.6308	7.80584	-1.53566	1.53566	5e-05	0.000148514	yes
MARC1	chr1	220960038	220987741	OK	2.50034	0.862571	-1.53541	1.53541	5e-05	0.000148514	yes
CCDC99	chr5	169010637	169031781	OK	68.1939	23.5764	-1.5323	1.5323	5e-05	0.000148514	yes
RABL2A	chr2	114384816	114400975	OK	1.19795	0.414256	-1.53197	1.53197	0.0001	0.000287537	yes
MIR3619	chr22	46468288	46509962	OK	2.48687	0.861736	-1.52901	1.52901	0.01625	0.0307024	yes
ARNT2	chr15	80696691	80890277	OK	3.62558	1.2564	-1.52892	1.52892	5e-05	0.000148514	yes
ARHGAP42,TMEM133	chr11	100558355	100864779	OK	9.70362	3.36265	-1.52892	1.52892	5e-05	0.000148514	yes
ABI2	chr2	204193002	204297874	OK	25.1645	8.7398	-1.52572	1.52572	5e-05	0.000148514	yes
ZNF443,ZNF799	chr19	12350411	12662465	OK	11.129	3.86623	-1.52533	1.52533	5e-05	0.000148514	yes
SLC37A1	chr21	43919741	44001665	OK	4.50615	1.57084	-1.52036	1.52036	5e-05	0.000148514	yes
FAM120AOS	chr9	96208781	96328397	OK	40.7666	14.2114	-1.52034	1.52034	5e-05	0.000148514	yes
ZBTB44	chr11	130096456	130184634	OK	19.3787	6.7945	-1.51203	1.51203	5e-05	0.000148514	yes
GRIP1	chr12	66738795	67073135	OK	3.35569	1.17852	-1.50963	1.50963	5e-05	0.000148514	yes
GUSBP3,LOC100272216	chr5	68926200	69006272	OK	1.18047	0.414659	-1.50936	1.50936	0.00375	0.00823705	yes
SLC27A5	chr19	59009459	59023526	OK	5.35925	1.88376	-1.50842	1.50842	0.0001	0.000287537	yes
LRRC27	chr10	134145613	134195010	OK	3.28468	1.15458	-1.50839	1.50839	5e-05	0.000148514	yes
CAMKK1	chr17	3763502	3796337	OK	4.71301	1.65761	-1.50754	1.50754	5e-05	0.000148514	yes
SNX10	chr7	26331514	26413949	OK	10.2481	3.60837	-1.50594	1.50594	5e-05	0.000148514	yes
CCDC165	chr18	8701954	8832893	OK	19.9495	7.02758	-1.50525	1.50525	5e-05	0.000148514	yes
EPCAM	chr2	47596286	47614167	OK	3.5926	1.2657	-1.5051	1.5051	5e-05	0.000148514	yes
DCDC2	chr6	24171982	24383520	OK	41.464	14.6231	-1.50361	1.50361	5e-05	0.000148514	yes
FAT3	chr11	91958301	92629635	OK	2.23308	0.787744	-1.50323	1.50323	5e-05	0.000148514	yes
CNDP2	chr18	72163499	72190689	OK	17.7455	6.26058	-1.50308	1.50308	5e-05	0.000148514	yes
THRA	chr17	38218445	38256973	OK	16.8325	5.9407	-1.50254	1.50254	5e-05	0.000148514	yes
ZNF506	chr19	19894981	19932566	OK	7.40191	2.62002	-1.49832	1.49832	5e-05	0.000148514	yes
ALDH3A2	chr17	19552063	19580908	OK	26.8108	9.495	-1.49758	1.49758	5e-05	0.000148514	yes
ZNF431,ZNF714	chr19	21263281	21371103	OK	10.4547	3.70983	-1.49473	1.49473	5e-05	0.000148514	yes
FAM89A,MIR1182	chr1	231154702	231175995	OK	2.34502	0.832159	-1.49467	1.49467	0.00555	0.0117417	yes
GKAP1	chr9	86354335	86432752	OK	7.35993	2.61284	-1.49407	1.49407	5e-05	0.000148514	yes
GPR39	chr2	133174048	133429070	OK	4.79888	1.70435	-1.49348	1.49348	5e-05	0.000148514	yes
PABPC4L	chr4	135117488	135123136	OK	1.9209	0.682236	-1.49344	1.49344	5e-05	0.000148514	yes
LOC153684	chr5	43012833	43099232	OK	2.2935	0.815303	-1.49214	1.49214	0.0003	0.000803184	yes
NLN	chr5	64920557	65181121	OK	28.0334	9.9693	-1.49158	1.49158	5e-05	0.000148514	yes
POLR2G	chr11	62529010	62534187	OK	166.355	59.1637	-1.49148	1.49148	5e-05	0.000148514	yes
NARS2	chr11	78147006	78285909	OK	19.6014	6.98656	-1.4883	1.4883	5e-05	0.000148514	yes
FNDC4	chr2	27714749	27718126	OK	5.43448	1.93707	-1.48827	1.48827	5e-05	0.000148514	yes
IFT57	chr3	107879658	107941417	OK	35.8636	12.7886	-1.48766	1.48766	5e-05	0.000148514	yes
DNAJC22	chr12	49741040	49748819	OK	5.45956	1.94828	-1.48658	1.48658	5e-05	0.000148514	yes
HIST1H3A	chr6	26020717	26021186	OK	204.487	72.9951	-1.48614	1.48614	5e-05	0.000148514	yes
AXIN2	chr17	63524682	63557740	OK	1.19369	0.426401	-1.48515	1.48515	5e-05	0.000148514	yes
FZD3	chr8	28351721	28431785	OK	12.6343	4.5153	-1.48446	1.48446	5e-05	0.000148514	yes
ABLIM1	chr10	116190792	116444505	OK	19.0229	6.8012	-1.48388	1.48388	5e-05	0.000148514	yes
C1QTNF6	chr22	37576205	37584330	OK	3.23796	1.15794	-1.48352	1.48352	5e-05	0.000148514	yes
SLC45A3	chr1	205626980	205649630	OK	3.01348	1.07843	-1.4825	1.4825	5e-05	0.000148514	yes
KIF16B	chr20	16252748	16554079	OK	5.69135	2.03771	-1.48182	1.48182	5e-05	0.000148514	yes
LOC100128252	chr19	56950517	57006805	OK	11.7651	4.21447	-1.48108	1.48108	5e-05	0.000148514	yes
WHAMMP2	chr15	28982728	29003885	OK	0.723043	0.25925	-1.47974	1.47974	5e-05	0.000148514	yes
LOC653653	chr17	58179120	58180280	OK	1.30514	0.468024	-1.47955	1.47955	0.00215	0.00495453	yes
ZNF675	chr19	23835090	23870017	OK	10.7091	3.84952	-1.47608	1.47608	5e-05	0.000148514	yes
LOC100132077	chr9	97094757	97123230	OK	0.865245	0.311098	-1.47574	1.47574	0.0002	0.000550886	yes
METTL20	chr12	31800093	31822743	OK	3.8014	1.36941	-1.47298	1.47298	5e-05	0.000148514	yes
ZSCAN18	chr19	58594955	58629793	OK	21.9522	7.90998	-1.47262	1.47262	5e-05	0.000148514	yes
ZNF566	chr19	36936020	36981942	OK	6.85871	2.47243	-1.47201	1.47201	5e-05	0.000148514	yes
HENMT1	chr1	109190909	109204148	OK	7.43966	2.68227	-1.47178	1.47178	5e-05	0.000148514	yes
SPR	chr2	73114511	73119289	OK	20.3356	7.33504	-1.47113	1.47113	5e-05	0.000148514	yes
PER3	chr1	7844388	7905237	OK	9.77543	3.52708	-1.47069	1.47069	5e-05	0.000148514	yes
RAB20	chr13	111175412	111214071	OK	4.87262	1.76242	-1.46714	1.46714	5e-05	0.000148514	yes
ZNF347	chr19	53638602	53662322	OK	10.4102	3.76714	-1.46646	1.46646	5e-05	0.000148514	yes
ZNF74	chr22	20748404	20763992	OK	6.52595	2.3636	-1.4652	1.4652	5e-05	0.000148514	yes
HS6ST1	chr2	129023053	129076171	OK	12.4371	4.50569	-1.46483	1.46483	5e-05	0.000148514	yes
ZNF571	chr19	38039850	38105079	OK	3.82848	1.38825	-1.4635	1.4635	5e-05	0.000148514	yes
HIST1H1A	chr6	26017259	26018040	OK	49.1561	17.8289	-1.46315	1.46315	5e-05	0.000148514	yes
BCL9	chr1	147013181	147098015	OK	2.04895	0.74393	-1.46165	1.46165	5e-05	0.000148514	yes
PKI55	chr2	217081611	217084915	OK	5.24943	1.90604	-1.46158	1.46158	5e-05	0.000148514	yes
ATRN	chr20	3451664	3631847	OK	31.9968	11.6333	-1.45966	1.45966	5e-05	0.000148514	yes
CPEB1	chr15	83211822	83378635	OK	1.06063	0.386166	-1.45763	1.45763	5e-05	0.000148514	yes
TUBA4A	chr2	220110191	220136910	OK	69.1776	25.2038	-1.45667	1.45667	5e-05	0.000148514	yes
NCAM2	chr21	22370632	22912542	OK	1.31129	0.477783	-1.45656	1.45656	5e-05	0.000148514	yes
RTKN2	chr10	63943305	64028511	OK	6.45237	2.35137	-1.45633	1.45633	5e-05	0.000148514	yes
TTC39A	chr1	51752862	51810785	OK	1.76578	0.643823	-1.45557	1.45557	5e-05	0.000148514	yes
GSDMB	chr17	38060744	38077186	OK	3.02136	1.10162	-1.45557	1.45557	5e-05	0.000148514	yes
IL13RA1	chrX	117861558	117939030	OK	50.0721	18.2937	-1.45266	1.45266	5e-05	0.000148514	yes
EHHADH	chr3	184880688	185206882	OK	5.22294	1.90946	-1.4517	1.4517	5e-05	0.000148514	yes
SHANK2	chr11	70313920	70963549	OK	1.50521	0.550417	-1.45136	1.45136	5e-05	0.000148514	yes
IFT52	chr20	42219578	42275909	OK	48.816	17.8524	-1.45124	1.45124	5e-05	0.000148514	yes
KIF27	chr9	86450116	86536372	OK	2.67528	0.979109	-1.45015	1.45015	5e-05	0.000148514	yes
CCDC34	chr11	27359758	27384795	OK	9.91266	3.62868	-1.44983	1.44983	5e-05	0.000148514	yes
SLITRK5	chr13	88324433	88331929	OK	0.942419	0.345055	-1.44954	1.44954	0.0001	0.000287537	yes
SEMA4B	chr15	90728151	90772892	OK	20.1278	7.37098	-1.44926	1.44926	5e-05	0.000148514	yes
NRIP3	chr11	9002122	9025596	OK	22.7856	8.35713	-1.44704	1.44704	5e-05	0.000148514	yes
CCDC74B	chr2	130887195	130902631	OK	0.931274	0.341605	-1.44688	1.44688	0.0074	0.0152142	yes
LOC100506930	chr19	36803962	36822630	OK	9.44795	3.46624	-1.44663	1.44663	5e-05	0.000148514	yes
PIGO	chr9	35087838	35096643	OK	26.123	9.58538	-1.44641	1.44641	5e-05	0.000148514	yes
L3MBTL1	chr20	42136319	42170535	OK	1.09025	0.400247	-1.4457	1.4457	5e-05	0.000148514	yes
GRID1	chr10	87337487	88126250	OK	5.70164	2.09319	-1.44567	1.44567	0.0002	0.000550886	yes
ZNF616	chr19	52615002	52643200	OK	7.00518	2.574	-1.44441	1.44441	5e-05	0.000148514	yes
TMEM99	chr17	38974368	38992526	OK	14.6444	5.38955	-1.44211	1.44211	5e-05	0.000148514	yes
EPB41L1	chr20	34680687	34820752	OK	5.32564	1.9628	-1.44005	1.44005	5e-05	0.000148514	yes
CADM4	chr19	44126521	44143991	OK	7.36619	2.71605	-1.43941	1.43941	5e-05	0.000148514	yes
CRISPLD1	chr8	75896707	75946793	OK	4.08612	1.51032	-1.43587	1.43587	5e-05	0.000148514	yes
MYBL2	chr20	42295708	42345122	OK	73.4234	27.1549	-1.43503	1.43503	5e-05	0.000148514	yes
AIG1	chr6	143381773	143661441	OK	58.9553	21.8861	-1.4296	1.4296	5e-05	0.000148514	yes
F3	chr1	94994731	95007413	OK	185.935	69.0953	-1.42814	1.42814	5e-05	0.000148514	yes
TIMP2	chr17	76849058	76921472	OK	126.099	46.9021	-1.42683	1.42683	5e-05	0.000148514	yes
RASSF9	chr12	86198330	86230318	OK	0.679047	0.252941	-1.42471	1.42471	0.00135	0.0032355	yes
FAM151B	chr5	79783799	79838382	OK	1.1915	0.443897	-1.42448	1.42448	0.0003	0.000803184	yes
CLYBL	chr13	100258918	100557608	OK	4.68273	1.74595	-1.42334	1.42334	5e-05	0.000148514	yes
TMEM38B	chr9	108456824	108538997	OK	22.1248	8.25043	-1.42312	1.42312	5e-05	0.000148514	yes
ELFN2	chr22	37763928	37823942	OK	5.39933	2.01487	-1.42209	1.42209	5e-05	0.000148514	yes
DFNB31	chr9	117164359	117267736	OK	1.15594	0.431744	-1.42082	1.42082	0.00015	0.000420694	yes
DOCK6	chr19	11309732	11373168	OK	1.9406	0.725112	-1.42023	1.42023	5e-05	0.000148514	yes
CCDC150	chr2	197504355	197597684	OK	3.57255	1.33503	-1.42008	1.42008	5e-05	0.000148514	yes
STX10	chr19	13254879	13261085	OK	49.3679	18.4521	-1.41979	1.41979	5e-05	0.000148514	yes
SPA17	chr11	124492741	124564687	OK	11.3513	4.24276	-1.41978	1.41978	0.001	0.00245517	yes
ACADSB	chr10	124768428	124817806	OK	6.10363	2.28586	-1.41693	1.41693	5e-05	0.000148514	yes
CCDC167	chr6	37450696	37467700	OK	52.2632	19.5768	-1.41665	1.41665	5e-05	0.000148514	yes
ZNF253	chr19	19976648	20008583	OK	4.52714	1.69665	-1.41591	1.41591	5e-05	0.000148514	yes
NRP2	chr2	206547223	206662857	OK	10.7601	4.03301	-1.41577	1.41577	5e-05	0.000148514	yes
FMNL2	chr2	153191658	153617767	OK	26.7244	10.0296	-1.41389	1.41389	5e-05	0.000148514	yes
RAPGEFL1	chr17	38334241	38351906	OK	1.31681	0.494751	-1.41227	1.41227	5e-05	0.000148514	yes
COASY	chr17	40714091	40718295	OK	35.3107	13.2686	-1.41208	1.41208	5e-05	0.000148514	yes
ZNF665	chr19	53664734	53696619	OK	2.96971	1.11671	-1.41107	1.41107	0.01075	0.0212665	yes
ZADH2	chr18	72909264	72921281	OK	10.8939	4.09731	-1.41078	1.41078	5e-05	0.000148514	yes
THAP11	chr16	67862059	67906491	OK	46.8207	17.6189	-1.41002	1.41002	5e-05	0.000148514	yes
LPXN	chr11	58294343	58346445	OK	7.9661	2.99808	-1.40984	1.40984	5e-05	0.000148514	yes
INVS	chr9	102861510	103115259	OK	10.1547	3.82344	-1.4092	1.4092	5e-05	0.000148514	yes
ZNF100	chr19	21906799	21950430	OK	8.06239	3.03614	-1.40897	1.40897	5e-05	0.000148514	yes
VCAN	chr5	82767492	82878122	OK	62.1007	23.4084	-1.40758	1.40758	5e-05	0.000148514	yes
ASPH	chr8	62200524	62627199	OK	219.837	83.0924	-1.40364	1.40364	5e-05	0.000148514	yes
CDK20	chr9	90581358	90589695	OK	3.5792	1.35299	-1.40348	1.40348	5e-05	0.000148514	yes
COBLL1,GRB14	chr2	165349322	165697928	OK	7.57065	2.86256	-1.40311	1.40311	5e-05	0.000148514	yes
METTL15	chr11	28129797	28355066	OK	9.15308	3.4711	-1.39887	1.39887	5e-05	0.000148514	yes
ZNF285	chr19	44889683	44905777	OK	2.10112	0.797597	-1.39742	1.39742	5e-05	0.000148514	yes
LRIG3	chr12	59265936	59314262	OK	12.4274	4.73134	-1.3932	1.3932	5e-05	0.000148514	yes
FBXO16	chr8	28285907	28347784	OK	2.44934	0.932889	-1.39262	1.39262	5e-05	0.000148514	yes
USP28	chr11	113668596	113746256	OK	18.9537	7.2206	-1.39229	1.39229	5e-05	0.000148514	yes
LDLRAD3	chr11	35965611	36253740	OK	6.08959	2.32268	-1.39056	1.39056	5e-05	0.000148514	yes
KBTBD11	chr8	1922043	1955109	OK	6.39643	2.44275	-1.38876	1.38876	5e-05	0.000148514	yes
C9orf103	chr9	86238032	86259045	OK	6.96347	2.66311	-1.3867	1.3867	5e-05	0.000148514	yes
ZNF568	chr19	37407230	37496284	OK	8.3873	3.20968	-1.38578	1.38578	5e-05	0.000148514	yes
IFFO2	chr1	19230773	19282826	OK	8.31112	3.18233	-1.38496	1.38496	5e-05	0.000148514	yes
GUCA1B	chr6	42151021	42162694	OK	0.700143	0.268635	-1.382	1.382	0.00205	0.00473614	yes
PHF17	chr4	129730778	129796499	OK	26.1215	10.0263	-1.38145	1.38145	5e-05	0.000148514	yes
MAP3K14	chr17	43325302	43394414	OK	10.1414	3.89275	-1.38139	1.38139	5e-05	0.000148514	yes
C11orf49	chr11	46958250	47198676	OK	20.6627	7.93179	-1.38131	1.38131	5e-05	0.000148514	yes
CASP8	chr2	202098165	202152568	OK	19.8367	7.62007	-1.3803	1.3803	5e-05	0.000148514	yes
ASB13	chr10	5680819	5708558	OK	20.5929	7.91487	-1.37951	1.37951	5e-05	0.000148514	yes
MMP24	chr20	33814538	33865865	OK	9.55812	3.67718	-1.37813	1.37813	5e-05	0.000148514	yes
XYLT2	chr17	48423392	48439082	OK	24.2602	9.33396	-1.37803	1.37803	5e-05	0.000148514	yes
TEF	chr22	41763336	41795332	OK	10.4691	4.02971	-1.37739	1.37739	5e-05	0.000148514	yes
ZNF395	chr8	28203061	28243977	OK	41.8074	16.0963	-1.37703	1.37703	5e-05	0.000148514	yes
NQO1	chr16	69743303	69760533	OK	318.377	122.615	-1.3766	1.3766	5e-05	0.000148514	yes
DCLK1	chr13	35516423	36705514	OK	4.58322	1.76548	-1.3763	1.3763	5e-05	0.000148514	yes
TMEM223	chr11	62554873	62559486	OK	35.3904	13.6339	-1.37616	1.37616	5e-05	0.000148514	yes
FBXO3	chr11	33762489	33796071	OK	29.6917	11.4484	-1.37491	1.37491	5e-05	0.000148514	yes
PPP1R9A	chr7	94536926	94926351	OK	4.38665	1.69228	-1.37415	1.37415	5e-05	0.000148514	yes
ATP5G3	chr2	176040985	176046490	OK	79.9343	30.8521	-1.37345	1.37345	5e-05	0.000148514	yes
CD70	chr19	6581446	6591242	OK	131.548	50.7847	-1.37312	1.37312	5e-05	0.000148514	yes
CBWD3,CBWD5	chr9	70431999	70490177	OK	4.58949	1.7745	-1.37092	1.37092	5e-05	0.000148514	yes
LOC728431	chr1	37920202	37940044	OK	5.61757	2.17257	-1.37054	1.37054	5e-05	0.000148514	yes
ZNF878	chr19	12154619	12163782	OK	0.70288	0.272073	-1.36929	1.36929	0.002	0.00463245	yes
PTPRM	chr18	7567313	8406949	OK	35.7633	13.8448	-1.36914	1.36914	5e-05	0.000148514	yes
C17orf58	chr17	65987216	65989765	OK	14.1659	5.48819	-1.36802	1.36802	5e-05	0.000148514	yes
EMBP1	chr1	121260909	121313686	OK	0.682602	0.264578	-1.36735	1.36735	5e-05	0.000148514	yes
B9D2	chr19	41860321	41889987	OK	7.50053	2.91075	-1.3656	1.3656	5e-05	0.000148514	yes
AMMECR1	chrX	109437413	109699562	OK	16.1336	6.26191	-1.36539	1.36539	5e-05	0.000148514	yes
ZNF642	chr1	40943185	40962390	OK	4.01518	1.5616	-1.36244	1.36244	5e-05	0.000148514	yes
KBTBD7	chr13	41763972	41768702	OK	3.33835	1.29931	-1.36139	1.36139	5e-05	0.000148514	yes
MIF4GD	chr17	73232693	73267311	OK	21.0932	8.21513	-1.36042	1.36042	0.0025	0.00568951	yes
PTPLAD2	chr9	21003641	21031651	OK	6.98063	2.72161	-1.3589	1.3589	5e-05	0.000148514	yes
AP3S1	chr5	115177618	115249778	OK	148.634	57.9496	-1.35889	1.35889	5e-05	0.000148514	yes
FRRS1	chr1	100111430	100232190	OK	4.07662	1.59129	-1.35717	1.35717	5e-05	0.000148514	yes
TPD52L1	chr6	125474878	125584644	OK	58.1545	22.7006	-1.35716	1.35716	5e-05	0.000148514	yes
UST	chr6	149068270	149398155	OK	7.85719	3.07103	-1.35529	1.35529	5e-05	0.000148514	yes
C7orf58	chr7	120628750	120937498	OK	1.11969	0.437714	-1.35504	1.35504	5e-05	0.000148514	yes
CFD	chr19	859664	863610	OK	2.05146	0.802599	-1.3539	1.3539	0.0115	0.0226135	yes
SPATA6	chr1	48727236	48937876	OK	2.45428	0.960472	-1.35349	1.35349	5e-05	0.000148514	yes
C15orf59	chr15	74032140	74044516	OK	1.21743	0.478149	-1.34831	1.34831	0.0082	0.016694	yes
GBP5	chr1	89724633	89738544	OK	3.23802	1.27411	-1.34562	1.34562	5e-05	0.000148514	yes
MAP3K2	chr2	128056241	128145087	OK	27.8242	10.9585	-1.34428	1.34428	5e-05	0.000148514	yes
CBX8	chr17	77767042	77770915	OK	4.12071	1.62577	-1.34177	1.34177	5e-05	0.000148514	yes
AKAP5	chr14	64932216	64941221	OK	3.11068	1.2295	-1.33915	1.33915	5e-05	0.000148514	yes
LOC100271836	chr16	21458003	21513602	OK	1.79135	0.708237	-1.33874	1.33874	5e-05	0.000148514	yes
STK38L	chr12	27397077	27479144	OK	13.9282	5.50682	-1.33872	1.33872	5e-05	0.000148514	yes
ZNF724P	chr19	23400353	23433438	OK	8.31431	3.28759	-1.33857	1.33857	5e-05	0.000148514	yes
NR3C2	chr4	148999914	149365717	OK	2.05209	0.813035	-1.33571	1.33571	5e-05	0.000148514	yes
EPB41L5	chr2	120770603	120936697	OK	14.2193	5.64048	-1.33396	1.33396	5e-05	0.000148514	yes
WWTR1	chr3	149234925	149421060	OK	36.0356	14.2991	-1.3335	1.3335	5e-05	0.000148514	yes
C1orf21	chr1	184356149	184598155	OK	2.00119	0.794585	-1.33258	1.33258	5e-05	0.000148514	yes
STK33	chr11	8413415	8615766	OK	5.75875	2.29157	-1.32942	1.32942	5e-05	0.000148514	yes
CCDC85C	chr14	99947738	100070727	OK	22.781	9.07118	-1.32847	1.32847	5e-05	0.000148514	yes
WDR31	chr9	116076565	116102620	OK	2.00426	0.799265	-1.32632	1.32632	5e-05	0.000148514	yes
VPS13A	chr9	79791671	80032399	OK	14.1986	5.66231	-1.32629	1.32629	5e-05	0.000148514	yes
TFPI2	chr7	93507813	93520083	OK	76.5413	30.5358	-1.32574	1.32574	5e-05	0.000148514	yes
C12orf75	chr12	105724413	105765296	OK	226.277	90.2816	-1.32559	1.32559	5e-05	0.000148514	yes
ISCA1	chr9	88879462	88897490	OK	52.2035	20.8375	-1.32496	1.32496	5e-05	0.000148514	yes
RAP1GAP	chr1	21922707	21995856	OK	0.854216	0.340986	-1.32489	1.32489	0.0005	0.00129341	yes
PPIEL	chr1	39957317	40025370	OK	2.01655	0.805221	-1.32444	1.32444	0.00125	0.00301367	yes
SEPT6	chrX	118749687	118827333	OK	9.88309	3.94841	-1.32369	1.32369	5e-05	0.000148514	yes
ARPM1	chr3	169483046	169487951	OK	7.67041	3.06986	-1.32113	1.32113	5e-05	0.000148514	yes
DTNB	chr2	25599939	25896516	OK	13.3285	5.33461	-1.32106	1.32106	5e-05	0.000148514	yes
ZNF555,ZNF556	chr19	2841432	2878501	OK	5.6458	2.26071	-1.3204	1.3204	5e-05	0.000148514	yes
SNAPC1	chr14	62229074	62263146	OK	49.4471	19.8031	-1.32016	1.32016	5e-05	0.000148514	yes
MAP9	chr4	156263785	156298126	OK	8.21672	3.29257	-1.31935	1.31935	5e-05	0.000148514	yes
IFT81	chr12	110562139	110656600	OK	10.7942	4.32875	-1.31823	1.31823	5e-05	0.000148514	yes
OBFC1	chr10	105617041	105678045	OK	17.3145	6.94992	-1.31691	1.31691	5e-05	0.000148514	yes
SIX1	chr14	61110162	61116188	OK	5.95904	2.39284	-1.31636	1.31636	5e-05	0.000148514	yes
ZNF160	chr19	53568967	53606687	OK	13.3388	5.35706	-1.31611	1.31611	5e-05	0.000148514	yes
BBS1	chr11	66278113	66301281	OK	6.5513	2.63284	-1.31516	1.31516	5e-05	0.000148514	yes
PDE4B	chr1	66258192	66840262	OK	0.72286	0.290628	-1.31454	1.31454	0.00015	0.000420694	yes
LCLAT1	chr2	30670122	30867091	OK	15.4963	6.23137	-1.3143	1.3143	5e-05	0.000148514	yes
FARP2	chr2	242295663	242434256	OK	14.2658	5.73712	-1.31416	1.31416	5e-05	0.000148514	yes
HIST1H4A	chr6	26021906	26022278	OK	285.867	114.966	-1.31413	1.31413	5e-05	0.000148514	yes
CREG1	chr1	167510250	167523056	OK	43.4025	17.4575	-1.31393	1.31393	5e-05	0.000148514	yes
MED14	chrX	40508794	40595116	OK	22.9516	9.23951	-1.3127	1.3127	5e-05	0.000148514	yes
ZNF883	chr9	115759182	115774492	OK	3.33876	1.34441	-1.31234	1.31234	5e-05	0.000148514	yes
PPM1J	chr1	113252615	113257950	OK	1.48645	0.598699	-1.31197	1.31197	0.00265	0.0059919	yes
ANXA1	chr9	75766780	75785307	OK	554.913	223.538	-1.31174	1.31174	5e-05	0.000148514	yes
PGD	chr1	10459084	10480402	OK	110.973	44.7516	-1.3102	1.3102	5e-05	0.000148514	yes
SOX12	chr20	299936	335529	OK	2.94489	1.18928	-1.30812	1.30812	0.00185	0.00431489	yes
GNAQ	chr9	80331029	80646220	OK	37.208	15.0281	-1.30795	1.30795	5e-05	0.000148514	yes
CAB39L	chr13	49882785	50018221	OK	4.47795	1.80948	-1.30726	1.30726	5e-05	0.000148514	yes
SYNM	chr15	99645285	99675800	OK	7.43471	3.00534	-1.30675	1.30675	5e-05	0.000148514	yes
KLHL29	chr2	23608297	23931483	OK	1.6648	0.67334	-1.30594	1.30594	5e-05	0.000148514	yes
ARNTL2,C12orf70	chr12	27485786	27658290	OK	39.4366	15.9517	-1.30583	1.30583	5e-05	0.000148514	yes
SMARCA1	chrX	128580467	128657550	OK	40.8451	16.5338	-1.30475	1.30475	5e-05	0.000148514	yes
DHRS13	chr17	27224798	27230089	OK	9.74869	3.94687	-1.3045	1.3045	5e-05	0.000148514	yes
LOC729234	chr2	96676298	96700727	OK	1.68608	0.68278	-1.30418	1.30418	0.01085	0.021445	yes
CDC20	chr1	43824625	43828873	OK	133.701	54.1469	-1.30406	1.30406	5e-05	0.000148514	yes
PAPLN	chr14	73704204	73925290	OK	17.9918	7.29402	-1.30256	1.30256	5e-05	0.000148514	yes
CEP68	chr2	65283494	65357435	OK	6.94488	2.81781	-1.30138	1.30138	0.0007	0.0017645	yes
LRRC3	chr21	45875392	45878739	OK	1.65962	0.673611	-1.30087	1.30087	0.0004	0.00104794	yes
ZNF331	chr19	54024176	54083525	OK	6.07243	2.46696	-1.29954	1.29954	5e-05	0.000148514	yes
LOC100506233	chr11	82783107	82788097	OK	15.8725	6.45833	-1.29729	1.29729	5e-05	0.000148514	yes
BMF	chr15	40380091	40401075	OK	2.78198	1.13267	-1.29638	1.29638	5e-05	0.000148514	yes
CAPN3	chr15	42651697	42704515	OK	0.969678	0.39529	-1.29459	1.29459	0.00185	0.00431489	yes
SRPX	chrX	38008587	38080177	OK	4.43497	1.80824	-1.29434	1.29434	5e-05	0.000148514	yes
GSTP1	chr11	67351065	67354128	OK	1128.9	460.628	-1.29324	1.29324	5e-05	0.000148514	yes
DYRK2	chr12	68041921	68059187	OK	23.726	9.69295	-1.29146	1.29146	5e-05	0.000148514	yes
NFU1	chr2	69623244	69664760	OK	45.0338	18.4014	-1.29119	1.29119	5e-05	0.000148514	yes
CATSPER1	chr11	65783710	65794043	OK	0.791337	0.323402	-1.29097	1.29097	0.0029	0.0065103	yes
TRIM36	chr5	114460458	114516243	OK	8.13249	3.32435	-1.29062	1.29062	5e-05	0.000148514	yes
MARCH9	chr12	58148880	58154193	OK	2.26851	0.927363	-1.29054	1.29054	5e-05	0.000148514	yes
MGC12982	chr1	47897806	47900313	OK	0.771865	0.315545	-1.2905	1.2905	0.00875	0.0177153	yes
METTL21A	chr2	208473474	208490055	OK	8.15447	3.33372	-1.29046	1.29046	5e-05	0.000148514	yes
CELSR2	chr1	109792640	109818378	OK	13.8482	5.66219	-1.29027	1.29027	5e-05	0.000148514	yes
LOC100506314	chr12	13080661	13174978	OK	4.2644	1.74508	-1.28905	1.28905	0.01555	0.0294994	yes
MSI2	chr17	55333274	55762104	OK	21.5759	8.83081	-1.2888	1.2888	5e-05	0.000148514	yes
FAM117B	chr2	203499900	203634480	OK	2.92163	1.19773	-1.28647	1.28647	5e-05	0.000148514	yes
ZNF570	chr19	37901793	37979548	OK	6.27623	2.57365	-1.28609	1.28609	5e-05	0.000148514	yes
ZNF682	chr19	20115226	20150331	OK	4.31684	1.7708	-1.28558	1.28558	5e-05	0.000148514	yes
MARC2	chr1	220921621	220958339	OK	4.91912	2.01959	-1.28434	1.28434	5e-05	0.000148514	yes
C10orf35	chr10	71390002	71393355	OK	4.70869	1.93467	-1.28323	1.28323	5e-05	0.000148514	yes
ZNF879	chr5	178450775	178461388	OK	3.99131	1.64076	-1.2825	1.2825	5e-05	0.000148514	yes
NEK11	chr3	130745693	131100319	OK	4.14678	1.70512	-1.28212	1.28212	5e-05	0.000148514	yes
HEXIM1	chr17	43224683	43229468	OK	12.8856	5.30703	-1.27978	1.27978	5e-05	0.000148514	yes
LGR4	chr11	27387507	27494334	OK	30.2102	12.4432	-1.27968	1.27968	5e-05	0.000148514	yes
ANKRD29	chr18	21178890	21242849	OK	5.05743	2.08566	-1.2779	1.2779	5e-05	0.000148514	yes
QRICH2	chr17	74269819	74303761	OK	1.65818	0.684052	-1.27742	1.27742	5e-05	0.000148514	yes
SNX25	chr4	186131283	186300152	OK	18.3432	7.5718	-1.27654	1.27654	5e-05	0.000148514	yes
RNF157	chr17	74132414	74236390	OK	4.7761	1.97174	-1.27636	1.27636	5e-05	0.000148514	yes
CCDC74A	chr2	132285491	132291239	OK	1.64497	0.679381	-1.27577	1.27577	0.003	0.00671618	yes
CHCHD6	chr3	126423117	126679244	OK	11.9394	4.93775	-1.2738	1.2738	5e-05	0.000148514	yes
MARCH1	chr4	164444515	165304729	OK	5.35835	2.21642	-1.27356	1.27356	0.00485	0.010398	yes
BBS12	chr4	123653856	123666098	OK	3.69466	1.52941	-1.27247	1.27247	5e-05	0.000148514	yes
ITM2B,RB1	chr13	48807273	49056028	OK	278.479	115.432	-1.27052	1.27052	5e-05	0.000148514	yes
MIR4667,TESK1	chr9	35605280	35618424	OK	13.9139	5.76927	-1.27006	1.27006	5e-05	0.000148514	yes
FAM175A	chr4	84377117	84406290	OK	9.90953	4.11579	-1.26764	1.26764	5e-05	0.000148514	yes
DECR1	chr8	91013576	91064231	OK	51.4487	21.3696	-1.26758	1.26758	5e-05	0.000148514	yes
TSPAN6	chrX	99883794	99891855	OK	29.8651	12.4048	-1.26756	1.26756	5e-05	0.000148514	yes
HOOK2	chr19	12873816	12889510	OK	4.51272	1.87486	-1.26721	1.26721	5e-05	0.000148514	yes
ALOX5	chr10	45869623	45941567	OK	1.19984	0.498786	-1.26635	1.26635	0.0008	0.0019963	yes
SH3GLB2	chr9	131769693	131790579	OK	60.391	25.124	-1.26526	1.26526	5e-05	0.000148514	yes
PLXND1	chr3	129274055	129325582	OK	11.2	4.6613	-1.26469	1.26469	5e-05	0.000148514	yes
SNRPF	chr12	96252708	96260238	OK	115.133	47.9176	-1.26467	1.26467	5e-05	0.000148514	yes
IFNGR2	chr21	34775201	34852316	OK	29.6629	12.356	-1.26344	1.26344	5e-05	0.000148514	yes
LOC100506668	chr12	120907659	120936298	OK	8.52301	3.55176	-1.26283	1.26283	0.01705	0.0320957	yes
SIRT3	chr11	207523	236362	OK	6.28398	2.621	-1.26156	1.26156	0.021	0.0386427	yes
MLST8	chr16	2255177	2264822	OK	12.0804	5.0395	-1.26132	1.26132	0.00035	0.000926889	yes
ARHGEF25	chr12	58003962	58013162	OK	2.90987	1.21653	-1.25818	1.25818	5e-05	0.000148514	yes
SCARNA5	chr2	234160216	234204320	OK	288.795	120.794	-1.2575	1.2575	0.0005	0.00129341	yes
SMAP2	chr1	40839377	40888998	OK	11.208	4.68821	-1.25742	1.25742	5e-05	0.000148514	yes
MBOAT2	chr2	8992633	9143876	OK	22.3055	9.33362	-1.25689	1.25689	5e-05	0.000148514	yes
EGFL7	chr9	139553307	139567130	OK	4.49532	1.88314	-1.25528	1.25528	0.0001	0.000287537	yes
SLC2A13	chr12	40148822	40499661	OK	12.4461	5.21505	-1.25494	1.25494	5e-05	0.000148514	yes
ABCD3	chr1	94883932	94984219	OK	81.9122	34.3255	-1.2548	1.2548	5e-05	0.000148514	yes
ENPP1	chr6	132129155	132216295	OK	4.50286	1.88787	-1.25408	1.25408	5e-05	0.000148514	yes
PTPN4	chr2	120517206	120742424	OK	7.93938	3.32897	-1.25395	1.25395	5e-05	0.000148514	yes
IFT88	chr13	21141207	21265576	OK	8.27238	3.47868	-1.24976	1.24976	5e-05	0.000148514	yes
CCDC138	chr2	109403211	109501878	OK	12.4196	5.22289	-1.2497	1.2497	5e-05	0.000148514	yes
ZNF136	chr19	12273848	12350156	OK	6.04865	2.54509	-1.2489	1.2489	5e-05	0.000148514	yes
CHID1	chr11	867789	915058	OK	25.3235	10.6753	-1.2462	1.2462	5e-05	0.000148514	yes
DCPS	chr11	126173305	126225482	OK	17.6235	7.4298	-1.2461	1.2461	5e-05	0.000148514	yes
TMEM161A	chr19	19230424	19249310	OK	17.9686	7.57901	-1.2454	1.2454	5e-05	0.000148514	yes
CCNE1	chr19	30302900	30315221	OK	13.3047	5.61257	-1.2452	1.2452	5e-05	0.000148514	yes
MIB1	chr18	19320759	19450912	OK	41.9348	17.6928	-1.24499	1.24499	5e-05	0.000148514	yes
A1BG-AS1	chr19	58858171	58874214	OK	1.46116	0.616697	-1.24448	1.24448	0.00995	0.0198368	yes
CCDC107	chr9	35658286	35665278	OK	3.91799	1.6542	-1.24398	1.24398	0.0064	0.0133545	yes
ZNF709	chr19	12350411	12662465	OK	3.14155	1.32694	-1.24337	1.24337	0.0041	0.00893822	yes
ZFP90	chr16	68561727	68601102	OK	17.0485	7.20491	-1.24259	1.24259	5e-05	0.000148514	yes
PRKD3	chr2	37477645	37551955	OK	28.2914	11.9599	-1.24216	1.24216	5e-05	0.000148514	yes
KLF7	chr2	207939935	208031519	OK	9.7311	4.11704	-1.24099	1.24099	5e-05	0.000148514	yes
APIP	chr11	34903842	35017675	OK	34.2252	14.4808	-1.24092	1.24092	5e-05	0.000148514	yes
TBCK	chr4	106967140	107270381	OK	10.7901	4.56568	-1.2408	1.2408	5e-05	0.000148514	yes
C2orf68	chr2	85829964	85876408	OK	8.56677	3.62514	-1.24071	1.24071	5e-05	0.000148514	yes
PHLDB1	chr11	118477212	118528748	OK	17.5069	7.41269	-1.23985	1.23985	5e-05	0.000148514	yes
RPAP3	chr12	48054367	48100329	OK	29.5038	12.4978	-1.23922	1.23922	5e-05	0.000148514	yes
POLI	chr18	51795787	51824604	OK	5.60985	2.37833	-1.23801	1.23801	5e-05	0.000148514	yes
MARCH8	chr10	45950033	46090354	OK	16.8611	7.15217	-1.23725	1.23725	5e-05	0.000148514	yes
ZNF391	chr6	27356486	27372036	OK	1.69837	0.720434	-1.23721	1.23721	5e-05	0.000148514	yes
RNF135	chr17	29296985	29327011	OK	17.3879	7.37703	-1.23697	1.23697	5e-05	0.000148514	yes
KLHL23,PHOSPHO2,PHOSPHO2-KLHL23	chr2	170550963	170608491	OK	19.3758	8.23042	-1.23522	1.23522	5e-05	0.000148514	yes
IQCK	chr16	19713141	19868859	OK	5.04804	2.14456	-1.23504	1.23504	0.0079	0.0161216	yes
ZKSCAN3	chr6	28291891	28337028	OK	3.34362	1.42048	-1.23503	1.23503	5e-05	0.000148514	yes
HKR1	chr19	37808810	37855364	OK	11.998	5.09909	-1.23448	1.23448	5e-05	0.000148514	yes
MAPK9	chr5	179660554	179719071	OK	33.6382	14.3114	-1.23293	1.23293	5e-05	0.000148514	yes
EDN1	chr6	12290528	12297427	OK	45.296	19.2836	-1.23201	1.23201	5e-05	0.000148514	yes
C7orf41	chr7	30174551	30202537	OK	4.28666	1.82623	-1.23098	1.23098	5e-05	0.000148514	yes
LIMCH1	chr4	41362802	41702063	OK	17.2217	7.33954	-1.23046	1.23046	5e-05	0.000148514	yes
IGSF3	chr1	117117030	117210314	OK	14.3118	6.11416	-1.22698	1.22698	5e-05	0.000148514	yes
RPL39L	chr3	186838740	186857263	OK	59.6283	25.4752	-1.22691	1.22691	5e-05	0.000148514	yes
TCEANC	chrX	13671247	13683527	OK	2.1732	0.928575	-1.22673	1.22673	5e-05	0.000148514	yes
AMZ2	chr17	66202373	66253305	OK	75.5859	32.3885	-1.22263	1.22263	5e-05	0.000148514	yes
DPAGT1	chr11	118967148	118972785	OK	18.2738	7.8315	-1.22241	1.22241	5e-05	0.000148514	yes
ZNF486	chr19	20278022	20312240	OK	6.89712	2.95611	-1.22229	1.22229	5e-05	0.000148514	yes
LOC100506844	chr12	58325231	58329947	OK	29.2681	12.5447	-1.22225	1.22225	5e-05	0.000148514	yes
SLC27A1	chr19	17581299	17617215	OK	3.24896	1.39295	-1.22184	1.22184	5e-05	0.000148514	yes
PARD3	chr10	34398487	35104253	OK	47.9915	20.6114	-1.21934	1.21934	5e-05	0.000148514	yes
ITGA6	chr2	173292313	173377239	OK	87.3325	37.5114	-1.21919	1.21919	5e-05	0.000148514	yes
KRAS	chr12	25358179	25403854	OK	29.7347	12.7725	-1.21911	1.21911	5e-05	0.000148514	yes
C2orf76	chr2	120040059	120124410	OK	11.8815	5.10853	-1.21774	1.21774	5e-05	0.000148514	yes
C7orf13	chr7	156431059	156433348	OK	2.28287	0.98165	-1.21757	1.21757	5e-05	0.000148514	yes
IVNS1ABP	chr1	185265484	185286461	OK	62.4383	26.8504	-1.21749	1.21749	5e-05	0.000148514	yes
DIP2C	chr10	320129	735608	OK	7.98609	3.43621	-1.21667	1.21667	5e-05	0.000148514	yes
LOC100506124,TTC21B	chr2	166713973	166810348	OK	8.99999	3.87361	-1.21624	1.21624	5e-05	0.000148514	yes
ZNF266	chr19	9523127	9546234	OK	12.343	5.31613	-1.21525	1.21525	5e-05	0.000148514	yes
USP2	chr11	119225924	119252436	OK	1.345	0.579317	-1.21518	1.21518	0.0004	0.00104794	yes
ZNF75A	chr16	3348807	3368576	OK	10.3572	4.46271	-1.21464	1.21464	5e-05	0.000148514	yes
LAGE3	chrX	153704858	153707604	OK	11.3383	4.88668	-1.21428	1.21428	5e-05	0.000148514	yes
MAP6	chr11	75297962	75379479	OK	1.13824	0.490834	-1.2135	1.2135	0.00065	0.00164955	yes
ALDH3B1	chr11	67776047	67796869	OK	12.8253	5.53124	-1.21332	1.21332	5e-05	0.000148514	yes
SRGAP1	chr12	64238238	64542255	OK	10.634	4.58669	-1.21316	1.21316	5e-05	0.000148514	yes
UBXN11	chr1	26608772	26647014	OK	10.3149	4.44925	-1.21309	1.21309	5e-05	0.000148514	yes
FAM60A	chr12	31433513	31479159	OK	71.7266	30.9627	-1.21198	1.21198	5e-05	0.000148514	yes
HABP4	chr9	99212413	99253618	OK	18.3113	7.90631	-1.21166	1.21166	5e-05	0.000148514	yes
FN3K	chr17	80693451	80709073	OK	1.05681	0.45675	-1.21024	1.21024	0.0263	0.0471769	yes
MARVELD2	chr5	68710933	68740339	OK	6.08891	2.63497	-1.2084	1.2084	5e-05	0.000148514	yes
SATB2	chr2	200134222	200337481	OK	2.19573	0.950313	-1.20823	1.20823	5e-05	0.000148514	yes
TMLHE	chrX	154696200	154842622	OK	14.181	6.14292	-1.20696	1.20696	5e-05	0.000148514	yes
UBE2E3	chr2	181845111	181928267	OK	68.0793	29.4998	-1.20651	1.20651	5e-05	0.000148514	yes
LOC646719	chr5	36870425	36876796	OK	5.87847	2.5503	-1.20478	1.20478	5e-05	0.000148514	yes
ECHDC2	chr1	53361544	53387630	OK	16.9797	7.36976	-1.20412	1.20412	5e-05	0.000148514	yes
C1QL4	chr12	49725944	49730971	OK	1.18243	0.514051	-1.20177	1.20177	0.00805	0.0163995	yes
SLC16A5	chr17	73084054	73104388	OK	13.122	5.70505	-1.20167	1.20167	5e-05	0.000148514	yes
RNF212	chr4	1050231	1107352	OK	1.81155	0.787974	-1.201	1.201	0.0019	0.00442146	yes
GCNT1	chr9	79056581	79122332	OK	16.5665	7.20674	-1.20085	1.20085	5e-05	0.000148514	yes
HERC3	chr4	89513591	89630766	OK	8.5406	3.71713	-1.20015	1.20015	5e-05	0.000148514	yes
TOB2P1	chr6	28183115	28186707	OK	0.871273	0.379317	-1.19972	1.19972	0.00055	0.00141443	yes
THAP8	chr19	36525741	36545664	OK	1.97414	0.860015	-1.19879	1.19879	0.001	0.00245517	yes
FUT8	chr14	65877309	66210839	OK	25.7907	11.2421	-1.19795	1.19795	5e-05	0.000148514	yes
ZNF397	chr18	32820993	32870196	OK	4.72108	2.05901	-1.19717	1.19717	5e-05	0.000148514	yes
RALB	chr2	121010413	121052363	OK	64.5829	28.1728	-1.19685	1.19685	5e-05	0.000148514	yes
GLE1	chr9	131266970	131304580	OK	33.9198	14.8067	-1.19588	1.19588	5e-05	0.000148514	yes
LRRN1	chr3	3841120	3889979	OK	4.98219	2.17514	-1.19567	1.19567	5e-05	0.000148514	yes
ZNF14	chr19	19821280	19843921	OK	4.99077	2.18368	-1.1925	1.1925	5e-05	0.000148514	yes
SLAIN1	chr13	78271988	78338377	OK	1.77581	0.777516	-1.19153	1.19153	5e-05	0.000148514	yes
LOC375190	chr2	24346349	24392507	OK	3.85906	1.69046	-1.19083	1.19083	5e-05	0.000148514	yes
ZNF788	chr19	12203077	12225918	OK	4.52347	1.98191	-1.19054	1.19054	5e-05	0.000148514	yes
CCDC169,CCDC169-SOHLH2,SOHLH2	chr13	36742344	36871992	OK	1.11549	0.488821	-1.1903	1.1903	0.0026	0.00589183	yes
PLS3	chrX	114795176	114885179	OK	158.793	69.6077	-1.18983	1.18983	5e-05	0.000148514	yes
LOC439990	chr10	81967182	81979413	OK	3.42977	1.505	-1.18835	1.18835	5e-05	0.000148514	yes
PTPRS	chr19	5205511	5340814	OK	13.7622	6.04755	-1.18629	1.18629	5e-05	0.000148514	yes
LOC650623	chr10	81440522	81591321	OK	2.33188	1.02484	-1.1861	1.1861	5e-05	0.000148514	yes
SNX17	chr2	27593388	27599994	OK	100.873	44.3745	-1.18473	1.18473	5e-05	0.000148514	yes
HYMAI,PLAGL1	chr6	144261273	144385735	OK	5.64738	2.487	-1.18318	1.18318	5e-05	0.000148514	yes
APPL2	chr12	105567074	105720750	OK	18.4748	8.13697	-1.18299	1.18299	5e-05	0.000148514	yes
R3HDM1	chr2	136289049	136482885	OK	5.77944	2.54832	-1.18138	1.18138	5e-05	0.000148514	yes
ZNF177,ZNF559,ZNF559-ZNF177	chr19	9434447	9493293	OK	11.5313	5.08541	-1.18112	1.18112	5e-05	0.000148514	yes
KIAA0930	chr22	45588122	45642457	OK	21.6979	9.57337	-1.18046	1.18046	5e-05	0.000148514	yes
MTFMT	chr15	65293849	65321977	OK	10.6703	4.70898	-1.18011	1.18011	5e-05	0.000148514	yes
PSEN2	chr1	227058085	227083940	OK	14.1332	6.23949	-1.17959	1.17959	5e-05	0.000148514	yes
EVL	chr14	100438349	100610820	OK	9.95876	4.39868	-1.1789	1.1789	5e-05	0.000148514	yes
EIF2AK4	chr15	40226346	40327797	OK	47.0782	20.8151	-1.17743	1.17743	5e-05	0.000148514	yes
OMA1	chr1	58743306	59012508	OK	10.9671	4.85726	-1.17497	1.17497	5e-05	0.000148514	yes
HGSNAT	chr8	42995591	43057970	OK	21.7871	9.65595	-1.17399	1.17399	5e-05	0.000148514	yes
LOC100499466	chr17	66097695	66132480	OK	13.2123	5.85776	-1.17346	1.17346	5e-05	0.000148514	yes
GALNT1	chr18	33207392	33291798	OK	73.3313	32.5249	-1.17289	1.17289	5e-05	0.000148514	yes
RNF130	chr5	179382473	179499109	OK	69.3705	30.7689	-1.17285	1.17285	5e-05	0.000148514	yes
HYLS1	chr11	125753508	125773116	OK	18.9555	8.41144	-1.17219	1.17219	5e-05	0.000148514	yes
C8orf46	chr8	67405490	67430897	OK	0.829474	0.368116	-1.17203	1.17203	0.0003	0.000803184	yes
MANBA	chr4	103552642	103682151	OK	10.1044	4.48453	-1.17195	1.17195	5e-05	0.000148514	yes
DCXR	chr17	79993756	79995573	OK	28.6689	12.7361	-1.17056	1.17056	5e-05	0.000148514	yes
TAF10	chr11	6624963	6633475	OK	83.5691	37.1257	-1.17055	1.17055	0.008	0.0163041	yes
ARHGEF12	chr11	120206832	120360645	OK	73.276	32.5767	-1.1695	1.1695	5e-05	0.000148514	yes
IL6R	chr1	154377668	154441926	OK	4.70477	2.0929	-1.16862	1.16862	5e-05	0.000148514	yes
TBL1X	chrX	9431334	9687780	OK	7.17104	3.19453	-1.16658	1.16658	5e-05	0.000148514	yes
KCNN4	chr19	44270678	44285411	OK	13.3263	5.93997	-1.16575	1.16575	5e-05	0.000148514	yes
C9orf100	chr9	35658286	35665278	OK	5.81005	2.58981	-1.16571	1.16571	5e-05	0.000148514	yes
SMYD5	chr2	73441365	73454362	OK	23.5188	10.4865	-1.16528	1.16528	5e-05	0.000148514	yes
KANK2	chr19	11274761	11308457	OK	30.8296	13.7468	-1.16522	1.16522	5e-05	0.000148514	yes
PLCB3	chr11	64018994	64036924	OK	17.6537	7.88415	-1.16294	1.16294	5e-05	0.000148514	yes
KIAA1522	chr1	33207511	33240571	OK	17.3117	7.73325	-1.1626	1.1626	5e-05	0.000148514	yes
TMEM123	chr11	102267055	102323775	OK	159.629	71.4003	-1.16072	1.16072	5e-05	0.000148514	yes
ZNF480	chr19	52800425	52829183	OK	10.1769	4.55297	-1.16042	1.16042	5e-05	0.000148514	yes
MGMT	chr10	131265453	131565783	OK	34.5775	15.4818	-1.15925	1.15925	5e-05	0.000148514	yes
ZNF432,ZNF841	chr19	52534346	52599018	OK	17.1824	7.70039	-1.15793	1.15793	5e-05	0.000148514	yes
BASP1	chr5	17217749	17276954	OK	53.4617	23.9738	-1.15704	1.15704	5e-05	0.000148514	yes
TSPAN2	chr1	115590632	115632121	OK	9.53811	4.28265	-1.1552	1.1552	5e-05	0.000148514	yes
SLC2A1	chr1	43391045	43449029	OK	78.5592	35.2915	-1.15446	1.15446	5e-05	0.000148514	yes
HES2	chr1	6475293	6484660	OK	2.32946	1.04663	-1.15425	1.15425	5e-05	0.000148514	yes
LOC728730	chr2	39664556	39829664	OK	4.28908	1.92734	-1.15406	1.15406	0.0015	0.00356392	yes
MRPS6,SLC5A3	chr21	35445530	35515334	OK	69.4835	31.2361	-1.15346	1.15346	5e-05	0.000148514	yes
FBXO42	chr1	16573155	16678948	OK	26.7869	12.0512	-1.15235	1.15235	5e-05	0.000148514	yes
NDUFS8	chr11	67798083	67804114	OK	197.33	88.8373	-1.15137	1.15137	5e-05	0.000148514	yes
IDH1	chr2	209100951	209119830	OK	74.7572	33.6597	-1.15119	1.15119	5e-05	0.000148514	yes
KIAA1715	chr2	176788517	176867018	OK	20.1641	9.08029	-1.15098	1.15098	5e-05	0.000148514	yes
POLR2E	chr19	1067173	1095391	OK	37.0714	16.7118	-1.14944	1.14944	5e-05	0.000148514	yes
RCAN3	chr1	24822822	24867532	OK	14.3988	6.4976	-1.14797	1.14797	5e-05	0.000148514	yes
SETMAR	chr3	4344944	4362445	OK	6.02869	2.72144	-1.14747	1.14747	5e-05	0.000148514	yes
TXNDC12	chr1	52485802	52521420	OK	91.5868	41.3483	-1.14731	1.14731	5e-05	0.000148514	yes
BTBD2	chr19	1985410	2015702	OK	20.238	9.13891	-1.14697	1.14697	5e-05	0.000148514	yes
CAMK2G	chr10	75572257	75634349	OK	20.1858	9.12706	-1.14512	1.14512	5e-05	0.000148514	yes
FGGY	chr1	59762504	60228402	OK	8.39735	3.80064	-1.14369	1.14369	5e-05	0.000148514	yes
RECK	chr9	36036909	36124452	OK	11.6764	5.28541	-1.14351	1.14351	5e-05	0.000148514	yes
GPR161	chr1	168048606	168105624	OK	8.32175	3.76797	-1.1431	1.1431	5e-05	0.000148514	yes
MAGI3	chr1	113933120	114230414	OK	6.92736	3.13759	-1.14265	1.14265	5e-05	0.000148514	yes
AARSD1	chr17	41102516	41132545	OK	12.8778	5.83397	-1.14234	1.14234	5e-05	0.000148514	yes
ZNF780B	chr19	40534019	40562128	OK	4.93737	2.23731	-1.14198	1.14198	5e-05	0.000148514	yes
PARP16	chr15	65550436	65592956	OK	7.66056	3.47145	-1.14191	1.14191	5e-05	0.000148514	yes
WDR54	chr2	74648871	74669060	OK	52.771	23.9161	-1.14176	1.14176	5e-05	0.000148514	yes
F8	chrX	154064063	154250998	OK	1.52819	0.692724	-1.14148	1.14148	0.00235	0.00537677	yes
TRERF1	chr6	42192525	42419783	OK	2.38829	1.08463	-1.13878	1.13878	5e-05	0.000148514	yes
PCID2	chr13	113831924	113863029	OK	31.9528	14.5379	-1.13612	1.13612	5e-05	0.000148514	yes
KDM1A	chr1	23345940	23410184	OK	107.788	49.1316	-1.13347	1.13347	5e-05	0.000148514	yes
ATG4C	chr1	63249509	63331290	OK	8.16531	3.72315	-1.13298	1.13298	5e-05	0.000148514	yes
ZNF416	chr19	58081602	58090253	OK	5.61291	2.56026	-1.13246	1.13246	5e-05	0.000148514	yes
NAA35	chr9	88556056	88715116	OK	30.5644	13.9445	-1.13215	1.13215	5e-05	0.000148514	yes
LOC100190986	chr16	21443344	21445776	OK	5.90044	2.69227	-1.132	1.132	5e-05	0.000148514	yes
FEZ2	chr2	36779403	36825332	OK	53.3398	24.3611	-1.13063	1.13063	5e-05	0.000148514	yes
ZNF726	chr19	24097683	24118755	OK	4.07227	1.86	-1.13053	1.13053	5e-05	0.000148514	yes
KIRREL	chr1	157963062	158070075	OK	39.6377	18.1081	-1.13024	1.13024	5e-05	0.000148514	yes
C11orf82	chr11	82612736	82645700	OK	12.9874	5.93503	-1.12978	1.12978	5e-05	0.000148514	yes
LIPT2	chr11	74201900	74204755	OK	1.83406	0.838352	-1.12941	1.12941	0.0022	0.0050599	yes
HRSP12	chr8	99114566	99129418	OK	20.8636	9.53989	-1.12894	1.12894	5e-05	0.000148514	yes
METAP1D	chr2	172864803	172947286	OK	5.79298	2.64961	-1.12853	1.12853	5e-05	0.000148514	yes
ZNF487P	chr10	43932328	43979498	OK	1.69373	0.775069	-1.12781	1.12781	5e-05	0.000148514	yes
TSGA10	chr2	99613723	99771187	OK	1.18161	0.54103	-1.12697	1.12697	5e-05	0.000148514	yes
CAMKMT	chr2	44589042	44999771	OK	2.21796	1.01671	-1.12532	1.12532	0.00035	0.000926889	yes
ZNF239	chr10	44051678	44070066	OK	4.91604	2.2631	-1.1192	1.1192	5e-05	0.000148514	yes
STRADB	chr2	202316391	202345574	OK	42.3276	19.4879	-1.11902	1.11902	5e-05	0.000148514	yes
URI1	chr19	30414550	30507519	OK	32.5816	15.0038	-1.11873	1.11873	5e-05	0.000148514	yes
ZNF671	chr19	58230880	58269527	OK	1.96484	0.905249	-1.11803	1.11803	0.0255	0.0458595	yes
TSKU	chr11	76494284	76509198	OK	19.1738	8.83985	-1.11704	1.11704	5e-05	0.000148514	yes
THNSL1	chr10	25132473	25315678	OK	4.10491	1.89373	-1.11612	1.11612	0.0012	0.00290085	yes
HIST1H3H	chr6	27775961	27861669	OK	782.765	361.144	-1.11601	1.11601	0.0124	0.0241794	yes
MEF2B,MEF2BNB,MEF2BNB-MEF2B	chr19	19256375	19314238	OK	18.342	8.46574	-1.11544	1.11544	0.0012	0.00290085	yes
ZNF417,ZNF418	chr19	58412379	58446740	OK	6.42203	2.96436	-1.11531	1.11531	5e-05	0.000148514	yes
PAK1	chr11	77032973	77185108	OK	14.8629	6.86846	-1.11366	1.11366	5e-05	0.000148514	yes
ZNF229	chr19	44930237	44952672	OK	5.91503	2.73364	-1.11357	1.11357	5e-05	0.000148514	yes
ZNF549	chr19	58038692	58052244	OK	5.88643	2.72243	-1.1125	1.1125	5e-05	0.000148514	yes
ARL4C	chr2	235401685	235405693	OK	30.063	13.9111	-1.11175	1.11175	5e-05	0.000148514	yes
CRABP2	chr1	156669399	156675608	OK	1.18194	0.546976	-1.11161	1.11161	0.0135	0.0260112	yes
ARMC2	chr6	109169618	109295352	OK	3.09826	1.43425	-1.11116	1.11116	0.00055	0.00141443	yes
TMEM164	chrX	109245862	109421016	OK	12.6844	5.87618	-1.1101	1.1101	5e-05	0.000148514	yes
B3GNT1	chr11	66112842	66115161	OK	18.1285	8.4046	-1.10901	1.10901	5e-05	0.000148514	yes
ZSCAN23	chr6	28389166	28412620	OK	2.19927	1.02005	-1.10839	1.10839	5e-05	0.000148514	yes
AMFR	chr16	56395363	56459444	OK	140.318	65.1223	-1.10748	1.10748	5e-05	0.000148514	yes
CCDC88A	chr2	55514977	55647057	OK	16.4614	7.64074	-1.10731	1.10731	5e-05	0.000148514	yes
STON2	chr14	81726993	81893769	OK	8.52616	3.96023	-1.10631	1.10631	5e-05	0.000148514	yes
ZNF514	chr2	95789543	95825263	OK	6.67722	3.10156	-1.10625	1.10625	5e-05	0.000148514	yes
C2orf16,ZNF512	chr2	27799388	27846216	OK	10.6536	4.95294	-1.10498	1.10498	5e-05	0.000148514	yes
ASUN	chr12	27058111	27091254	OK	33.02	15.3684	-1.10337	1.10337	5e-05	0.000148514	yes
ZNF8	chr19	58790317	58808867	OK	7.43037	3.46153	-1.10202	1.10202	5e-05	0.000148514	yes
PACSIN3	chr11	47199072	47208010	OK	17.9852	8.38604	-1.10075	1.10075	5e-05	0.000148514	yes
TUSC3	chr8	15274715	15624158	OK	93.7578	43.7283	-1.10037	1.10037	5e-05	0.000148514	yes
TWIST2	chr2	239756672	239795893	OK	1.62518	0.758117	-1.1001	1.1001	0.01455	0.0278114	yes
HNRNPH3	chr10	70042068	70167051	OK	19.9395	9.30399	-1.09971	1.09971	5e-05	0.000148514	yes
MAPKAP1	chr9	128199672	128469513	OK	74.7276	34.8892	-1.09886	1.09886	5e-05	0.000148514	yes
SLC4A8	chr12	51818593	51903986	OK	2.92072	1.36507	-1.09735	1.09735	5e-05	0.000148514	yes
PRDX1	chr1	45965855	45988562	OK	1242.68	580.841	-1.09725	1.09725	5e-05	0.000148514	yes
SERPINB9	chr6	2887503	2903545	OK	20.2977	9.49094	-1.09669	1.09669	5e-05	0.000148514	yes
HIBCH,TMEM194B	chr2	191069359	191472219	OK	22.3138	10.4364	-1.09632	1.09632	5e-05	0.000148514	yes
FLJ10661	chr8	8086091	8102387	OK	0.999855	0.467644	-1.09631	1.09631	0.0252	0.045373	yes
ZNF426	chr19	9635968	9649523	OK	16.2637	7.60703	-1.09625	1.09625	5e-05	0.000148514	yes
MAPRE2	chr18	32556891	32723432	OK	9.23106	4.31827	-1.09604	1.09604	5e-05	0.000148514	yes
CIB2	chr15	78396978	78423878	OK	5.17761	2.42268	-1.09568	1.09568	5e-05	0.000148514	yes
SLC18A2	chr10	119000583	119134937	OK	4.22017	1.97506	-1.0954	1.0954	0.01355	0.0260912	yes
CXXC5	chr5	139028300	139065226	OK	35.0524	16.4057	-1.09531	1.09531	5e-05	0.000148514	yes
SNAPIN	chr1	153631144	153634326	OK	69.8093	32.74	-1.09236	1.09236	5e-05	0.000148514	yes
NT5C3L	chr17	39981333	39992523	OK	38.2949	17.9689	-1.09165	1.09165	5e-05	0.000148514	yes
CSTF3	chr11	33106129	33183037	OK	43.2536	20.3021	-1.09119	1.09119	5e-05	0.000148514	yes
MELK	chr9	36572858	36677680	OK	93.3274	43.8272	-1.09047	1.09047	5e-05	0.000148514	yes
OLA1	chr2	174937174	175113365	OK	125.648	59.0189	-1.09015	1.09015	5e-05	0.000148514	yes
ANXA11	chr10	81914879	81965328	OK	74.3316	34.9164	-1.09007	1.09007	5e-05	0.000148514	yes
CEP19	chr3	196432984	196439123	OK	4.17379	1.9619	-1.08911	1.08911	5e-05	0.000148514	yes
CTNNA1	chr5	138088807	138270723	OK	289.315	136.072	-1.08827	1.08827	5e-05	0.000148514	yes
SIGMAR1	chr9	34634715	34637768	OK	64.6884	30.4276	-1.08813	1.08813	5e-05	0.000148514	yes
ZNF823	chr19	11832077	11849761	OK	7.72316	3.63288	-1.08808	1.08808	5e-05	0.000148514	yes
FSTL1,MIR198	chr3	120113060	120169918	OK	533.627	251.029	-1.08798	1.08798	5e-05	0.000148514	yes
SEPP1	chr5	42756910	42904767	OK	5.17315	2.43421	-1.08759	1.08759	0.00025	0.000678288	yes
HERC4	chr10	69681655	69835103	OK	34.8268	16.3911	-1.08728	1.08728	5e-05	0.000148514	yes
PSRC1	chr1	109822149	109825790	OK	23.929	11.2849	-1.08437	1.08437	5e-05	0.000148514	yes
MIR4763,MIRLET7A3,MIRLET7B,MIRLET7BH	chr22	46468288	46509962	OK	11.0037	5.1902	-1.08412	1.08412	5e-05	0.000148514	yes
ZNF214	chr11	7018730	7041601	OK	1.16172	0.547973	-1.08408	1.08408	5e-05	0.000148514	yes
ZNF572	chr8	125985538	125991630	OK	2.39261	1.12863	-1.08401	1.08401	5e-05	0.000148514	yes
FAM169A	chr5	74072855	74162615	OK	9.41292	4.44786	-1.08153	1.08153	5e-05	0.000148514	yes
STOML2	chr9	35099887	35103184	OK	169.667	80.1842	-1.08132	1.08132	5e-05	0.000148514	yes
ZNF468	chr19	53341784	53360902	OK	15.1876	7.17936	-1.08096	1.08096	5e-05	0.000148514	yes
NBPF1	chr1	16793683	16971197	OK	12.0339	5.69285	-1.07988	1.07988	5e-05	0.000148514	yes
ZIC2	chr13	100634025	100639019	OK	18.185	8.60689	-1.07918	1.07918	5e-05	0.000148514	yes
PAPD5	chr16	50186828	50269451	OK	9.03274	4.27847	-1.07807	1.07807	5e-05	0.000148514	yes
KIAA1804	chr1	233463513	233520922	OK	4.90933	2.32702	-1.07704	1.07704	5e-05	0.000148514	yes
RPL32P3	chr3	129101676	129118298	OK	3.21624	1.52493	-1.07663	1.07663	5e-05	0.000148514	yes
MAP4K3	chr2	39476417	39664228	OK	20.2294	9.59495	-1.07611	1.07611	5e-05	0.000148514	yes
ANKRD54,MIR658	chr22	38226860	38240378	OK	18.6231	8.84719	-1.0738	1.0738	5e-05	0.000148514	yes
DOCK7	chr1	62919198	63153969	OK	19.5205	9.27602	-1.07341	1.07341	5e-05	0.000148514	yes
C19orf60	chr19	18699494	18703147	OK	13.8675	6.59026	-1.0733	1.0733	5e-05	0.000148514	yes
F2RL1	chr5	76114493	76131500	OK	26.3017	12.5056	-1.07259	1.07259	5e-05	0.000148514	yes
ZNF813	chr19	53970988	53997546	OK	4.77937	2.27285	-1.07232	1.07232	5e-05	0.000148514	yes
ZNF420	chr19	37498929	37621261	OK	6.82148	3.24436	-1.07215	1.07215	5e-05	0.000148514	yes
C6orf99	chr6	159309502	159331408	OK	5.16222	2.4574	-1.07086	1.07086	0.00105	0.00256973	yes
FAM217B	chr20	58508818	58524578	OK	4.97002	2.36776	-1.06973	1.06973	5e-05	0.000148514	yes
BLMH	chr17	28575196	28619184	OK	46.1166	21.9729	-1.06957	1.06957	5e-05	0.000148514	yes
SMAD7	chr18	46445938	46477081	OK	18.9109	9.01572	-1.0687	1.0687	5e-05	0.000148514	yes
ELL2	chr5	95220801	95297775	OK	50.1832	23.9592	-1.06662	1.06662	5e-05	0.000148514	yes
TGFB1	chr19	41836175	41859831	OK	9.59999	4.58454	-1.06626	1.06626	5e-05	0.000148514	yes
RNF165	chr18	43914186	44041582	OK	0.871077	0.416231	-1.06542	1.06542	0.0004	0.00104794	yes
FLOT2	chr17	27206356	27224715	OK	40.9849	19.5869	-1.0652	1.0652	5e-05	0.000148514	yes
WDR74	chr11	62600380	62609276	OK	142.628	68.1679	-1.06509	1.06509	5e-05	0.000148514	yes
TMEM64	chr8	91634222	91658133	OK	28.0237	13.3982	-1.06461	1.06461	5e-05	0.000148514	yes
PYCRL	chr8	144686082	144691784	OK	6.22643	2.97755	-1.06428	1.06428	5e-05	0.000148514	yes
ZNF10	chr12	133613877	133783903	OK	3.62643	1.7352	-1.06344	1.06344	0.0201	0.0371599	yes
FSIP1	chr15	39892231	40075039	OK	0.974563	0.466387	-1.06323	1.06323	0.00015	0.000420694	yes
TRAF6	chr11	36505116	36531863	OK	6.92077	3.31578	-1.06158	1.06158	5e-05	0.000148514	yes
RFX2	chr19	5978413	6110664	OK	3.35568	1.6079	-1.06143	1.06143	5e-05	0.000148514	yes
PPP1R21	chr2	48667907	48742531	OK	5.44867	2.61081	-1.06141	1.06141	5e-05	0.000148514	yes
TIMELESS	chr12	56777602	56843200	OK	23.2259	11.133	-1.06089	1.06089	5e-05	0.000148514	yes
NRP1	chr10	33466418	33624105	OK	68.2996	32.7406	-1.06079	1.06079	5e-05	0.000148514	yes
EDC4	chr16	67906925	67918417	OK	36.764	17.6248	-1.06069	1.06069	5e-05	0.000148514	yes
ZDHHC24	chr11	66302862	66313687	OK	5.85979	2.81071	-1.05991	1.05991	0.002	0.00463245	yes
PLK1	chr16	23690200	23724821	OK	40.5299	19.4523	-1.05905	1.05905	5e-05	0.000148514	yes
AGBL5	chr2	27274490	27294567	OK	22.3493	10.7351	-1.0579	1.0579	5e-05	0.000148514	yes
SFMBT1	chr3	52933223	53080619	OK	16.2764	7.81915	-1.0577	1.0577	5e-05	0.000148514	yes
ZNF248	chr10	38062963	38147706	OK	5.92183	2.84509	-1.05757	1.05757	5e-05	0.000148514	yes
ADH5	chr4	99992129	100009931	OK	150.8	72.513	-1.05632	1.05632	5e-05	0.000148514	yes
MTX2	chr2	177134122	177202753	OK	38.2617	18.4015	-1.05608	1.05608	5e-05	0.000148514	yes
TMEM237	chr2	202484906	202508252	OK	14.3833	6.92357	-1.0548	1.0548	5e-05	0.000148514	yes
RGP1	chr9	35749276	35756960	OK	24.976	12.0239	-1.05464	1.05464	5e-05	0.000148514	yes
ATP5L,UBE4A	chr11	118230295	118289530	OK	158.85	76.5017	-1.0541	1.0541	5e-05	0.000148514	yes
NAT10	chr11	34127110	34168458	OK	16.6163	8.01375	-1.05205	1.05205	5e-05	0.000148514	yes
BUB1B,PAK6	chr15	40453209	40569688	OK	42.5219	20.5086	-1.05198	1.05198	5e-05	0.000148514	yes
ZNF37BP	chr10	43008499	43048280	OK	3.12886	1.50908	-1.05196	1.05196	5e-05	0.000148514	yes
TTC3	chr21	38445570	38575410	OK	39.114	18.8656	-1.05192	1.05192	5e-05	0.000148514	yes
CPNE1,RBM12	chr20	34213952	34252878	OK	112.948	54.5075	-1.05113	1.05113	5e-05	0.000148514	yes
HOXB7	chr17	46684594	46688383	OK	36.7367	17.7306	-1.05098	1.05098	5e-05	0.000148514	yes
ANAPC11	chr17	79849598	79858363	OK	97.318	46.9939	-1.05023	1.05023	5e-05	0.000148514	yes
KDELC1	chr13	103436630	103528351	OK	15.7359	7.6002	-1.04995	1.04995	0.0001	0.000287537	yes
DAPK1	chr9	90112627	90323549	OK	26.2769	12.6933	-1.04973	1.04973	5e-05	0.000148514	yes
FAM104B	chrX	55169534	55187628	OK	8.99567	4.35419	-1.04683	1.04683	5e-05	0.000148514	yes
TMEM57	chr1	25757387	25826698	OK	22.0121	10.6645	-1.04548	1.04548	5e-05	0.000148514	yes
MICALCL	chr11	12302531	12380892	OK	0.714842	0.34637	-1.04531	1.04531	0.002	0.00463245	yes
FGD6	chr12	95470524	95611240	OK	8.9264	4.32567	-1.04516	1.04516	5e-05	0.000148514	yes
UXS1	chr2	106709758	106810795	OK	26.1544	12.6763	-1.04491	1.04491	5e-05	0.000148514	yes
TRAF3IP1	chr2	239229184	239309541	OK	6.86181	3.32699	-1.04437	1.04437	5e-05	0.000148514	yes
HIBADH	chr7	27565047	27702620	OK	43.7712	21.2319	-1.04375	1.04375	5e-05	0.000148514	yes
REPIN1	chr7	150065878	150071178	OK	29.0856	14.1122	-1.04336	1.04336	5e-05	0.000148514	yes
MAP7D2	chrX	20024830	20135114	OK	2.98192	1.44689	-1.04329	1.04329	5e-05	0.000148514	yes
SURF1	chr9	136218665	136223361	OK	27.7087	13.4451	-1.04327	1.04327	5e-05	0.000148514	yes
NDUFB3	chr2	201936461	201950475	OK	106.614	51.7439	-1.04294	1.04294	5e-05	0.000148514	yes
ALDH18A1	chr10	97365642	97416567	OK	75.2549	36.5268	-1.04283	1.04283	5e-05	0.000148514	yes
ZBTB3	chr11	62515506	62521656	OK	5.99904	2.9137	-1.04188	1.04188	5e-05	0.000148514	yes
CTSL1	chr9	90340973	90346384	OK	105.746	51.3615	-1.04185	1.04185	5e-05	0.000148514	yes
UTRN	chr6	144606327	145174430	OK	19.5671	9.51112	-1.04074	1.04074	5e-05	0.000148514	yes
ZNF846	chr19	9867071	9896818	OK	1.66893	0.811512	-1.04024	1.04024	5e-05	0.000148514	yes
SRP14	chr15	40327890	40331389	OK	186.172	90.5943	-1.03914	1.03914	5e-05	0.000148514	yes
FAM45A,FAM45B	chr10	120863605	120897469	OK	26.7055	13.0065	-1.0379	1.0379	5e-05	0.000148514	yes
RHPN2	chr19	33463147	33555824	OK	19.2731	9.3887	-1.03759	1.03759	5e-05	0.000148514	yes
TALDO1	chr11	747431	765024	OK	235.38	114.802	-1.03585	1.03585	5e-05	0.000148514	yes
DCAF7	chr17	61627820	61671642	OK	42.6913	20.8446	-1.03427	1.03427	5e-05	0.000148514	yes
MRPL48	chr11	73498916	73575656	OK	35.5094	17.3382	-1.03425	1.03425	5e-05	0.000148514	yes
C11orf75	chr11	93211638	93276546	OK	8.11288	3.96408	-1.03323	1.03323	5e-05	0.000148514	yes
LTA4H	chr12	96394530	96437298	OK	99.3461	48.5489	-1.03302	1.03302	5e-05	0.000148514	yes
ALDOA	chr16	30064410	30081741	OK	1009.07	493.274	-1.03256	1.03256	5e-05	0.000148514	yes
FAT1	chr4	187508675	187647825	OK	42.2295	20.651	-1.03204	1.03204	5e-05	0.000148514	yes
ZNF471	chr19	57011561	57041259	OK	2.23078	1.09195	-1.03063	1.03063	5e-05	0.000148514	yes
TPD52	chr8	80947104	81083836	OK	17.3757	8.50858	-1.03008	1.03008	5e-05	0.000148514	yes
ARHGAP8,PRR5,PRR5-ARHGAP8	chr22	45064426	45258664	OK	3.35704	1.645	-1.0291	1.0291	0.00095	0.00234213	yes
ATP8B3	chr19	1781860	1812270	OK	4.44671	2.18022	-1.02827	1.02827	5e-05	0.000148514	yes
ZNF562	chr19	9756433	9785776	OK	16.5485	8.11671	-1.02773	1.02773	5e-05	0.000148514	yes
GABRE,MIR452	chrX	151121425	151143151	OK	4.35605	2.13664	-1.02767	1.02767	0.0007	0.0017645	yes
ATG16L1	chr2	234160216	234204320	OK	29.1721	14.3153	-1.02704	1.02704	5e-05	0.000148514	yes
CEP72	chr5	612404	693510	OK	6.21937	3.05304	-1.02652	1.02652	5e-05	0.000148514	yes
NCK2	chr2	106361519	106510730	OK	24.9533	12.2497	-1.02649	1.02649	5e-05	0.000148514	yes
PTPN3	chr9	112137801	112260593	OK	9.74849	4.78631	-1.02626	1.02626	5e-05	0.000148514	yes
AGFG1	chr2	228336887	228425938	OK	58.1765	28.5728	-1.0258	1.0258	5e-05	0.000148514	yes
RBBP9	chr20	18467187	18477887	OK	23.1634	11.3847	-1.02475	1.02475	5e-05	0.000148514	yes
SOCS2	chr12	93959403	93969978	OK	4.4166	2.17099	-1.02458	1.02458	5e-05	0.000148514	yes
TUBA8	chr22	18593452	18614498	OK	0.69996	0.34436	-1.02335	1.02335	0.01465	0.0279713	yes
MCU	chr10	74451888	74647452	OK	35.1624	17.3016	-1.02313	1.02313	5e-05	0.000148514	yes
SEC61A2	chr10	12171639	12292589	OK	10.5342	5.18598	-1.02239	1.02239	0.0072	0.0148367	yes
HK2	chr2	75059781	75120481	OK	5.27089	2.59617	-1.02166	1.02166	5e-05	0.000148514	yes
FAM203A	chr8	145192671	145195620	OK	1.38349	0.683075	-1.01819	1.01819	0.00755	0.015473	yes
HCFC1R1	chr16	3072625	3077756	OK	26.0358	12.8594	-1.01767	1.01767	0.004	0.00874127	yes
CCDC104	chr2	55746739	55772216	OK	30.5152	15.0745	-1.01742	1.01742	5e-05	0.000148514	yes
ZDHHC2	chr8	17013835	17104387	OK	48.5075	23.9671	-1.01715	1.01715	5e-05	0.000148514	yes
SBF2	chr11	9776316	10315754	OK	12.3264	6.09122	-1.01695	1.01695	5e-05	0.000148514	yes
STK36	chr2	219528586	219567440	OK	6.62607	3.27615	-1.01615	1.01615	5e-05	0.000148514	yes
CHST2	chr3	142838617	142842856	OK	11.7996	5.8362	-1.01564	1.01564	5e-05	0.000148514	yes
NCAPD3	chr11	134022336	134094426	OK	21.8124	10.7992	-1.01423	1.01423	5e-05	0.000148514	yes
VCP	chr9	35052182	35072739	OK	374.546	185.636	-1.01266	1.01266	5e-05	0.000148514	yes
ZNF101	chr19	19779421	19794557	OK	7.71786	3.82544	-1.01258	1.01258	5e-05	0.000148514	yes
LOC257396	chr5	52405686	52410954	OK	2.91666	1.44657	-1.01168	1.01168	0.0004	0.00104794	yes
MRPS15	chr1	36921361	36930040	OK	141.33	70.1	-1.01158	1.01158	5e-05	0.000148514	yes
ZNF778	chr16	89284110	89299500	OK	6.00943	2.98098	-1.01144	1.01144	5e-05	0.000148514	yes
ZNF461	chr19	37127404	37157754	OK	3.11894	1.54727	-1.01133	1.01133	5e-05	0.000148514	yes
SLC37A4	chr11	118895060	118901616	OK	18.6828	9.26862	-1.01128	1.01128	5e-05	0.000148514	yes
C20orf27	chr20	3734146	3748452	OK	34.6324	17.1994	-1.00976	1.00976	5e-05	0.000148514	yes
PSMD3	chr17	38137059	38154212	OK	180.353	89.5985	-1.00928	1.00928	5e-05	0.000148514	yes
ZNF382	chr19	37096208	37125035	OK	5.52848	2.74741	-1.00881	1.00881	5e-05	0.000148514	yes
C9orf21	chr9	99401901	99417599	OK	42.8742	21.3073	-1.00876	1.00876	5e-05	0.000148514	yes
LOC730102	chr1	177975274	178007142	OK	2.88582	1.43449	-1.00844	1.00844	5e-05	0.000148514	yes
EFCAB7	chr1	63988997	64038364	OK	4.22198	2.09873	-1.0084	1.0084	5e-05	0.000148514	yes
ZFAND2B	chr2	220071537	220074370	OK	30.2246	15.0349	-1.00741	1.00741	5e-05	0.000148514	yes
COMMD9	chr11	36293841	36310999	OK	16.6194	8.2677	-1.00731	1.00731	5e-05	0.000148514	yes
ANKRD44	chr2	197851385	198175521	OK	2.99663	1.49098	-1.00708	1.00708	0.0002	0.000550886	yes
AP1S2	chrX	15843928	15873100	OK	48.2797	24.0271	-1.00676	1.00676	5e-05	0.000148514	yes
JPX	chrX	73164158	73513409	OK	7.35207	3.66047	-1.00612	1.00612	0.0003	0.000803184	yes
MREG,PECR	chr2	216806511	216946539	OK	10.8383	5.39659	-1.00602	1.00602	5e-05	0.000148514	yes
MYO1D	chr17	30819627	31203936	OK	14.2321	7.08993	-1.00531	1.00531	5e-05	0.000148514	yes
ZDHHC20	chr13	21946505	22033508	OK	44.1312	21.9912	-1.00487	1.00487	5e-05	0.000148514	yes
NUDT18	chr8	21962920	21966932	OK	3.742	1.86471	-1.00486	1.00486	0.0023	0.00527335	yes
UBASH3B	chr11	122526397	122685187	OK	13.6507	6.80248	-1.00484	1.00484	5e-05	0.000148514	yes
RMND5A	chr2	86730552	87005164	OK	42.5511	21.2109	-1.00439	1.00439	5e-05	0.000148514	yes
PELI2	chr14	56585092	56768031	OK	1.28649	0.641668	-1.00354	1.00354	5e-05	0.000148514	yes
GLI2	chr2	121493786	121750229	OK	1.39784	0.697219	-1.00351	1.00351	5e-05	0.000148514	yes
PAICS	chr4	57301914	57327534	OK	87.3264	43.5729	-1.00299	1.00299	5e-05	0.000148514	yes
RAB11FIP1	chr8	37716412	37757015	OK	20.0454	10.0093	-1.00193	1.00193	5e-05	0.000148514	yes
RPGRIP1L	chr16	53631570	53737782	OK	6.47782	3.23504	-1.00173	1.00173	5e-05	0.000148514	yes
CEP70	chr3	138213074	138313141	OK	10.9196	5.45569	-1.00108	1.00108	5e-05	0.000148514	yes
FABP5	chr8	82192717	82197012	OK	52.6791	26.3416	-0.999888	0.999888	5e-05	0.000148514	yes
NDUFA8	chr9	124906335	124922098	OK	75.7465	37.8939	-0.999214	0.999214	5e-05	0.000148514	yes
PIAS2	chr18	44355484	44497495	OK	17.3298	8.67088	-0.999009	0.999009	5e-05	0.000148514	yes
SLC25A39	chr17	42396988	42402217	OK	113.846	56.9899	-0.998307	0.998307	5e-05	0.000148514	yes
TRAK2	chr2	202241929	202316319	OK	28.5077	14.2709	-0.998276	0.998276	5e-05	0.000148514	yes
ODF2	chr9	131217433	131263669	OK	25.8493	12.9518	-0.996979	0.996979	5e-05	0.000148514	yes
KCNK5	chr6	39156417	39197251	OK	3.01416	1.51189	-0.995407	0.995407	5e-05	0.000148514	yes
USP7	chr16	8985950	9057341	OK	40.7092	20.4205	-0.995334	0.995334	5e-05	0.000148514	yes
ZNF280C	chrX	129336461	129402922	OK	4.82338	2.41998	-0.995049	0.995049	5e-05	0.000148514	yes
LOC100288842	chr9	123555763	123564394	OK	4.41957	2.21787	-0.994735	0.994735	0.0007	0.0017645	yes
NUP98	chr11	3696239	3847601	OK	68.1532	34.2043	-0.994605	0.994605	5e-05	0.000148514	yes
DCAF12	chr9	34086380	34126771	OK	33.6723	16.9004	-0.994507	0.994507	5e-05	0.000148514	yes
EIF5B	chr2	99953833	100016728	OK	11.3978	5.72318	-0.993866	0.993866	5e-05	0.000148514	yes
KRT15	chr17	39669996	39677965	OK	0.785953	0.394963	-0.992725	0.992725	0.0229	0.0416263	yes
USP34	chr2	61404554	61697883	OK	23.1923	11.6554	-0.992647	0.992647	5e-05	0.000148514	yes
RALGAPA2	chr20	20370271	20693266	OK	3.85557	1.93831	-0.992143	0.992143	5e-05	0.000148514	yes
ORC4	chr2	148602569	149271044	OK	26.1406	13.1444	-0.99184	0.99184	5e-05	0.000148514	yes
MNS1	chr15	56657643	56757335	OK	3.30302	1.66207	-0.990803	0.990803	0.00265	0.0059919	yes
PGRMC1	chrX	118370210	118378429	OK	125.613	63.2511	-0.989818	0.989818	5e-05	0.000148514	yes
LAPTM4B	chr8	98787808	98864830	OK	308.986	155.645	-0.98928	0.98928	5e-05	0.000148514	yes
FLJ20021	chr4	102268933	102270040	OK	4.37955	2.2079	-0.988105	0.988105	0.00845	0.0171621	yes
MGAT4A	chr2	99235524	99347589	OK	5.19497	2.61993	-0.987588	0.987588	5e-05	0.000148514	yes
PLEKHG3	chr14	65171192	65289866	OK	11.9646	6.03523	-0.987293	0.987293	5e-05	0.000148514	yes
WASH7P	chr1	11873	29370	OK	4.70416	2.37326	-0.98707	0.98707	5e-05	0.000148514	yes
EDARADD	chr1	236557679	236648154	OK	1.04155	0.52579	-0.986178	0.986178	0.0007	0.0017645	yes
ZNF790	chr19	37288451	37407193	OK	5.28674	2.67098	-0.985009	0.985009	0.00055	0.00141443	yes
DGKE	chr17	54911459	54946406	OK	6.63547	3.35239	-0.985008	0.985008	5e-05	0.000148514	yes
KIAA0232	chr4	6784458	6885899	OK	14.3294	7.24042	-0.98483	0.98483	5e-05	0.000148514	yes
NEIL2	chr8	11627171	11645082	OK	11.4902	5.80778	-0.984348	0.984348	5e-05	0.000148514	yes
C16orf13	chr16	684425	686347	OK	46.9697	23.7883	-0.981475	0.981475	5e-05	0.000148514	yes
MAP2	chr2	210288770	210598871	OK	2.78186	1.40899	-0.981389	0.981389	5e-05	0.000148514	yes
SMAD1	chr4	146402860	146480325	OK	8.54695	4.33287	-0.980087	0.980087	5e-05	0.000148514	yes
ASPRV1,PCBP1-AS1	chr2	70187223	70314147	OK	1.56672	0.794265	-0.98005	0.98005	0.0038	0.00834211	yes
ATP11A	chr13	113344642	113541482	OK	7.49987	3.80357	-0.979513	0.979513	5e-05	0.000148514	yes
QPCT	chr2	37571752	37600466	OK	11.0797	5.61915	-0.979492	0.979492	5e-05	0.000148514	yes
POLR3K	chr16	96978	103632	OK	23.6487	11.9952	-0.979301	0.979301	5e-05	0.000148514	yes
LOC100507266	chr4	4543857	4712664	OK	0.760606	0.385813	-0.97925	0.97925	0.0145	0.0277228	yes
NID2	chr14	52471519	52535946	OK	6.76374	3.43171	-0.978895	0.978895	5e-05	0.000148514	yes
EI24	chr11	125439297	125454578	OK	107.269	54.4586	-0.978004	0.978004	5e-05	0.000148514	yes
PRKRIR	chr11	76060925	76091920	OK	44.5005	22.595	-0.977821	0.977821	5e-05	0.000148514	yes
ZNF749	chr19	57946687	57960692	OK	3.83491	1.9474	-0.977647	0.977647	5e-05	0.000148514	yes
SLC39A4	chr8	145637797	145642273	OK	1.39116	0.706467	-0.977591	0.977591	0.0173	0.0325106	yes
FTH1	chr11	61717355	61735132	OK	2808.65	1426.33	-0.977565	0.977565	5e-05	0.000148514	yes
METTL8	chr2	172157521	172341563	OK	7.10387	3.60899	-0.977008	0.977008	0.00105	0.00256973	yes
SOS1	chr2	39208317	39347604	OK	7.12776	3.62162	-0.976813	0.976813	5e-05	0.000148514	yes
KIF3A	chr5	132024551	132073265	OK	11.9719	6.08321	-0.976748	0.976748	5e-05	0.000148514	yes
FAM8A1	chr6	17600517	17611950	OK	11.9022	6.04969	-0.97629	0.97629	5e-05	0.000148514	yes
UNC119	chr17	26873724	26879646	OK	24.2243	12.3139	-0.976167	0.976167	5e-05	0.000148514	yes
HIVEP3	chr1	41972035	42501596	OK	1.73365	0.881493	-0.975787	0.975787	0.003	0.00671618	yes
CPNE2	chr16	57126454	57181878	OK	37.0788	18.8547	-0.975669	0.975669	5e-05	0.000148514	yes
STK16	chr2	220110191	220136910	OK	10.0896	5.13423	-0.974644	0.974644	0.0001	0.000287537	yes
MTA3	chr2	42795670	42984078	OK	18.7814	9.55994	-0.974235	0.974235	5e-05	0.000148514	yes
C1orf144	chr1	16693582	16724642	OK	71.0401	36.1622	-0.974152	0.974152	5e-05	0.000148514	yes
METAP1	chr4	99916787	99983960	OK	33.7676	17.1915	-0.973942	0.973942	5e-05	0.000148514	yes
PHKB	chr16	47188300	47735635	OK	15.0542	7.66526	-0.973759	0.973759	5e-05	0.000148514	yes
ZNF649	chr19	52391444	52408305	OK	8.46543	4.31256	-0.97304	0.97304	5e-05	0.000148514	yes
FAM115A	chr7	143548460	143599278	OK	16.7112	8.51609	-0.972551	0.972551	5e-05	0.000148514	yes
UBE2R2	chr9	33817181	33920401	OK	26.9486	13.7337	-0.97249	0.97249	5e-05	0.000148514	yes
NIPSNAP1	chr22	29950797	29977326	OK	43.7221	22.2864	-0.9722	0.9722	5e-05	0.000148514	yes
MBD5	chr2	148602569	149271044	OK	1.7813	0.908425	-0.971487	0.971487	0.0179	0.0335113	yes
CASP6	chr4	110609784	110624629	OK	16.1533	8.23796	-0.971471	0.971471	5e-05	0.000148514	yes
SH3BGR	chr21	40817796	40887433	OK	1.25687	0.64108	-0.971263	0.971263	0.0116	0.0227782	yes
SNN	chr16	11762288	11836648	OK	14.391	7.34071	-0.971179	0.971179	5e-05	0.000148514	yes
ZNF32	chr10	44124264	44170147	OK	36.0163	18.3747	-0.970932	0.970932	5e-05	0.000148514	yes
CHKA	chr11	67820325	67888858	OK	19.4615	9.93308	-0.97031	0.97031	5e-05	0.000148514	yes
ANKRD36	chr2	97779232	97931385	OK	3.73561	1.90665	-0.970305	0.970305	5e-05	0.000148514	yes
LOC100288778	chr12	74340	91264	OK	5.54579	2.83109	-0.970036	0.970036	0.0054	0.011459	yes
OCIAD2	chr4	48887402	48908974	OK	83.3283	42.5399	-0.969991	0.969991	5e-05	0.000148514	yes
C19orf33	chr19	38794199	38806606	OK	225.245	115.019	-0.969627	0.969627	5e-05	0.000148514	yes
AHCYL1	chr1	110527386	110566364	OK	74.889	38.2605	-0.968898	0.968898	5e-05	0.000148514	yes
PRCP	chr11	82535408	82612669	OK	49.4659	25.2753	-0.968707	0.968707	5e-05	0.000148514	yes
USP47	chr11	11862969	11980872	OK	29.0557	14.8472	-0.968628	0.968628	5e-05	0.000148514	yes
P4HA3	chr11	73977701	74022699	OK	0.701542	0.359043	-0.966371	0.966371	0.0109	0.0215383	yes
BMPR1B	chr4	95679127	96079623	OK	3.49951	1.7912	-0.966222	0.966222	5e-05	0.000148514	yes
F2R	chr5	76011867	76031595	OK	31.2559	15.9986	-0.96618	0.96618	5e-05	0.000148514	yes
UNC13B	chr9	35161983	35405601	OK	19.0151	9.73575	-0.965777	0.965777	5e-05	0.000148514	yes
MPG	chr16	127017	188697	OK	35.0502	17.9463	-0.965732	0.965732	5e-05	0.000148514	yes
IFT43	chr14	76452095	76550416	OK	27.2667	13.9624	-0.965596	0.965596	5e-05	0.000148514	yes
FAM89B,SSSCA1	chr11	65337942	65341669	OK	36.9946	18.9459	-0.965431	0.965431	5e-05	0.000148514	yes
PDK1	chr2	173420778	173463862	OK	9.47557	4.85477	-0.964809	0.964809	5e-05	0.000148514	yes
CHMP3,RNF103,RNF103-CHMP3	chr2	86730552	87005164	OK	85.2923	43.7175	-0.964206	0.964206	5e-05	0.000148514	yes
FGFRL1	chr4	1004597	1020687	OK	16.9154	8.67846	-0.962825	0.962825	5e-05	0.000148514	yes
C19orf70	chr19	5678426	5680911	OK	41.7199	21.4062	-0.962707	0.962707	5e-05	0.000148514	yes
HPS3	chr3	148847370	148939832	OK	24.1175	12.3761	-0.962524	0.962524	5e-05	0.000148514	yes
DEPDC1B	chr5	59892738	59995993	OK	18.2893	9.38777	-0.962148	0.962148	5e-05	0.000148514	yes
SGK223	chr8	8175257	8243881	OK	1.55166	0.796503	-0.962063	0.962063	0.0003	0.000803184	yes
WDR25	chr14	100842754	100996640	OK	11.6573	5.9846	-0.961911	0.961911	5e-05	0.000148514	yes
ZNF25	chr10	38238794	38265455	OK	6.34394	3.25697	-0.961848	0.961848	5e-05	0.000148514	yes
SPAST	chr2	32288606	32382706	OK	15.8781	8.15819	-0.960714	0.960714	5e-05	0.000148514	yes
ABCD4	chr14	74751979	74769767	OK	9.81241	5.04196	-0.960621	0.960621	5e-05	0.000148514	yes
NR2C2AP	chr19	19256375	19314238	OK	40.4494	20.7875	-0.960402	0.960402	5e-05	0.000148514	yes
NFRKB	chr11	129733442	129765490	OK	12.9879	6.67695	-0.959912	0.959912	5e-05	0.000148514	yes
KIF13B	chr8	28924794	29120614	OK	10.8707	5.58966	-0.959612	0.959612	5e-05	0.000148514	yes
VRK2	chr2	58273776	58468515	OK	21.9465	11.2876	-0.959248	0.959248	5e-05	0.000148514	yes
MKI67	chr10	129894924	129924468	OK	20.2786	10.4319	-0.958954	0.958954	5e-05	0.000148514	yes
CASC5	chr15	40886222	40956515	OK	19.4458	10.0051	-0.958722	0.958722	5e-05	0.000148514	yes
CLCC1	chr1	109419602	109506111	OK	21.0024	10.8157	-0.95742	0.95742	5e-05	0.000148514	yes
APLP2	chr11	129939715	130014706	OK	206.515	106.405	-0.956686	0.956686	5e-05	0.000148514	yes
THAP4	chr2	242523819	242576909	OK	28.9364	14.9215	-0.955495	0.955495	5e-05	0.000148514	yes
POLD4	chr11	67085309	67159158	OK	38.9642	20.0978	-0.95511	0.95511	0.0001	0.000287537	yes
PSMD1	chr2	231921577	232037547	OK	129.728	66.923	-0.954912	0.954912	5e-05	0.000148514	yes
G6PD	chrX	153746719	153793261	OK	69.7151	35.9644	-0.954902	0.954902	5e-05	0.000148514	yes
ALG6	chr1	63833260	63988944	OK	19.9592	10.2968	-0.954867	0.954867	5e-05	0.000148514	yes
APOO	chrX	23851303	23926072	OK	21.7535	11.2262	-0.95438	0.95438	5e-05	0.000148514	yes
ZDHHC1	chr16	67428321	67450339	OK	1.93447	0.998567	-0.954009	0.954009	0.0039	0.00853728	yes
ZNF484	chr9	95607427	95640468	OK	6.66397	3.44032	-0.953837	0.953837	5e-05	0.000148514	yes
ZNF383	chr19	37708352	37735869	OK	4.30077	2.22215	-0.952641	0.952641	5e-05	0.000148514	yes
RDH13	chr19	55525074	55580914	OK	4.98051	2.5745	-0.952002	0.952002	0.001	0.00245517	yes
DHX32	chr10	127512103	127584851	OK	31.6541	16.3703	-0.951308	0.951308	5e-05	0.000148514	yes
CDCA2	chr8	25316512	25372901	OK	30.3609	15.7063	-0.950873	0.950873	5e-05	0.000148514	yes
MEMO1	chr2	32092893	32236063	OK	47.6734	24.6796	-0.949867	0.949867	5e-05	0.000148514	yes
CELSR1	chr22	46755552	46933067	OK	8.41863	4.35953	-0.949415	0.949415	5e-05	0.000148514	yes
MEGF8	chr19	42829756	42882921	OK	5.21292	2.70016	-0.949046	0.949046	5e-05	0.000148514	yes
SMARCD2	chr17	61909440	61920705	OK	65.9401	34.1586	-0.94891	0.94891	5e-05	0.000148514	yes
PLA2G12A	chr4	110629269	110651242	OK	9.00575	4.66568	-0.948759	0.948759	5e-05	0.000148514	yes
DNASE1L2	chr16	2285816	2289836	OK	1.15459	0.59825	-0.948555	0.948555	0.00685	0.0141915	yes
MEX3D	chr19	1554667	1568057	OK	32.504	16.8543	-0.947503	0.947503	5e-05	0.000148514	yes
EEF2K	chr16	22217591	22300066	OK	10.0207	5.19703	-0.947224	0.947224	5e-05	0.000148514	yes
RTN3	chr11	63448921	63527363	OK	100.092	51.9144	-0.947128	0.947128	5e-05	0.000148514	yes
HIST1H2AH	chr6	27114907	27115346	OK	571.423	296.461	-0.946717	0.946717	5e-05	0.000148514	yes
BTBD10	chr11	13409555	13484838	OK	50.7206	26.3148	-0.946698	0.946698	5e-05	0.000148514	yes
OSGEPL1	chr2	190611385	190627944	OK	8.22758	4.26879	-0.946641	0.946641	5e-05	0.000148514	yes
LOC100505876	chr2	37423634	37458740	OK	11.8144	6.12989	-0.946613	0.946613	0.0095	0.0190483	yes
GNE	chr9	36214368	36277053	OK	22.5297	11.6926	-0.946231	0.946231	5e-05	0.000148514	yes
ANKRD16	chr10	5902926	5931860	OK	3.76541	1.95569	-0.945124	0.945124	0.00075	0.00188038	yes
SNORD7	chr17	33895092	33901328	OK	19.3156	10.0364	-0.944531	0.944531	5e-05	0.000148514	yes
RAB30	chr11	82685048	82782905	OK	3.08095	1.60125	-0.944176	0.944176	0.0016	0.00378166	yes
LASP1	chr17	37026111	37078164	OK	159.842	83.082	-0.944035	0.944035	5e-05	0.000148514	yes
GNG2	chr14	52327021	52436518	OK	1.16016	0.603057	-0.943962	0.943962	0.00015	0.000420694	yes
MST1R	chr3	49924435	49941306	OK	1.78331	0.927024	-0.943877	0.943877	0.00015	0.000420694	yes
SERPINB1	chr6	2832565	2842211	OK	38.1664	19.846	-0.943453	0.943453	5e-05	0.000148514	yes
DHX40	chr17	57642885	57685713	OK	41.4479	21.5722	-0.942126	0.942126	5e-05	0.000148514	yes
PLEKHA6	chr1	204187980	204347445	OK	5.2904	2.7543	-0.941691	0.941691	5e-05	0.000148514	yes
ITPR1	chr3	4535031	4889524	OK	0.912674	0.475488	-0.940691	0.940691	5e-05	0.000148514	yes
AHNAK	chr11	62201015	62314332	OK	131.057	68.3119	-0.939986	0.939986	5e-05	0.000148514	yes
CDC25B	chr20	3767701	3787289	OK	72.1036	37.588	-0.939798	0.939798	5e-05	0.000148514	yes
PLIN3	chr19	4838345	4867780	OK	55.938	29.1654	-0.939568	0.939568	5e-05	0.000148514	yes
FBXO11	chr2	48010220	48132932	OK	16.2693	8.48305	-0.939502	0.939502	0.003	0.00671618	yes
LOC642852	chr21	46707966	46717561	OK	6.15011	3.20753	-0.939149	0.939149	5e-05	0.000148514	yes
DNAL1	chr14	74111577	74170431	OK	8.08874	4.2195	-0.938843	0.938843	5e-05	0.000148514	yes
TMEM19	chr12	72079877	72098620	OK	21.3882	11.1579	-0.938744	0.938744	5e-05	0.000148514	yes
TUBGCP4	chr15	43663312	43698240	OK	11.819	6.16692	-0.938489	0.938489	5e-05	0.000148514	yes
PEBP1	chr12	118573869	118583390	OK	248.693	129.796	-0.938114	0.938114	5e-05	0.000148514	yes
ARHGAP35	chr19	47364363	47508334	OK	29.508	15.4073	-0.93749	0.93749	5e-05	0.000148514	yes
CTSF	chr11	66330934	66336047	OK	9.26763	4.84455	-0.935838	0.935838	5e-05	0.000148514	yes
ZCRB1	chr12	42705887	42719932	OK	42.724	22.3367	-0.935629	0.935629	5e-05	0.000148514	yes
TMEM47	chrX	34645180	34675405	OK	12.5026	6.53685	-0.935557	0.935557	5e-05	0.000148514	yes
BMPR1A	chr10	88516364	88685556	OK	33.7698	17.6637	-0.934949	0.934949	5e-05	0.000148514	yes
NEIL3	chr4	178230990	178292341	OK	12.9934	6.79765	-0.934672	0.934672	5e-05	0.000148514	yes
RAB36	chr22	23487512	23506695	OK	2.78576	1.45763	-0.934442	0.934442	0.0001	0.000287537	yes
KIF24	chr9	34179002	34329198	OK	5.75351	3.01315	-0.93317	0.93317	0.0015	0.00356392	yes
STAU2	chr8	74332308	74659943	OK	27.2995	14.3031	-0.932542	0.932542	5e-05	0.000148514	yes
TSN	chr2	122513120	122525428	OK	71.473	37.4809	-0.931241	0.931241	5e-05	0.000148514	yes
RAB3IP	chr12	70132630	70216984	OK	23.5716	12.3646	-0.93084	0.93084	5e-05	0.000148514	yes
GPR157	chr1	9160183	9189229	OK	4.95609	2.59989	-0.93075	0.93075	0.00195	0.00452618	yes
EIF2C1	chr1	36348809	36395330	OK	12.1074	6.35274	-0.93044	0.93044	5e-05	0.000148514	yes
GREB1L	chr18	18822202	19105674	OK	3.81623	2.00556	-0.928139	0.928139	5e-05	0.000148514	yes
SSBP3	chr1	54665839	54872092	OK	8.77731	4.61294	-0.928094	0.928094	0.0242	0.0437516	yes
ZNF613	chr19	52430687	52453236	OK	4.87262	2.56185	-0.927511	0.927511	5e-05	0.000148514	yes
LOC653566	chr1	28421445	28423069	OK	1.39805	0.7351	-0.927399	0.927399	0.00695	0.0143813	yes
PRDM15	chr21	43218384	43299591	OK	2.2599	1.18859	-0.927011	0.927011	5e-05	0.000148514	yes
C11orf67	chr11	77532200	77583402	OK	30.6806	16.1399	-0.92669	0.92669	5e-05	0.000148514	yes
WNT9A	chr1	228106375	228135676	OK	3.68907	1.94112	-0.926372	0.926372	5e-05	0.000148514	yes
SNTA1	chr20	31995759	32031698	OK	32.3941	17.0541	-0.925613	0.925613	5e-05	0.000148514	yes
CEP89	chr19	33366605	33462912	OK	8.2941	4.36825	-0.925029	0.925029	5e-05	0.000148514	yes
RNF145	chr5	158584416	158637061	OK	35.4762	18.6889	-0.92467	0.92467	5e-05	0.000148514	yes
FBXO44	chr1	11708417	11723483	OK	4.99158	2.63107	-0.923849	0.923849	0.0001	0.000287537	yes
DPY19L1	chr7	34968492	35077653	OK	27.4096	14.4497	-0.923646	0.923646	5e-05	0.000148514	yes
CNTNAP3B	chr9	43684884	43922473	OK	1.11166	0.586071	-0.923572	0.923572	0.0031	0.00692594	yes
NUDT2	chr9	34329503	34343711	OK	28.9759	15.2764	-0.923552	0.923552	5e-05	0.000148514	yes
LINC00294,TCP11L1	chr11	33060962	33102011	OK	13.2187	6.96922	-0.923511	0.923511	5e-05	0.000148514	yes
TMEM231	chr16	75572014	75590170	OK	6.39575	3.37306	-0.923056	0.923056	5e-05	0.000148514	yes
C2orf56	chr2	37458773	37476303	OK	8.3814	4.42062	-0.922943	0.922943	5e-05	0.000148514	yes
POMT2	chr14	77741298	77787225	OK	9.40812	4.96452	-0.922252	0.922252	5e-05	0.000148514	yes
RDX	chr11	110100165	110168239	OK	65.3335	34.4804	-0.922044	0.922044	5e-05	0.000148514	yes
SUGP2	chr19	19101695	19168987	OK	42.6931	22.5395	-0.921545	0.921545	5e-05	0.000148514	yes
ALMS1	chr2	73612885	73837422	OK	7.86187	4.15184	-0.921122	0.921122	5e-05	0.000148514	yes
MEIS2	chr15	37183221	37393500	OK	3.39842	1.79477	-0.921062	0.921062	5e-05	0.000148514	yes
GEMIN6	chr2	39005326	39009106	OK	24.037	12.6946	-0.921044	0.921044	5e-05	0.000148514	yes
SETD4	chr21	37406809	37432826	OK	10.7533	5.67923	-0.921014	0.921014	5e-05	0.000148514	yes
C14orf79	chr14	105452441	105461966	OK	3.822	2.01863	-0.920954	0.920954	0.00015	0.000420694	yes
TCFL5	chr20	61448413	61493115	OK	24.3514	12.8623	-0.920863	0.920863	5e-05	0.000148514	yes
PRRG4	chr11	32851369	32879669	OK	1.81707	0.959933	-0.920607	0.920607	5e-05	0.000148514	yes
ZNF573	chr19	38220138	38270230	OK	2.2507	1.18907	-0.920544	0.920544	5e-05	0.000148514	yes
CARM1	chr19	10982252	11039357	OK	36.4122	19.2431	-0.920084	0.920084	5e-05	0.000148514	yes
CENPA	chr2	27008881	27021093	OK	29.917	15.8116	-0.91998	0.91998	5e-05	0.000148514	yes
SLC25A30	chr13	45967345	45992516	OK	11.7608	6.21601	-0.919924	0.919924	5e-05	0.000148514	yes
NOSIP	chr19	50058965	50083826	OK	70.7109	37.3788	-0.919714	0.919714	5e-05	0.000148514	yes
KIF18B	chr17	43001912	43025110	OK	13.4435	7.10743	-0.919508	0.919508	5e-05	0.000148514	yes
RTN4IP1	chr6	107018902	107116292	OK	8.15236	4.31013	-0.919487	0.919487	0.00165	0.00389088	yes
ZNF600	chr19	53268747	53290034	OK	5.39911	2.85452	-0.919476	0.919476	5e-05	0.000148514	yes
USP24	chr1	55531863	55681039	OK	22.7312	12.0192	-0.919333	0.919333	5e-05	0.000148514	yes
TFPI	chr2	188328957	188419222	OK	34.6911	18.3476	-0.918974	0.918974	5e-05	0.000148514	yes
NCAPG	chr4	17812432	18023483	OK	61.6404	32.6016	-0.918936	0.918936	5e-05	0.000148514	yes
PREPL	chr2	44502596	44589001	OK	17.9146	9.47849	-0.91841	0.91841	5e-05	0.000148514	yes
SKA3	chr13	21727566	21753220	OK	15.6283	8.26914	-0.918351	0.918351	5e-05	0.000148514	yes
FANCD2	chr3	10068110	10149915	OK	25.819	13.662	-0.918265	0.918265	5e-05	0.000148514	yes
MTMR12	chr5	32227109	32313114	OK	19.5279	10.338	-0.917575	0.917575	5e-05	0.000148514	yes
COPS4	chr4	83956238	83996971	OK	49.7203	26.3236	-0.91748	0.91748	5e-05	0.000148514	yes
CDCA8	chr1	38158112	38176079	OK	31.5645	16.7139	-0.917256	0.917256	5e-05	0.000148514	yes
CNOT6L	chr4	78634540	78740770	OK	8.55524	4.53177	-0.916732	0.916732	5e-05	0.000148514	yes
MID1	chrX	10413349	10851809	OK	10.5503	5.58865	-0.916719	0.916719	5e-05	0.000148514	yes
KIF18A	chr11	28042162	28129746	OK	18.2948	9.69604	-0.915967	0.915967	5e-05	0.000148514	yes
LOC401588	chrX	46404927	46408731	OK	4.79673	2.54252	-0.915793	0.915793	5e-05	0.000148514	yes
MAN2B1	chr19	12757143	12777591	OK	20.6651	10.9562	-0.915445	0.915445	5e-05	0.000148514	yes
IFT172	chr2	27651472	27712653	OK	6.45628	3.42656	-0.913943	0.913943	0.0136	0.0261711	yes
ATP9A	chr20	50213249	50384908	OK	7.57545	4.02064	-0.913907	0.913907	5e-05	0.000148514	yes
FNBP1	chr9	132649273	132805473	OK	15.2929	8.11671	-0.913897	0.913897	5e-05	0.000148514	yes
TSEN54	chr17	73512608	73520858	OK	21.0829	11.1939	-0.913366	0.913366	5e-05	0.000148514	yes
GYS1	chr19	49471381	49496610	OK	16.793	8.9244	-0.912034	0.912034	5e-05	0.000148514	yes
HIATL2	chr9	99650660	99776041	OK	4.35918	2.31666	-0.912009	0.912009	0.0046	0.00991309	yes
TUBA1A,TUBA1B	chr12	49521566	49582880	OK	1777.41	945.222	-0.911051	0.911051	5e-05	0.000148514	yes
PIGG	chr4	419223	533743	OK	16.2555	8.64842	-0.910421	0.910421	5e-05	0.000148514	yes
RPS6KB2	chr11	67195934	67205153	OK	30.1816	16.0676	-0.909514	0.909514	5e-05	0.000148514	yes
LOC389765	chr9	88420476	88496504	OK	2.50662	1.335	-0.90891	0.90891	5e-05	0.000148514	yes
GDE1	chr16	19513014	19533453	OK	49.5254	26.387	-0.90834	0.90834	5e-05	0.000148514	yes
CDK19	chr6	110931180	111216913	OK	10.9514	5.83653	-0.907934	0.907934	0.0087	0.0176187	yes
HJURP	chr2	234745485	234763212	OK	29.6538	15.8068	-0.907673	0.907673	5e-05	0.000148514	yes
C2orf28	chr2	27422383	27440046	OK	109.337	58.3	-0.907216	0.907216	5e-05	0.000148514	yes
ORC2	chr2	201773702	201828424	OK	23.0744	12.3103	-0.906422	0.906422	5e-05	0.000148514	yes
PACS1	chr11	65837823	66012642	OK	13.3232	7.11155	-0.9057	0.9057	5e-05	0.000148514	yes
DPM2	chr9	130697373	130700797	OK	31.8749	17.0141	-0.905686	0.905686	5e-05	0.000148514	yes
CENPB	chr20	3764497	3767337	OK	79.3782	42.376	-0.905495	0.905495	5e-05	0.000148514	yes
HMGB1	chr13	31032878	31040081	OK	356.221	190.182	-0.905393	0.905393	5e-05	0.000148514	yes
CBL	chr11	119076989	119178859	OK	9.98543	5.33118	-0.90537	0.90537	5e-05	0.000148514	yes
KDM3A	chr2	86668270	86719871	OK	11.8912	6.35048	-0.904961	0.904961	5e-05	0.000148514	yes
ADCY6,MIR4701	chr12	49159811	49182820	OK	25.5515	13.6474	-0.904779	0.904779	5e-05	0.000148514	yes
IGF1R	chr15	99192760	99507961	OK	4.3829	2.34273	-0.903693	0.903693	5e-05	0.000148514	yes
SUCLG1	chr2	84650646	84686586	OK	66.902	35.7643	-0.90353	0.90353	5e-05	0.000148514	yes
LRIF1	chr1	111489811	111506566	OK	21.2549	11.3635	-0.903382	0.903382	5e-05	0.000148514	yes
FAM135A	chr6	71122986	71270966	OK	11.0259	5.89638	-0.90299	0.90299	5e-05	0.000148514	yes
RAP2A	chr13	98086474	98120252	OK	26.9513	14.4186	-0.902427	0.902427	5e-05	0.000148514	yes
ZNF552,ZNF814	chr19	58281019	58400442	OK	4.78309	2.55958	-0.902033	0.902033	0.0216	0.0395953	yes
NOMO1	chr16	14802919	15045931	OK	25.5256	13.6737	-0.900546	0.900546	5e-05	0.000148514	yes
ABHD10	chr3	111697827	111712216	OK	22.6347	12.1273	-0.900274	0.900274	5e-05	0.000148514	yes
GPS1	chr17	80009762	80015346	OK	56.5752	30.3188	-0.899957	0.899957	5e-05	0.000148514	yes
ALDH7A1	chr5	125877532	125931082	OK	37.2162	19.9519	-0.899405	0.899405	5e-05	0.000148514	yes
NLRX1	chr11	119039439	119054725	OK	11.5377	6.18942	-0.898476	0.898476	5e-05	0.000148514	yes
FARP1	chr13	98795433	99230226	OK	20.4922	10.9976	-0.897886	0.897886	0.00105	0.00256973	yes
TRAF7	chr16	2205792	2246465	OK	28.5634	15.3408	-0.896789	0.896789	5e-05	0.000148514	yes
ERAL1	chr17	27182042	27188081	OK	28.9349	15.5527	-0.895647	0.895647	5e-05	0.000148514	yes
MFSD6	chr2	191069359	191472219	OK	7.89949	4.24648	-0.895492	0.895492	0.0003	0.000803184	yes
PIK3CB	chr3	138371539	138553613	OK	7.31126	3.93198	-0.894864	0.894864	5e-05	0.000148514	yes
DPYSL3	chr5	146770370	146889619	OK	26.1271	14.0535	-0.894612	0.894612	5e-05	0.000148514	yes
DGUOK	chr2	74153952	74186088	OK	57.2342	30.7914	-0.894351	0.894351	5e-05	0.000148514	yes
C17orf61,C17orf61-PLSCR3,PLSCR3	chr17	7284292	7307450	OK	94.9437	51.1036	-0.893647	0.893647	5e-05	0.000148514	yes
CASP9	chr1	15818026	15851285	OK	6.17723	3.32565	-0.893321	0.893321	5e-05	0.000148514	yes
SCGB2B2	chr19	35084345	35168506	OK	1.03837	0.559258	-0.892733	0.892733	0.01865	0.0347758	yes
THOC6	chr16	3072625	3077756	OK	26.0315	14.0232	-0.892447	0.892447	5e-05	0.000148514	yes
LOC100134229	chr7	139877060	139879440	OK	0.701844	0.378214	-0.891947	0.891947	0.019	0.0353385	yes
FTL	chr19	49468565	49470136	OK	3081.92	1660.92	-0.891843	0.891843	5e-05	0.000148514	yes
ARHGAP39	chr8	145754562	145839062	OK	1.17739	0.634551	-0.891779	0.891779	0.0014	0.00334492	yes
TCF3	chr19	1609282	1652351	OK	19.7338	10.6359	-0.891727	0.891727	5e-05	0.000148514	yes
FAM213A	chr10	81805988	81852309	OK	7.57708	4.084	-0.89166	0.89166	0.0031	0.00692594	yes
C6orf170	chr6	121400626	121656062	OK	4.78245	2.57804	-0.891475	0.891475	5e-05	0.000148514	yes
CCBE1	chr18	57098066	57365467	OK	11.697	6.30695	-0.891125	0.891125	5e-05	0.000148514	yes
ZNF880	chr19	52873169	52890703	OK	9.68112	5.22005	-0.89111	0.89111	5e-05	0.000148514	yes
CES2	chr16	66968346	66978994	OK	22.0683	11.9034	-0.890608	0.890608	5e-05	0.000148514	yes
TMCC1	chr3	129366632	129612419	OK	12.4249	6.70306	-0.890344	0.890344	5e-05	0.000148514	yes
ZNF518B	chr4	10441130	10459032	OK	10.5223	5.67854	-0.889859	0.889859	5e-05	0.000148514	yes
INPP4A	chr2	99061320	99207807	OK	8.83895	4.77292	-0.889003	0.889003	5e-05	0.000148514	yes
LZIC	chr1	9982188	10045556	OK	30.4072	16.4252	-0.888503	0.888503	5e-05	0.000148514	yes
NCOA3	chr20	46130600	46415360	OK	20.3675	11.0042	-0.888209	0.888209	5e-05	0.000148514	yes
PDZK1IP1	chr1	47649253	47655975	OK	6.66893	3.60354	-0.888043	0.888043	0.0037	0.00813767	yes
PPP2R4	chr9	131873227	131911225	OK	68.0944	36.7957	-0.888	0.888	5e-05	0.000148514	yes
LDOC1	chrX	140269930	140271310	OK	6.583	3.55726	-0.887979	0.887979	0.0016	0.00378166	yes
ERGIC2	chr12	29302159	29534150	OK	78.3176	42.3262	-0.887785	0.887785	5e-05	0.000148514	yes
ANKRD27	chr19	33087904	33166102	OK	18.0044	9.7304	-0.887776	0.887776	5e-05	0.000148514	yes
SKP2	chr5	36152144	36184142	OK	42.9733	23.2381	-0.886947	0.886947	5e-05	0.000148514	yes
TIMM10	chr11	57295935	57298232	OK	54.4011	29.4235	-0.886666	0.886666	5e-05	0.000148514	yes
KIAA0922,MND1	chr4	154265800	154558629	OK	18.9767	10.2679	-0.886081	0.886081	5e-05	0.000148514	yes
CYP2J2	chr1	60358979	60392423	OK	0.949351	0.513737	-0.885911	0.885911	0.00995	0.0198368	yes
PIGF	chr2	46769866	46844251	OK	38.045	20.6071	-0.884569	0.884569	0.0034	0.00754363	yes
C17orf80	chr17	71228557	71258019	OK	15.7518	8.53197	-0.884562	0.884562	5e-05	0.000148514	yes
C21orf119	chr21	33765441	33766266	OK	7.2669	3.93779	-0.883954	0.883954	0.0014	0.00334492	yes
UBL5	chr19	9938555	9940797	OK	383.757	207.982	-0.883737	0.883737	5e-05	0.000148514	yes
MST4	chrX	131157244	131209971	OK	16.0991	8.72515	-0.883729	0.883729	5e-05	0.000148514	yes
PPME1	chr11	73711325	73965748	OK	31.8803	17.2837	-0.883258	0.883258	5e-05	0.000148514	yes
MTHFD2L	chr4	75023725	75195992	OK	9.41927	5.10718	-0.883089	0.883089	0.001	0.00245517	yes
BIRC5	chr17	76210276	76221716	OK	83.5868	45.3315	-0.882762	0.882762	5e-05	0.000148514	yes
GFOD2	chr16	67708435	67753273	OK	15.2311	8.26042	-0.88273	0.88273	5e-05	0.000148514	yes
FAM134A	chr2	220042838	220050197	OK	41.9754	22.768	-0.882536	0.882536	5e-05	0.000148514	yes
EYA3	chr1	28296786	28415151	OK	11.069	6.00459	-0.882387	0.882387	5e-05	0.000148514	yes
FECH	chr18	55212072	55253969	OK	15.7936	8.56923	-0.882108	0.882108	5e-05	0.000148514	yes
PSMA5	chr1	109941652	109969108	OK	75.6679	41.0605	-0.881928	0.881928	5e-05	0.000148514	yes
PKP4	chr2	159313475	159537940	OK	31.6529	17.1818	-0.881453	0.881453	5e-05	0.000148514	yes
LOC100272228	chrX	149106765	149185385	OK	0.893018	0.484801	-0.881297	0.881297	0.00405	0.00883422	yes
SNRNP25	chr16	103828	107669	OK	45.4749	24.7	-0.880558	0.880558	5e-05	0.000148514	yes
KDM4D	chr11	94706844	94732676	OK	1.32952	0.722312	-0.880213	0.880213	0.00175	0.00410217	yes
TRMT112	chr11	64073043	64085033	OK	233.458	126.836	-0.8802	0.8802	5e-05	0.000148514	yes
ZNF260	chr19	37001545	37019576	OK	10.9983	5.97766	-0.879631	0.879631	5e-05	0.000148514	yes
SNF8	chr17	47007458	47022154	OK	71.9009	39.0809	-0.879546	0.879546	5e-05	0.000148514	yes
C20orf7	chr20	13765671	13801996	OK	12.0611	6.55656	-0.879348	0.879348	0.0003	0.000803184	yes
MIPEP	chr13	24304327	24471125	OK	14.5948	7.9401	-0.878223	0.878223	5e-05	0.000148514	yes
LOC92249	chrX	62646438	62780946	OK	4.27673	2.32709	-0.877979	0.877979	0.01	0.0199288	yes
ZNRF1	chr16	75032914	75145033	OK	5.8998	3.21108	-0.877607	0.877607	5e-05	0.000148514	yes
LYPD1	chr2	133174048	133429070	OK	9.09082	4.95273	-0.876185	0.876185	0.00125	0.00301367	yes
RAB26	chr16	2198650	2205577	OK	3.25316	1.77238	-0.876155	0.876155	0.0137	0.0263405	yes
ZNF510,ZNF782	chr9	99449358	99616459	OK	8.68693	4.73647	-0.875034	0.875034	5e-05	0.000148514	yes
ZNF134	chr19	58125606	58136276	OK	13.3446	7.27746	-0.874751	0.874751	5e-05	0.000148514	yes
CFI	chr4	110661847	110723335	OK	3.81065	2.07969	-0.873666	0.873666	5e-05	0.000148514	yes
NAIP	chr5	70264006	70435480	OK	2.90201	1.58387	-0.873593	0.873593	5e-05	0.000148514	yes
LOC100506730	chr1	19619740	19622230	OK	1.58388	0.864528	-0.873481	0.873481	0.00185	0.00431489	yes
ALKBH7	chr19	6372443	6375261	OK	16.0643	8.77019	-0.87318	0.87318	0.00015	0.000420694	yes
PDE7A	chr8	66556887	66753969	OK	12.4317	6.78986	-0.872565	0.872565	0.0046	0.00991309	yes
LOC100132356,LOC648987	chr5	43012833	43099232	OK	6.09279	3.32837	-0.872286	0.872286	0.022	0.040247	yes
OLFML2A	chr9	127539436	127577329	OK	5.56167	3.03857	-0.872123	0.872123	5e-05	0.000148514	yes
PAAF1	chr11	73588032	73639212	OK	12.257	6.69675	-0.872072	0.872072	5e-05	0.000148514	yes
NARF	chr17	80415108	80446143	OK	24.1326	13.1855	-0.872028	0.872028	5e-05	0.000148514	yes
MRPS27	chr5	71515235	71616084	OK	66.741	36.4664	-0.872006	0.872006	5e-05	0.000148514	yes
SPC24	chr19	11256112	11266484	OK	31.5779	17.2676	-0.870847	0.870847	5e-05	0.000148514	yes
GOLM1	chr9	88556056	88715116	OK	51.7848	28.3319	-0.870101	0.870101	5e-05	0.000148514	yes
ZNF658	chr9	40770999	40792112	OK	1.51139	0.827162	-0.869629	0.869629	5e-05	0.000148514	yes
ADD3	chr10	111705316	111895323	OK	31.9603	17.5059	-0.86844	0.86844	5e-05	0.000148514	yes
SUMO1	chr2	203070902	203103322	OK	133.67	73.2782	-0.86722	0.86722	5e-05	0.000148514	yes
E2F7	chr12	77415025	77459581	OK	12.8293	7.03583	-0.866646	0.866646	5e-05	0.000148514	yes
CNKSR3	chr6	154726432	154831753	OK	17.8352	9.78151	-0.866598	0.866598	5e-05	0.000148514	yes
BMPR2	chr2	203241049	203432474	OK	11.3113	6.20539	-0.86617	0.86617	5e-05	0.000148514	yes
C11orf61	chr11	124636256	124670299	OK	5.76237	3.16156	-0.866027	0.866027	5e-05	0.000148514	yes
TMSB15A	chrX	101768609	101771699	OK	3.78396	2.07662	-0.865661	0.865661	0.0116	0.0227782	yes
HN1	chr17	73131343	73150775	OK	167.384	91.8911	-0.865166	0.865166	5e-05	0.000148514	yes
LOC100505715,ZNF404	chr19	44376514	44405959	OK	3.89865	2.14066	-0.86492	0.86492	5e-05	0.000148514	yes
CECR5	chr22	17618405	17646335	OK	20.1946	11.0898	-0.864743	0.864743	5e-05	0.000148514	yes
UBXN2B	chr8	59323822	59364725	OK	12.6301	6.93818	-0.864235	0.864235	5e-05	0.000148514	yes
FTX	chrX	73164158	73513409	OK	5.09511	2.79917	-0.864112	0.864112	0.01445	0.0276512	yes
ZNF184	chr6	27418520	27440897	OK	8.47518	4.66369	-0.861773	0.861773	5e-05	0.000148514	yes
EYA4	chr6	133562474	133853265	OK	12.3834	6.81581	-0.861447	0.861447	5e-05	0.000148514	yes
NALCN	chr13	101706129	102069560	OK	6.95586	3.83159	-0.860285	0.860285	0.00765	0.015653	yes
ZNF497	chr19	58858171	58874214	OK	2.59364	1.42877	-0.86021	0.86021	0.00505	0.0107937	yes
MRRF	chr9	125000540	125085742	OK	22.6472	12.4772	-0.860036	0.860036	0.0001	0.000287537	yes
ZNF71	chr19	57106647	57136341	OK	5.09967	2.81041	-0.859622	0.859622	5e-05	0.000148514	yes
LPHN1	chr19	14247963	14317077	OK	3.26088	1.79771	-0.859099	0.859099	0.0001	0.000287537	yes
SELPLG	chr12	109015679	109027670	OK	0.914775	0.504491	-0.858588	0.858588	0.0125	0.0243682	yes
DUSP4	chr8	29190578	29208267	OK	6.85242	3.78021	-0.858148	0.858148	5e-05	0.000148514	yes
KLHL8	chr4	88081035	88141681	OK	11.6236	6.41392	-0.857778	0.857778	5e-05	0.000148514	yes
ZFAND4	chr10	46109251	46168285	OK	4.35902	2.40883	-0.855671	0.855671	5e-05	0.000148514	yes
HDHD3	chr9	116135346	116139243	OK	7.47416	4.13038	-0.855637	0.855637	0.00015	0.000420694	yes
WDR67	chr8	124084919	124164392	OK	15.6723	8.66092	-0.855623	0.855623	5e-05	0.000148514	yes
STIM2	chr4	26862312	27027003	OK	5.68995	3.1451	-0.855312	0.855312	5e-05	0.000148514	yes
HLTF	chr3	148747892	148804341	OK	41.9901	23.2269	-0.854255	0.854255	5e-05	0.000148514	yes
PDZD8	chr10	119000583	119134937	OK	33.7141	18.6494	-0.854221	0.854221	5e-05	0.000148514	yes
HADH	chr4	108910869	108956331	OK	16.0055	8.85918	-0.853322	0.853322	5e-05	0.000148514	yes
APRT	chr16	88875876	88878342	OK	126.838	70.2076	-0.853292	0.853292	5e-05	0.000148514	yes
RAB4A,SPHAR	chr1	229406878	229441563	OK	25.2049	13.9518	-0.853252	0.853252	5e-05	0.000148514	yes
ZNF274	chr19	58694395	58724927	OK	17.31	9.58536	-0.852698	0.852698	5e-05	0.000148514	yes
SORCS2	chr4	7194373	7744686	OK	8.52473	4.72171	-0.852346	0.852346	0.0139	0.026675	yes
EXOC7	chr17	74075262	74099868	OK	51.8635	28.7273	-0.852295	0.852295	5e-05	0.000148514	yes
ZNF169	chr9	97021577	97066400	OK	0.795271	0.440521	-0.852237	0.852237	0.0024	0.00548139	yes
XXYLT1	chr3	194787711	194991895	OK	14.1098	7.8163	-0.852139	0.852139	5e-05	0.000148514	yes
ACER3	chr11	76571916	76734988	OK	14.4021	7.98515	-0.850882	0.850882	5e-05	0.000148514	yes
SDPR	chr2	192699031	192712006	OK	17.2277	9.55374	-0.850595	0.850595	5e-05	0.000148514	yes
B9D1	chr17	19240866	19290532	OK	7.57245	4.20096	-0.850041	0.850041	0.0187	0.0348564	yes
ARHGEF6	chrX	135747711	135863503	OK	3.82003	2.11942	-0.849916	0.849916	5e-05	0.000148514	yes
GPI	chr19	34855644	34893318	OK	110.976	61.5861	-0.849568	0.849568	5e-05	0.000148514	yes
WDR91	chr7	134868518	134896316	OK	7.72629	4.2885	-0.849302	0.849302	5e-05	0.000148514	yes
B4GALT6	chr18	29202208	29267788	OK	4.67712	2.59624	-0.849196	0.849196	5e-05	0.000148514	yes
PEX2	chr8	77892493	77913280	OK	18.7386	10.4033	-0.848968	0.848968	5e-05	0.000148514	yes
SDC2	chr8	97505881	97624118	OK	40.4301	22.4562	-0.848315	0.848315	5e-05	0.000148514	yes
FUT10	chr8	33218178	33330687	OK	5.58321	3.10192	-0.847931	0.847931	5e-05	0.000148514	yes
BHLHE40	chr3	5021096	5026865	OK	55.7753	30.9977	-0.847466	0.847466	5e-05	0.000148514	yes
NCOA1	chr2	24714989	24993570	OK	5.87093	3.26427	-0.846828	0.846828	5e-05	0.000148514	yes
CHD7	chr8	61591323	61780586	OK	4.16847	2.31785	-0.846729	0.846729	5e-05	0.000148514	yes
PKP3	chr11	394216	404908	OK	7.53592	4.19098	-0.846495	0.846495	5e-05	0.000148514	yes
ZSCAN2	chr15	85144248	85166947	OK	4.35241	2.42088	-0.846287	0.846287	0.008	0.0163041	yes
FBXO46,SNRPD2	chr19	46190711	46234151	OK	341.418	190.15	-0.844405	0.844405	5e-05	0.000148514	yes
SMPD2	chr6	109711417	109777190	OK	11.0469	6.15405	-0.844037	0.844037	0.0162	0.030638	yes
BCAT2	chr19	49298318	49314320	OK	31.0199	17.2815	-0.843967	0.843967	5e-05	0.000148514	yes
HMG20B	chr19	3572942	3579081	OK	38.5093	21.458	-0.843695	0.843695	5e-05	0.000148514	yes
POP1	chr8	99129520	99172069	OK	11.7875	6.57248	-0.842752	0.842752	5e-05	0.000148514	yes
FAM171B	chr2	187558788	187630625	OK	5.99412	3.34312	-0.842352	0.842352	5e-05	0.000148514	yes
GPM6B	chrX	13789061	13956831	OK	0.763026	0.425626	-0.842147	0.842147	0.0223	0.0406943	yes
BCKDK	chr16	31119661	31128854	OK	24.7402	13.8073	-0.841426	0.841426	5e-05	0.000148514	yes
PQLC1	chr18	77661429	77711653	OK	24.5925	13.7318	-0.840699	0.840699	5e-05	0.000148514	yes
TWSG1	chr18	9334764	9402424	OK	66.3445	37.0507	-0.840476	0.840476	5e-05	0.000148514	yes
HDAC3	chr5	141000442	141016423	OK	51.7841	28.921	-0.840395	0.840395	5e-05	0.000148514	yes
OVGP1	chr1	111956936	111970399	OK	0.766568	0.428309	-0.839764	0.839764	0.01895	0.0352541	yes
LOC100129961	chr2	135596185	135676179	OK	0.87677	0.490081	-0.839178	0.839178	0.0197	0.0365213	yes
SLC27A4	chr9	131102838	131123749	OK	22.9546	12.8316	-0.839075	0.839075	5e-05	0.000148514	yes
PTDSS2	chr11	448280	492033	OK	14.5039	8.1107	-0.838547	0.838547	5e-05	0.000148514	yes
MFSD9	chr2	103331083	103353337	OK	5.59854	3.13162	-0.838139	0.838139	5e-05	0.000148514	yes
TIGD7	chr16	3348807	3368576	OK	4.6488	2.60063	-0.837998	0.837998	0.00025	0.000678288	yes
C15orf58	chr15	90777486	90786737	OK	2.60578	1.45857	-0.837163	0.837163	0.0056	0.0118279	yes
ZNF44,ZNF564	chr19	12350411	12662465	OK	13.4191	7.5169	-0.836081	0.836081	0.0002	0.000550886	yes
GJC1	chr17	42874980	42908179	OK	19.8007	11.0929	-0.835915	0.835915	5e-05	0.000148514	yes
SFXN5	chr2	73169162	73298976	OK	5.29544	2.96821	-0.835156	0.835156	5e-05	0.000148514	yes
MLF1IP	chr4	185570766	185655286	OK	32.5558	18.2513	-0.83492	0.83492	5e-05	0.000148514	yes
LOC100379224	chr19	44455374	44617336	OK	10.6027	5.94659	-0.834299	0.834299	0.00355	0.00783352	yes
C1orf233	chr1	1533387	1535476	OK	6.64612	3.7286	-0.833879	0.833879	0.0012	0.00290085	yes
FAM84B	chr8	127564682	127570711	OK	13.1874	7.40147	-0.833272	0.833272	5e-05	0.000148514	yes
FAM136A	chr2	70523106	70529220	OK	49.5026	27.7939	-0.832735	0.832735	5e-05	0.000148514	yes
SYNGR2	chr17	76164670	76169009	OK	48.6782	27.3417	-0.832174	0.832174	5e-05	0.000148514	yes
RPRD1A	chr18	33569785	33647508	OK	35.0255	19.675	-0.832041	0.832041	5e-05	0.000148514	yes
N6AMT2	chr13	21302394	21348092	OK	7.06834	3.9711	-0.831834	0.831834	0.00025	0.000678288	yes
ZNF597	chr16	3482308	3493617	OK	3.57841	2.01119	-0.831268	0.831268	0.00045	0.00117155	yes
PLEKHH1	chr14	68000007	68067017	OK	1.46268	0.822577	-0.830391	0.830391	0.0035	0.00773428	yes
DKK1	chr10	54074040	54077417	OK	39.1245	22.01	-0.829911	0.829911	5e-05	0.000148514	yes
FAIM	chr3	138327541	138352213	OK	21.2677	11.9669	-0.829612	0.829612	5e-05	0.000148514	yes
SEC62	chr3	169684579	169716161	OK	28.3876	15.974	-0.829535	0.829535	5e-05	0.000148514	yes
RIPK2	chr8	90769974	90803299	OK	18.5789	10.46	-0.828782	0.828782	5e-05	0.000148514	yes
GNG12	chr1	68167131	68698284	OK	261.517	147.24	-0.82874	0.82874	5e-05	0.000148514	yes
SP3	chr2	174771186	174830430	OK	41.3407	23.2811	-0.828405	0.828405	5e-05	0.000148514	yes
DPP3,PELI3	chr11	66233797	66277130	OK	38.5562	21.7237	-0.827691	0.827691	5e-05	0.000148514	yes
DCTN3	chr9	34613539	34620501	OK	59.879	33.7601	-0.826733	0.826733	5e-05	0.000148514	yes
CAPS2,GLIPR1L1	chr12	75669758	75784684	OK	2.24261	1.26454	-0.826566	0.826566	0.00035	0.000926889	yes
ZNF599	chr19	35248978	35264134	OK	3.75324	2.11647	-0.826481	0.826481	0.00555	0.0117417	yes
RAB3IL1	chr11	61664731	61684997	OK	2.37627	1.34	-0.826466	0.826466	0.0024	0.00548139	yes
CBWD2	chr2	114195267	114255160	OK	8.92015	5.03212	-0.8259	0.8259	5e-05	0.000148514	yes
TRPT1	chr11	63974059	63993726	OK	18.8214	10.6209	-0.825463	0.825463	5e-05	0.000148514	yes
PCTP	chr17	53828339	53854748	OK	14.9365	8.42895	-0.825419	0.825419	5e-05	0.000148514	yes
SLC25A4	chr4	186064416	186071538	OK	28.1674	15.9007	-0.824937	0.824937	0.00015	0.000420694	yes
UHRF1BP1L	chr12	100422279	100536642	OK	23.8058	13.4405	-0.824722	0.824722	5e-05	0.000148514	yes
PPP2R1B	chr11	111472710	111639758	OK	15.562	8.78809	-0.824407	0.824407	5e-05	0.000148514	yes
XDH	chr2	31557187	31637611	OK	1.10949	0.627248	-0.822785	0.822785	0.0005	0.00129341	yes
SEPT2	chr2	242166681	242293441	OK	254.608	143.947	-0.822735	0.822735	0.00115	0.00278918	yes
ZNF554	chr19	2819871	2837368	OK	2.82689	1.5985	-0.822494	0.822494	5e-05	0.000148514	yes
NSFL1C	chr20	1422806	1448337	OK	20.7072	11.7098	-0.822412	0.822412	5e-05	0.000148514	yes
METTL9	chr16	21610855	21668792	OK	54.8379	31.0127	-0.822313	0.822313	5e-05	0.000148514	yes
ABHD13	chr13	108870762	108886603	OK	6.28901	3.55683	-0.822243	0.822243	5e-05	0.000148514	yes
FSBP,RAD54B	chr8	95358903	95487350	OK	11.6065	6.56589	-0.821872	0.821872	5e-05	0.000148514	yes
SPATA5	chr4	123844224	124240604	OK	15.1367	8.56585	-0.821382	0.821382	5e-05	0.000148514	yes
CDCA7	chr2	174219560	174233718	OK	19.1393	10.8327	-0.821149	0.821149	5e-05	0.000148514	yes
GP1BB,SEPT5,SEPT5-GP1BB	chr22	19701986	19712297	OK	1.58511	0.897486	-0.820623	0.820623	0.00725	0.0149358	yes
ZNF585A,ZNF585B	chr19	37641000	37701451	OK	7.25052	4.1077	-0.819754	0.819754	5e-05	0.000148514	yes
TUBD1	chr17	57936838	57970358	OK	6.9361	3.93075	-0.81932	0.81932	5e-05	0.000148514	yes
TMSB4X	chrX	12993225	12995346	OK	2351.81	1334.12	-0.817881	0.817881	5e-05	0.000148514	yes
NPLOC4	chr17	79523912	79604138	OK	96.7704	54.8978	-0.817817	0.817817	5e-05	0.000148514	yes
NONO	chrX	70430034	70948962	OK	298.041	169.109	-0.817557	0.817557	5e-05	0.000148514	yes
SMARCE1	chr17	38783975	38804103	OK	83.2315	47.2385	-0.817165	0.817165	5e-05	0.000148514	yes
RBL2	chr16	53468350	53537170	OK	23.1564	13.1434	-0.817071	0.817071	5e-05	0.000148514	yes
GSPT1	chr16	11961984	12010519	OK	61.3407	34.8197	-0.81694	0.81694	5e-05	0.000148514	yes
WRB	chr21	40752212	40769815	OK	21.419	12.1594	-0.816819	0.816819	5e-05	0.000148514	yes
MYNN	chr3	169490173	169507504	OK	18.6047	10.5628	-0.816675	0.816675	5e-05	0.000148514	yes
COQ7	chr16	19078916	19094078	OK	11.3142	6.42901	-0.815463	0.815463	5e-05	0.000148514	yes
RHOT1	chr17	30469472	30552803	OK	30.5834	17.3814	-0.815207	0.815207	5e-05	0.000148514	yes
BBS10	chr12	76738265	76742222	OK	8.50667	4.83486	-0.81512	0.81512	5e-05	0.000148514	yes
HRAS	chr11	532239	535550	OK	55.6722	31.6469	-0.814892	0.814892	5e-05	0.000148514	yes
SEMA4F	chr2	74881392	74909268	OK	6.91355	3.93232	-0.814048	0.814048	5e-05	0.000148514	yes
NPR1	chr1	153651163	153666468	OK	0.958211	0.545026	-0.814018	0.814018	0.00515	0.0109815	yes
C9orf131	chr9	35039855	35046716	OK	0.80062	0.455462	-0.813787	0.813787	0.0009	0.00222885	yes
SAMD15	chr14	77843761	77857587	OK	1.16051	0.66026	-0.813659	0.813659	0.0021	0.00484584	yes
EXTL3	chr8	28559120	28611206	OK	20.3808	11.6006	-0.813009	0.813009	5e-05	0.000148514	yes
RHOQ	chr2	46769866	46844251	OK	28.6067	16.2838	-0.812915	0.812915	5e-05	0.000148514	yes
ZNF318	chr6	43303807	43337181	OK	7.19021	4.09307	-0.81285	0.81285	5e-05	0.000148514	yes
LOC151009,LOC440894	chr2	111132685	111142113	OK	0.905426	0.515433	-0.812812	0.812812	0.0182	0.034015	yes
BANF1	chr11	65764015	65771622	OK	86.3107	49.1731	-0.811669	0.811669	5e-05	0.000148514	yes
RMND5B	chr5	177558027	177580961	OK	7.86117	4.48192	-0.810629	0.810629	0.01925	0.0357732	yes
DHFR	chr5	79922044	80172634	OK	48.314	27.5476	-0.810512	0.810512	5e-05	0.000148514	yes
MRPL23	chr11	1968501	1993800	OK	56.9216	32.4557	-0.810504	0.810504	0.0001	0.000287537	yes
WDFY3	chr4	85590512	85928168	OK	10.0386	5.72485	-0.81025	0.81025	5e-05	0.000148514	yes
MRPS7	chr17	73232693	73267311	OK	82.8513	47.2524	-0.810138	0.810138	5e-05	0.000148514	yes
ZSCAN30	chr18	32820993	32870196	OK	4.54001	2.5894	-0.810077	0.810077	0.00015	0.000420694	yes
TBRG1	chr11	124492741	124564687	OK	10.4323	5.95268	-0.809452	0.809452	5e-05	0.000148514	yes
C1orf106	chr1	200860626	200884864	OK	1.69076	0.965218	-0.808742	0.808742	0.00155	0.00367364	yes
ZFYVE9	chr1	52607989	52812358	OK	18.9189	10.8057	-0.80804	0.80804	5e-05	0.000148514	yes
ATP9B	chr18	76829396	77138574	OK	9.03772	5.16553	-0.807042	0.807042	0.00015	0.000420694	yes
ACACA	chr17	35441730	35766902	OK	17.5225	10.0152	-0.807019	0.807019	5e-05	0.000148514	yes
TMEM203	chr9	140098534	140100090	OK	38.6669	22.1148	-0.806089	0.806089	5e-05	0.000148514	yes
STAT5B	chr17	40351192	40428830	OK	23.4907	13.4369	-0.805883	0.805883	5e-05	0.000148514	yes
ZFHX4	chr8	77318826	77779688	OK	5.35423	3.06323	-0.805623	0.805623	0.0035	0.00773428	yes
RAC3	chr17	79989531	79992080	OK	9.96729	5.70254	-0.805597	0.805597	0.0008	0.0019963	yes
ANKRD50	chr4	125584478	125633887	OK	10.2627	5.87211	-0.805457	0.805457	0.00065	0.00164955	yes
HIATL1	chr9	97136643	97223202	OK	65.9741	37.7589	-0.805085	0.805085	5e-05	0.000148514	yes
ARMC6	chr19	19101695	19168987	OK	28.7393	16.4485	-0.805069	0.805069	0.0099	0.0197602	yes
PIGQ	chr16	619745	634164	OK	9.64977	5.52356	-0.804896	0.804896	5e-05	0.000148514	yes
BSCL2,HNRNPUL2,HNRNPUL2-BSCL2	chr11	62457733	62494951	OK	63.1749	36.1618	-0.804886	0.804886	5e-05	0.000148514	yes
SNX27	chr1	151584661	151671768	OK	13.4684	7.71218	-0.804367	0.804367	5e-05	0.000148514	yes
ATG9A	chr2	220083938	220094361	OK	34.7395	19.8949	-0.804179	0.804179	5e-05	0.000148514	yes
HK1	chr10	71029755	71161637	OK	66.6307	38.1809	-0.803335	0.803335	5e-05	0.000148514	yes
RGS3	chr9	116207010	116360019	OK	34.9265	20.016	-0.803168	0.803168	5e-05	0.000148514	yes
ZNF354B	chr5	178260168	178314843	OK	6.20891	3.55874	-0.802972	0.802972	5e-05	0.000148514	yes
ProSAPiP1	chr20	3143272	3149475	OK	4.16144	2.38644	-0.802226	0.802226	5e-05	0.000148514	yes
SGSM3	chr22	40766594	41032690	OK	18.2631	10.4751	-0.80197	0.80197	0.00025	0.000678288	yes
ABCA11P,ZNF721	chr4	419223	533743	OK	10.4826	6.0127	-0.801914	0.801914	0.00025	0.000678288	yes
XRCC6BP1	chr12	58335357	58351052	OK	7.99026	4.58397	-0.801646	0.801646	5e-05	0.000148514	yes
TGOLN2	chr2	85545140	85555419	OK	37.7062	21.6344	-0.801475	0.801475	5e-05	0.000148514	yes
BTD	chr3	15643242	15692339	OK	9.13718	5.2434	-0.801246	0.801246	5e-05	0.000148514	yes
EIF2B4	chr2	27587218	27593324	OK	22.4688	12.8939	-0.801231	0.801231	5e-05	0.000148514	yes
ALYREF	chr17	79835662	79849462	OK	160.945	92.3807	-0.800909	0.800909	5e-05	0.000148514	yes
LOC100506710	chr9	37079892	37358145	OK	21.6503	12.4271	-0.800904	0.800904	5e-05	0.000148514	yes
MED21	chr12	27175478	27191900	OK	34.7819	19.9834	-0.799539	0.799539	5e-05	0.000148514	yes
NDUFA10	chr2	240884992	240964819	OK	58.7163	33.7435	-0.799154	0.799154	5e-05	0.000148514	yes
RABEPK	chr9	127962820	127996438	OK	20.8891	12.0047	-0.799149	0.799149	5e-05	0.000148514	yes
ANKZF1	chr2	220094478	220110131	OK	12.8676	7.39572	-0.798982	0.798982	5e-05	0.000148514	yes
UBL3	chr13	30338544	30424820	OK	13.761	7.90989	-0.798854	0.798854	5e-05	0.000148514	yes
TMEM5	chr12	64173620	64203333	OK	20.6164	11.854	-0.798413	0.798413	5e-05	0.000148514	yes
PCBD1	chr10	72643266	72648541	OK	92.6692	53.3012	-0.797922	0.797922	5e-05	0.000148514	yes
HAUS8	chr19	17160568	17186343	OK	13.6982	7.88267	-0.797232	0.797232	5e-05	0.000148514	yes
VPS54	chr2	64118696	64246393	OK	18.5835	10.6965	-0.796882	0.796882	5e-05	0.000148514	yes
PDCL3	chr2	101179417	101193201	OK	23.2285	13.3712	-0.796762	0.796762	5e-05	0.000148514	yes
MICAL3	chr22	18270097	18507325	OK	15.0179	8.65349	-0.795328	0.795328	5e-05	0.000148514	yes
FANCL	chr2	58273776	58468515	OK	27.3578	15.7646	-0.795265	0.795265	5e-05	0.000148514	yes
FZR1	chr19	3506294	3536945	OK	20.7766	11.9741	-0.795041	0.795041	0.0001	0.000287537	yes
BEND3	chr6	107386384	107436334	OK	2.76656	1.59445	-0.795036	0.795036	5e-05	0.000148514	yes
TPT1-AS1	chr13	45915479	45966709	OK	4.7723	2.75139	-0.794522	0.794522	0.0044	0.00952477	yes
MTMR10	chr15	31196054	31283807	OK	6.91667	3.98825	-0.794323	0.794323	0.00075	0.00188038	yes
GPX4	chr19	1103935	1106787	OK	185.953	107.265	-0.793759	0.793759	5e-05	0.000148514	yes
ZNF174	chr16	3451189	3459364	OK	5.97972	3.45024	-0.79338	0.79338	0.00015	0.000420694	yes
CKAP5	chr11	46765083	46867859	OK	51.2318	29.5608	-0.793352	0.793352	5e-05	0.000148514	yes
COX5B	chr2	98262520	98264657	OK	216.74	125.088	-0.79302	0.79302	5e-05	0.000148514	yes
MAPK3	chr16	30125425	30134630	OK	23.4903	13.5655	-0.792122	0.792122	5e-05	0.000148514	yes
TTLL4	chr2	219575567	219620530	OK	5.34788	3.08896	-0.791847	0.791847	5e-05	0.000148514	yes
ROGDI	chr16	4846961	4852674	OK	6.90202	3.98736	-0.791586	0.791586	0.0009	0.00222885	yes
SACS	chr13	23902964	24007841	OK	26.5079	15.317	-0.791289	0.791289	5e-05	0.000148514	yes
GXYLT2	chr3	72937384	73027295	OK	5.34408	3.08845	-0.79106	0.79106	0.0007	0.0017645	yes
CREB1	chr2	208394615	208470648	OK	21.6901	12.5355	-0.791017	0.791017	0.0007	0.0017645	yes
LOC644656	chr11	9481102	9482245	OK	3.72784	2.15521	-0.790513	0.790513	0.00495	0.0105961	yes
GSTCD	chr4	106629940	106768882	OK	15.2938	8.84403	-0.790171	0.790171	5e-05	0.000148514	yes
ZNF234	chr19	44645709	44664675	OK	3.41702	1.97616	-0.790039	0.790039	5e-05	0.000148514	yes
LPCAT1	chr5	1461541	1524076	OK	32.9173	19.0381	-0.789959	0.789959	5e-05	0.000148514	yes
ARL16	chr17	79648215	79650954	OK	42.7647	24.7387	-0.789652	0.789652	5e-05	0.000148514	yes
SSB	chr2	170655321	170681427	OK	84.5028	48.8924	-0.789389	0.789389	5e-05	0.000148514	yes
BMP2	chr20	6748744	6760910	OK	2.89187	1.6738	-0.788876	0.788876	0.0003	0.000803184	yes
INTS8	chr8	95835336	95908701	OK	25.5315	14.7814	-0.788492	0.788492	5e-05	0.000148514	yes
PSENEN	chr19	36236493	36237903	OK	79.1758	45.8432	-0.78835	0.78835	5e-05	0.000148514	yes
AGL	chr1	100315632	100389579	OK	9.8427	5.69962	-0.78819	0.78819	5e-05	0.000148514	yes
PPP1CA	chr11	67159422	67193078	OK	139.564	80.8274	-0.788015	0.788015	5e-05	0.000148514	yes
ZMIZ1	chr10	80828791	81076375	OK	3.95243	2.28944	-0.787747	0.787747	5e-05	0.000148514	yes
DGCR6L	chr22	20301760	20307628	OK	38.2899	22.1866	-0.787277	0.787277	5e-05	0.000148514	yes
UBTF	chr17	42282400	42298994	OK	33.3748	19.3446	-0.786826	0.786826	5e-05	0.000148514	yes
BRD4	chr19	15346391	15443142	OK	9.29502	5.38952	-0.786301	0.786301	5e-05	0.000148514	yes
EIF2C4	chr1	36273159	36323735	OK	7.83969	4.54614	-0.786154	0.786154	5e-05	0.000148514	yes
PIK3R2	chr19	18264015	18281397	OK	21.3472	12.381	-0.785918	0.785918	5e-05	0.000148514	yes
QSER1	chr11	32914791	33001815	OK	11.647	6.75517	-0.785889	0.785889	5e-05	0.000148514	yes
HOXB3	chr17	46626231	46651810	OK	5.62132	3.26162	-0.785317	0.785317	5e-05	0.000148514	yes
ZNF250	chr8	146101512	146126846	OK	6.10688	3.54353	-0.785248	0.785248	5e-05	0.000148514	yes
YIF1B	chr19	38794199	38806606	OK	20.1953	11.7197	-0.785091	0.785091	0.00405	0.00883422	yes
GPRC5C	chr17	72427513	72445549	OK	36.759	21.3353	-0.784857	0.784857	5e-05	0.000148514	yes
TCTN3	chr10	97423152	97453900	OK	28.0869	16.3025	-0.784802	0.784802	5e-05	0.000148514	yes
STXBP2	chr19	7701990	7712759	OK	16.9617	9.8481	-0.784363	0.784363	5e-05	0.000148514	yes
CTSS	chr1	150702671	150752908	OK	0.948564	0.550858	-0.784066	0.784066	0.002	0.00463245	yes
BICC1	chr10	60272875	60591186	OK	53.0241	30.7963	-0.783894	0.783894	5e-05	0.000148514	yes
PSMA1	chr11	14526421	14665180	OK	262.828	152.659	-0.78381	0.78381	5e-05	0.000148514	yes
DPY19L3	chr19	32896654	32976799	OK	6.74529	3.91854	-0.783563	0.783563	5e-05	0.000148514	yes
SLC39A6	chr18	33688486	33709357	OK	68.5316	39.817	-0.783385	0.783385	5e-05	0.000148514	yes
HBXIP	chr1	110943876	110950546	OK	75.938	44.16	-0.782084	0.782084	5e-05	0.000148514	yes
ZNF350	chr19	52467201	52490090	OK	6.99536	4.06844	-0.781923	0.781923	5e-05	0.000148514	yes
AMACR,C1QTNF3,C1QTNF3-AMACR	chr5	33987090	34124633	OK	6.61158	3.84609	-0.781604	0.781604	5e-05	0.000148514	yes
TRIM44	chr11	35684352	35832775	OK	28.6208	16.6524	-0.781335	0.781335	5e-05	0.000148514	yes
CRYZ	chr1	75171171	75232360	OK	28.9074	16.8197	-0.781285	0.781285	5e-05	0.000148514	yes
ZNF211	chr19	58144448	58155290	OK	3.96567	2.30827	-0.780753	0.780753	5e-05	0.000148514	yes
ZNF627	chr19	11708234	11729974	OK	11.1493	6.49018	-0.780627	0.780627	5e-05	0.000148514	yes
CTDSP1	chr2	219263060	219270665	OK	32.189	18.7394	-0.780494	0.780494	5e-05	0.000148514	yes
TXNDC17	chr17	6481571	6554954	OK	23.5254	13.6958	-0.780485	0.780485	0.0005	0.00129341	yes
LOC100287015	chr8	6261076	6264069	OK	1.1473	0.667982	-0.780357	0.780357	0.02	0.0370195	yes
MMAA	chr4	146540539	146581187	OK	0.973279	0.566698	-0.780274	0.780274	0.0005	0.00129341	yes
MTCH2	chr11	47627590	47664206	OK	119.236	69.4323	-0.780139	0.780139	5e-05	0.000148514	yes
CDK2AP1	chr12	123745291	123756772	OK	168.801	98.3006	-0.780052	0.780052	5e-05	0.000148514	yes
PTPRB	chr12	70910631	71031220	OK	8.87683	5.17057	-0.779721	0.779721	5e-05	0.000148514	yes
PARS2	chr1	55221654	55230226	OK	4.81629	2.80567	-0.779577	0.779577	0.0002	0.000550886	yes
POLRMT	chr19	589892	633568	OK	13.8055	8.04234	-0.779554	0.779554	5e-05	0.000148514	yes
BRWD3	chrX	79924986	80065252	OK	6.8972	4.01804	-0.779519	0.779519	5e-05	0.000148514	yes
TSEN34	chr19	54694118	54698394	OK	31.7865	18.5256	-0.778893	0.778893	5e-05	0.000148514	yes
GTF3A	chr13	27998680	28024739	OK	63.0092	36.7514	-0.777765	0.777765	5e-05	0.000148514	yes
PRKCDBP	chr11	6340010	6341740	OK	42.5324	24.8204	-0.777038	0.777038	5e-05	0.000148514	yes
HOOK1	chr1	60280532	60342050	OK	5.2928	3.08952	-0.776648	0.776648	5e-05	0.000148514	yes
REV1	chr2	100016763	100106480	OK	12.7942	7.47002	-0.776304	0.776304	5e-05	0.000148514	yes
BTBD7	chr14	93703895	93799414	OK	13.8994	8.118	-0.775829	0.775829	5e-05	0.000148514	yes
DNAJC27	chr2	25166309	25194963	OK	2.08695	1.21903	-0.77566	0.77566	5e-05	0.000148514	yes
SIRT7	chr17	79869813	79876058	OK	22.8625	13.356	-0.775498	0.775498	5e-05	0.000148514	yes
CAMSAP1	chr9	138700332	138799188	OK	16.4791	9.63206	-0.774717	0.774717	5e-05	0.000148514	yes
EXD2	chr14	69658046	69710737	OK	12.6779	7.41087	-0.774605	0.774605	5e-05	0.000148514	yes
GCHFR	chr15	41056284	41059911	OK	7.26447	4.24743	-0.774267	0.774267	0.00825	0.0167869	yes
RUVBL2	chr19	49496835	49520347	OK	86.4306	50.5405	-0.774104	0.774104	5e-05	0.000148514	yes
LOC147727	chr19	10762537	10764548	OK	6.34006	3.70976	-0.773171	0.773171	0.0001	0.000287537	yes
ITPR2	chr12	26488284	26986131	OK	6.92298	4.05199	-0.772763	0.772763	5e-05	0.000148514	yes
TRIP13	chr5	863849	918164	OK	44.5213	26.068	-0.772215	0.772215	5e-05	0.000148514	yes
OSCP1	chr1	36883506	36916086	OK	8.49091	4.97192	-0.772117	0.772117	0.0011	0.00267974	yes
ZNF271	chr18	32870235	32898601	OK	14.3349	8.39738	-0.771518	0.771518	5e-05	0.000148514	yes
RNF38	chr9	36336379	36487363	OK	16.6071	9.73125	-0.771104	0.771104	5e-05	0.000148514	yes
SUMO2	chr17	73163824	73179098	OK	309.822	181.566	-0.770942	0.770942	5e-05	0.000148514	yes
PROSC	chr8	37620100	37637286	OK	36.372	21.3174	-0.770797	0.770797	5e-05	0.000148514	yes
ZNF793	chr19	37988068	38034400	OK	1.49924	0.878875	-0.770504	0.770504	0.00015	0.000420694	yes
C10orf68,CCDC7	chr10	32734628	33172024	OK	1.55185	0.910222	-0.769695	0.769695	0.00285	0.00640646	yes
GALNS	chr16	88880141	88923374	OK	9.10144	5.34019	-0.769203	0.769203	5e-05	0.000148514	yes
PGRMC2	chr4	129190391	129209984	OK	38.0685	22.3421	-0.768836	0.768836	5e-05	0.000148514	yes
EIF4G2	chr11	10818592	10830582	OK	331.736	194.703	-0.768759	0.768759	5e-05	0.000148514	yes
RALY	chr20	32581457	32672688	OK	78.5278	46.0903	-0.768741	0.768741	5e-05	0.000148514	yes
MAN2A2	chr15	91445670	91465815	OK	8.53303	5.01035	-0.768147	0.768147	5e-05	0.000148514	yes
LMAN2L	chr2	97371559	97405813	OK	19.1955	11.2726	-0.767938	0.767938	5e-05	0.000148514	yes
LEPREL1	chr3	189674516	189840226	OK	29.4311	17.2911	-0.767314	0.767314	5e-05	0.000148514	yes
TM7SF3	chr12	27091304	27167339	OK	66.3742	39.0045	-0.766983	0.766983	5e-05	0.000148514	yes
TTC9C	chr11	62495774	62507754	OK	23.4294	13.7692	-0.766873	0.766873	5e-05	0.000148514	yes
CAV1	chr7	116164838	116201239	OK	304.212	178.852	-0.766306	0.766306	5e-05	0.000148514	yes
HSP90AA1	chr14	102547074	102606086	OK	357.031	209.916	-0.766232	0.766232	5e-05	0.000148514	yes
ZNF708	chr19	21473733	21512212	OK	3.18071	1.87043	-0.76598	0.76598	5e-05	0.000148514	yes
PARD3B	chr2	205410515	206484886	OK	4.03973	2.3756	-0.765964	0.765964	5e-05	0.000148514	yes
SLC25A42	chr19	19174802	19223811	OK	2.58648	1.52125	-0.765733	0.765733	0.0019	0.00442146	yes
HMGB3	chrX	150151762	150159248	OK	38.6982	22.7615	-0.765672	0.765672	5e-05	0.000148514	yes
CYP1B1	chr2	38152461	38303323	OK	60.2363	35.4319	-0.765582	0.765582	5e-05	0.000148514	yes
LEAP2,UQCRQ	chr5	132202087	132210631	OK	135.153	79.5177	-0.765243	0.765243	5e-05	0.000148514	yes
ACAT1,CUL5	chr11	107879407	108019566	OK	62.4617	36.754	-0.765071	0.765071	5e-05	0.000148514	yes
ASPSCR1	chr17	79935425	79976047	OK	12.7217	7.48589	-0.765047	0.765047	0.0001	0.000287537	yes
NSMCE1	chr16	27236314	27301789	OK	55.0978	32.4428	-0.764098	0.764098	5e-05	0.000148514	yes
SPATA17	chr1	217804694	218040484	OK	1.17952	0.69477	-0.763586	0.763586	0.02335	0.0423592	yes
CAMK1D	chr10	12391582	12872802	OK	4.96214	2.9236	-0.763219	0.763219	0.0077	0.015749	yes
USP39	chr2	85829964	85876408	OK	43.9052	25.8751	-0.762829	0.762829	5e-05	0.000148514	yes
C16orf46	chr16	81087101	81110872	OK	0.950712	0.560342	-0.7627	0.7627	0.0249	0.0448906	yes
MPND	chr19	4343523	4360262	OK	4.00139	2.3588	-0.762448	0.762448	0.00265	0.0059919	yes
LOC284385	chr19	9731922	9745538	OK	2.16422	1.27618	-0.762009	0.762009	0.00225	0.00516641	yes
CMC2	chr16	81009698	81066709	OK	59.7885	35.2615	-0.761774	0.761774	0.0102	0.0202958	yes
AP5B1	chr11	65541219	65548075	OK	6.07479	3.58387	-0.761315	0.761315	5e-05	0.000148514	yes
OST4	chr2	27274490	27294567	OK	283.463	167.273	-0.760958	0.760958	5e-05	0.000148514	yes
MOB1A	chr2	74379661	74405995	OK	152.324	89.8925	-0.760873	0.760873	5e-05	0.000148514	yes
LMLN	chr3	197687070	197770591	OK	1.50027	0.885995	-0.759848	0.759848	0.0001	0.000287537	yes
DLG3	chrX	69664704	69725339	OK	6.79182	4.01188	-0.75952	0.75952	5e-05	0.000148514	yes
ZNF519	chr18	14019099	14132489	OK	2.27445	1.34375	-0.759249	0.759249	0.0013	0.00312394	yes
PPIC	chr5	122359077	122372425	OK	36.2113	21.401	-0.75876	0.75876	5e-05	0.000148514	yes
CCT7	chr2	73461363	73480150	OK	213.515	126.197	-0.75866	0.75866	5e-05	0.000148514	yes
SLC41A3	chr3	125725097	125820391	OK	17.9797	10.63	-0.75823	0.75823	5e-05	0.000148514	yes
FAM72B	chr1	120839004	120855681	OK	3.32059	1.96335	-0.758122	0.758122	0.0003	0.000803184	yes
CRIP2	chr14	105939773	105946502	OK	112.313	66.4162	-0.757916	0.757916	5e-05	0.000148514	yes
PAFAH1B3	chr19	42801184	42814973	OK	22.76	13.4608	-0.757737	0.757737	5e-05	0.000148514	yes
KPNA2	chr17	66031847	66042970	OK	277.39	164.069	-0.757611	0.757611	5e-05	0.000148514	yes
ZNF268,ZNF84	chr12	133613877	133783903	OK	15.6256	9.245	-0.75717	0.75717	5e-05	0.000148514	yes
ZNF187	chr6	28234787	28245987	OK	10.9108	6.45585	-0.75708	0.75708	5e-05	0.000148514	yes
[truncated: 5,453 more rows]
