# Supplementary material for: Candidate genes and pathways downstream of PAX8 involved in ovarian high-grade serous carcinoma
Source: Oncotarget. 2016 May 31;7(27):41929–47. doi: 10.18632/oncotarget.9740 (PMC5173106; doi:10.18632/oncotarget.9740)
Supplement: Supplementary file 4 [file oncotarget-07-41929-s004.xlsx]

## Sheet: sheet1
Supplementary Table S4: Genes modulated following PAX8 knock-down in SKOV-3 cells. The green rows are genes significantly modulated (p≤0.05; FDR≤0.05). FPKM1 and FPKM2 are after and before PAX8 silencing, respectively.
gene	chr	start	end	sample1	sample2	status	FPKM1	FPKM2	log2	abs(log2)	pvalue	qvalue	significant
TCEB3	chr1	24069855	24104787	6_CTTGTA	5_GATCAG	OK	19.7281	13.6201	-0.534519	0.534519	5e-05	0.00400937	yes
STX12	chr1	28099693	28150963	6_CTTGTA	5_GATCAG	OK	16.1165	9.71824	-0.72977	0.72977	5e-05	0.00400937	yes
KPNA6	chr1	32573643	32642168	6_CTTGTA	5_GATCAG	OK	21.288	33.8092	0.667377	0.667377	5e-05	0.00400937	yes
ARTN	chr1	44398917	44402976	6_CTTGTA	5_GATCAG	OK	5.77216	2.63816	-1.12958	1.12958	5e-05	0.00400937	yes
TSPAN1	chr1	46640748	46651634	6_CTTGTA	5_GATCAG	OK	24.1593	38.3522	0.666732	0.666732	5e-05	0.00400937	yes
PRKAA2	chr1	57110989	57181252	6_CTTGTA	5_GATCAG	OK	4.45202	6.7516	0.600768	0.600768	5e-05	0.00400937	yes
ROR1	chr1	64239689	64646782	6_CTTGTA	5_GATCAG	OK	1.02295	2.22242	1.1194	1.1194	5e-05	0.00400937	yes
AGL	chr1	100315632	100389579	6_CTTGTA	5_GATCAG	OK	7.6735	11.3458	0.564204	0.564204	5e-05	0.00400937	yes
CELSR2	chr1	109792640	109818378	6_CTTGTA	5_GATCAG	OK	9.25483	14.543	0.652049	0.652049	5e-05	0.00400937	yes
PDZK1	chr1	145726822	145764206	6_CTTGTA	5_GATCAG	OK	8.59155	14.0246	0.706964	0.706964	5e-05	0.00400937	yes
ATP8B2	chr1	154298035	154323780	6_CTTGTA	5_GATCAG	OK	6.66857	10.8644	0.704156	0.704156	5e-05	0.00400937	yes
TGFB2	chr1	218517537	218617961	6_CTTGTA	5_GATCAG	OK	13.4826	7.11507	-0.922151	0.922151	5e-05	0.00400937	yes
HES2	chr1	6475293	6484660	6_CTTGTA	5_GATCAG	OK	1.09433	2.48519	1.18331	1.18331	5e-05	0.00400937	yes
ERRFI1	chr1	8071778	8086393	6_CTTGTA	5_GATCAG	OK	46.3439	30.6521	-0.596397	0.596397	5e-05	0.00400937	yes
IFFO2	chr1	19230773	19282826	6_CTTGTA	5_GATCAG	OK	13.5346	8.78545	-0.623461	0.623461	5e-05	0.00400937	yes
PPAP2B	chr1	56960418	57045257	6_CTTGTA	5_GATCAG	OK	5.23887	13.3333	1.3477	1.3477	5e-05	0.00400937	yes
PYGO2	chr1	154929501	154934258	6_CTTGTA	5_GATCAG	OK	17.0095	11.7437	-0.534454	0.534454	5e-05	0.00400937	yes
C1orf186	chr1	206238857	206288849	6_CTTGTA	5_GATCAG	OK	14.614	31.1774	1.09315	1.09315	5e-05	0.00400937	yes
EPRS	chr1	220046618	220321383	6_CTTGTA	5_GATCAG	OK	18.5003	47.5384	1.36154	1.36154	5e-05	0.00400937	yes
TOMM20	chr1	235272657	235292256	6_CTTGTA	5_GATCAG	OK	68.0756	43.5651	-0.643967	0.643967	5e-05	0.00400937	yes
DKK1	chr10	54074040	54077417	6_CTTGTA	5_GATCAG	OK	85.9562	42.0833	-1.03035	1.03035	5e-05	0.00400937	yes
MYPN	chr10	69865671	69971773	6_CTTGTA	5_GATCAG	OK	4.55169	2.69516	-0.756033	0.756033	5e-05	0.00400937	yes
H2AFY2	chr10	71812356	71892690	6_CTTGTA	5_GATCAG	OK	6.68489	19.0865	1.51358	1.51358	5e-05	0.00400937	yes
C10orf26	chr10	104503726	104576021	6_CTTGTA	5_GATCAG	OK	3.10855	6.00073	0.948895	0.948895	5e-05	0.00400937	yes
PIP4K2A	chr10	22823765	23003503	6_CTTGTA	5_GATCAG	OK	26.1486	14.4665	-0.854016	0.854016	5e-05	0.00400937	yes
LRRC20	chr10	72058725	72142382	6_CTTGTA	5_GATCAG	OK	4.72481	8.25763	0.805472	0.805472	5e-05	0.00400937	yes
PSAP	chr10	73156690	73611082	6_CTTGTA	5_GATCAG	OK	201.624	467.609	1.21364	1.21364	5e-05	0.00400937	yes
ZCCHC24	chr10	81142080	81205383	6_CTTGTA	5_GATCAG	OK	5.58481	9.80539	0.812067	0.812067	5e-05	0.00400937	yes
ANKRD1	chr10	92671851	92681032	6_CTTGTA	5_GATCAG	OK	10.4157	5.56174	-0.905149	0.905149	5e-05	0.00400937	yes
C10orf46	chr10	120440493	120514758	6_CTTGTA	5_GATCAG	OK	14.0943	33.1881	1.23555	1.23555	5e-05	0.00400937	yes
CHST15	chr10	125767181	125853070	6_CTTGTA	5_GATCAG	OK	6.35538	10.2669	0.691946	0.691946	5e-05	0.00400937	yes
ASRGL1	chr11	62104773	62160887	6_CTTGTA	5_GATCAG	OK	9.28475	15.0547	0.697277	0.697277	5e-05	0.00400937	yes
PPME1	chr11	73882367	73965748	6_CTTGTA	5_GATCAG	OK	11.285	34.0561	1.59351	1.59351	5e-05	0.00400937	yes
PAFAH1B2	chr11	117014798	117047592	6_CTTGTA	5_GATCAG	OK	74.7067	113.344	0.601395	0.601395	5e-05	0.00400937	yes
LIN7C	chr11	27515964	27528326	6_CTTGTA	5_GATCAG	OK	17.4793	29.2843	0.744482	0.744482	5e-05	0.00400937	yes
P4HA3	chr11	73977701	74022699	6_CTTGTA	5_GATCAG	OK	1.91889	0.746284	-1.36248	1.36248	5e-05	0.00400937	yes
PGM2L1	chr11	74041360	74109502	6_CTTGTA	5_GATCAG	OK	5.14844	3.43504	-0.583811	0.583811	5e-05	0.00400937	yes
MRE11A	chr11	94148750	94227040	6_CTTGTA	5_GATCAG	OK	7.74066	15.2611	0.979333	0.979333	5e-05	0.00400937	yes
MSRB3	chr12	65672422	65860687	6_CTTGTA	5_GATCAG	OK	30.256	18.1006	-0.741184	0.741184	5e-05	0.00400937	yes
TMTC2	chr12	83080933	83528067	6_CTTGTA	5_GATCAG	OK	0.49727	1.11391	1.16353	1.16353	5e-05	0.00400937	yes
GAS2L3	chr12	100967471	101022233	6_CTTGTA	5_GATCAG	OK	13.5421	21.9905	0.699426	0.699426	5e-05	0.00400937	yes
ANKRD52	chr12	56623819	56652143	6_CTTGTA	5_GATCAG	OK	11.8862	21.3942	0.847937	0.847937	5e-05	0.00400937	yes
PTPRB	chr12	70910631	71031220	6_CTTGTA	5_GATCAG	OK	4.31614	6.72076	0.638882	0.638882	5e-05	0.00400937	yes
KITLG	chr12	88886569	88974250	6_CTTGTA	5_GATCAG	OK	4.10331	7.71814	0.911465	0.911465	5e-05	0.00400937	yes
NTN4	chr12	96051582	96184952	6_CTTGTA	5_GATCAG	OK	88.0154	51.4213	-0.77539	0.77539	5e-05	0.00400937	yes
CORO1C	chr12	109038886	109125650	6_CTTGTA	5_GATCAG	OK	95.5928	143.443	0.585507	0.585507	5e-05	0.00400937	yes
CDK2AP1	chr12	123745291	123756772	6_CTTGTA	5_GATCAG	OK	101.996	177.528	0.799542	0.799542	5e-05	0.00400937	yes
BASP1P1	chr13	23457769	23493383	6_CTTGTA	5_GATCAG	OK	11.2174	24.8011	1.14467	1.14467	5e-05	0.00400937	yes
NUPL1	chr13	25875665	25916561	6_CTTGTA	5_GATCAG	OK	21.8766	40.2111	0.878207	0.878207	5e-05	0.00400937	yes
PCDH20	chr13	61983818	61989655	6_CTTGTA	5_GATCAG	OK	1.55607	3.01924	0.956281	0.956281	5e-05	0.00400937	yes
ABCC4	chr13	95672082	95953687	6_CTTGTA	5_GATCAG	OK	15.1223	28.1171	0.894768	0.894768	5e-05	0.00400937	yes
TEX30	chr13	103418462	103426149	6_CTTGTA	5_GATCAG	OK	16.6461	28.9287	0.797321	0.797321	5e-05	0.00400937	yes
FRMD6	chr14	51955854	52197444	6_CTTGTA	5_GATCAG	OK	35.3448	22.316	-0.663424	0.663424	5e-05	0.00400937	yes
DIO2	chr14	80663867	80921810	6_CTTGTA	5_GATCAG	OK	5.30475	1.69721	-1.64412	1.64412	5e-05	0.00400937	yes
DICER1	chr14	95552564	95623773	6_CTTGTA	5_GATCAG	OK	14.145	21.1639	0.581315	0.581315	5e-05	0.00400937	yes
MOK	chr14	102691423	102771531	6_CTTGTA	5_GATCAG	OK	16.2299	8.94237	-0.859928	0.859928	5e-05	0.00400937	yes
THBS1	chr15	39873279	39889668	6_CTTGTA	5_GATCAG	OK	199.598	417.305	1.064	1.064	5e-05	0.00400937	yes
TCF12	chr15	57210791	57589229	6_CTTGTA	5_GATCAG	OK	18.7427	27.9047	0.574178	0.574178	5e-05	0.00400937	yes
NGRN	chr15	90808894	90821134	6_CTTGTA	5_GATCAG	OK	84.0467	56.1401	-0.582159	0.582159	5e-05	0.00400937	yes
ANXA2	chr15	60639349	60690185	6_CTTGTA	5_GATCAG	OK	602.278	1363.21	1.17851	1.17851	5e-05	0.00400937	yes
SEMA7A	chr15	74701629	74726299	6_CTTGTA	5_GATCAG	OK	10.9713	6.19558	-0.824425	0.824425	5e-05	0.00400937	yes
HDGFRP3	chr15	83776323	83876321	6_CTTGTA	5_GATCAG	OK	22.6327	50.1427	1.14763	1.14763	5e-05	0.00400937	yes
KCTD5	chr16	2732494	2759031	6_CTTGTA	5_GATCAG	OK	17.2485	26.4255	0.615462	0.615462	5e-05	0.00400937	yes
QPRT	chr16	29690294	29710604	6_CTTGTA	5_GATCAG	OK	61.0991	101.014	0.725338	0.725338	5e-05	0.00400937	yes
GPR56	chr16	57653676	57698957	6_CTTGTA	5_GATCAG	OK	32.765	51.9316	0.664456	0.664456	5e-05	0.00400937	yes
ADCY9	chr16	4012649	4166186	6_CTTGTA	5_GATCAG	OK	7.49891	11.1888	0.577301	0.577301	5e-05	0.00400937	yes
CIAPIN1	chr16	57462086	57495187	6_CTTGTA	5_GATCAG	OK	31.844	49.9507	0.649485	0.649485	5e-05	0.00400937	yes
CDH16	chr16	66942024	66953074	6_CTTGTA	5_GATCAG	OK	5.727	12.3686	1.11083	1.11083	5e-05	0.00400937	yes
RRAD	chr16	66955581	66959439	6_CTTGTA	5_GATCAG	OK	7.608	14.0539	0.885381	0.885381	5e-05	0.00400937	yes
ST3GAL2	chr16	70411580	70472991	6_CTTGTA	5_GATCAG	OK	6.70619	11.4938	0.777288	0.777288	5e-05	0.00400937	yes
AP1G1	chr16	71762904	71842993	6_CTTGTA	5_GATCAG	OK	14.2003	28.1419	0.986798	0.986798	5e-05	0.00400937	yes
MBTPS1	chr16	84087368	84150517	6_CTTGTA	5_GATCAG	OK	49.8182	35.2123	-0.500593	0.500593	5e-05	0.00400937	yes
MAP2K4	chr17	11924134	12047141	6_CTTGTA	5_GATCAG	OK	21.0624	14.6136	-0.527358	0.527358	5e-05	0.00400937	yes
AATF	chr17	35306174	35414171	6_CTTGTA	5_GATCAG	OK	38.2282	59.7768	0.64495	0.64495	5e-05	0.00400937	yes
ITGB3	chr17	45331207	45391242	6_CTTGTA	5_GATCAG	OK	3.52045	7.53037	1.09696	1.09696	5e-05	0.00400937	yes
UBE2G1,ZZEF1	chr17	3907738	4269969	6_CTTGTA	5_GATCAG	OK	37.353	24.6339	-0.600581	0.600581	5e-05	0.00400937	yes
CANT1	chr17	76987659	77005899	6_CTTGTA	5_GATCAG	OK	14.9903	24.9523	0.735141	0.735141	5e-05	0.00400937	yes
TAF4B	chr18	23806408	23971650	6_CTTGTA	5_GATCAG	OK	1.39113	2.72755	0.971349	0.971349	5e-05	0.00400937	yes
DSC2	chr18	28645825	28682388	6_CTTGTA	5_GATCAG	OK	2.49462	4.49271	0.848767	0.848767	5e-05	0.00400937	yes
LMAN1	chr18	56995055	57026508	6_CTTGTA	5_GATCAG	OK	46.871	69.7169	0.572812	0.572812	5e-05	0.00400937	yes
DSEL	chr18	65173818	65566856	6_CTTGTA	5_GATCAG	OK	6.36486	4.28138	-0.572055	0.572055	5e-05	0.00400937	yes
ARHGEF1	chr19	42387266	42411605	6_CTTGTA	5_GATCAG	OK	5.59207	9.06376	0.696728	0.696728	5e-05	0.00400937	yes
ZNF114	chr19	48773351	48791894	6_CTTGTA	5_GATCAG	OK	4.49842	7.61625	0.759663	0.759663	5e-05	0.00400937	yes
RAB3D	chr19	11406823	11450344	6_CTTGTA	5_GATCAG	OK	6.00338	9.08588	0.59785	0.59785	5e-05	0.00400937	yes
RHPN2	chr19	33469497	33555824	6_CTTGTA	5_GATCAG	OK	10.8027	20.6125	0.932124	0.932124	5e-05	0.00400937	yes
ZNF702P	chr19	53471503	53496784	6_CTTGTA	5_GATCAG	OK	1.58922	3.46166	1.12315	1.12315	5e-05	0.00400937	yes
RRM2	chr2	10262694	10271546	6_CTTGTA	5_GATCAG	OK	44.7657	64.7427	0.532324	0.532324	5e-05	0.00400937	yes
PPM1B	chr2	44395569	44461742	6_CTTGTA	5_GATCAG	OK	24.4922	35.6962	0.543449	0.543449	5e-05	0.00400937	yes
SSFA2	chr2	182756471	182795464	6_CTTGTA	5_GATCAG	OK	32.3341	22.9734	-0.493091	0.493091	5e-05	0.00400937	yes
NUP35	chr2	183989082	184078865	6_CTTGTA	5_GATCAG	OK	10.5937	17.6705	0.73814	0.73814	5e-05	0.00400937	yes
ABI2	chr2	204193002	204297508	6_CTTGTA	5_GATCAG	OK	16.3779	27.2434	0.734154	0.734154	5e-05	0.00400937	yes
MAP2	chr2	210288770	210598871	6_CTTGTA	5_GATCAG	OK	1.74544	3.07428	0.816657	0.816657	5e-05	0.00400937	yes
MCFD2	chr2	47129008	47303275	6_CTTGTA	5_GATCAG	OK	77.4287	46.2078	-0.744732	0.744732	5e-05	0.00400937	yes
DUSP11	chr2	73987844	74007284	6_CTTGTA	5_GATCAG	OK	9.57827	18.804	0.973206	0.973206	5e-05	0.00400937	yes
TGOLN2	chr2	85545140	85555419	6_CTTGTA	5_GATCAG	OK	19.3793	40.1421	1.0506	1.0506	5e-05	0.00400937	yes
PAX8	chr2	113973571	114036498	6_CTTGTA	5_GATCAG	OK	8.65929	30.224	1.80338	1.80338	5e-05	0.00400937	yes
ARL5A	chr2	152653177	152685009	6_CTTGTA	5_GATCAG	OK	12.6126	26.0076	1.04407	1.04407	5e-05	0.00400937	yes
DPP4	chr2	162848754	162931052	6_CTTGTA	5_GATCAG	OK	2.29457	4.51978	0.978028	0.978028	5e-05	0.00400937	yes
FIGN	chr2	164458717	164592823	6_CTTGTA	5_GATCAG	OK	5.29062	8.75154	0.726099	0.726099	5e-05	0.00400937	yes
FN1	chr2	216225178	216300798	6_CTTGTA	5_GATCAG	OK	49.0201	81.1018	0.72636	0.72636	5e-05	0.00400937	yes
EPHA4	chr2	222282746	222437010	6_CTTGTA	5_GATCAG	OK	1.43316	2.80924	0.970977	0.970977	5e-05	0.00400937	yes
DOCK10	chr2	225629806	225907330	6_CTTGTA	5_GATCAG	OK	9.23172	6.23495	-0.566221	0.566221	5e-05	0.00400937	yes
ARL4C	chr2	235401685	235405693	6_CTTGTA	5_GATCAG	OK	20.891	31.9098	0.611115	0.611115	5e-05	0.00400937	yes
DNMT3B	chr20	31350190	31397162	6_CTTGTA	5_GATCAG	OK	10.3533	6.53626	-0.663555	0.663555	5e-05	0.00400937	yes
PTPN1	chr20	49126890	49201152	6_CTTGTA	5_GATCAG	OK	48.8139	30.8645	-0.661341	0.661341	5e-05	0.00400937	yes
BLCAP	chr20	36145818	36156333	6_CTTGTA	5_GATCAG	OK	9.66632	23.4671	1.2796	1.2796	5e-05	0.00400937	yes
PTGIS	chr20	48120405	48209926	6_CTTGTA	5_GATCAG	OK	16.6506	26.0416	0.645241	0.645241	5e-05	0.00400937	yes
CBS	chr21	44473300	44496472	6_CTTGTA	5_GATCAG	OK	4.25146	7.55834	0.830113	0.830113	5e-05	0.00400937	yes
TCN2	chr22	31003069	31023048	6_CTTGTA	5_GATCAG	OK	3.73739	8.24402	1.14132	1.14132	5e-05	0.00400937	yes
LMLN	chr3	197687070	197770591	6_CTTGTA	5_GATCAG	OK	0.558739	1.61854	1.53445	1.53445	5e-05	0.00400937	yes
WNT7A	chr3	13857271	13921921	6_CTTGTA	5_GATCAG	OK	9.66714	18.935	0.969892	0.969892	5e-05	0.00400937	yes
CCDC80	chr3	112315666	112360127	6_CTTGTA	5_GATCAG	OK	35.6931	24.7685	-0.527134	0.527134	5e-05	0.00400937	yes
PLCH1	chr3	155093416	155462864	6_CTTGTA	5_GATCAG	OK	0.705009	1.30814	0.891799	0.891799	5e-05	0.00400937	yes
RBPJ	chr4	26321331	26436752	6_CTTGTA	5_GATCAG	OK	14.1446	9.76443	-0.534643	0.534643	5e-05	0.00400937	yes
DCUN1D4	chr4	52709275	52783030	6_CTTGTA	5_GATCAG	OK	11.3305	17.7925	0.651061	0.651061	5e-05	0.00400937	yes
PCDH10	chr4	134070469	134112732	6_CTTGTA	5_GATCAG	OK	8.62505	5.22575	-0.722894	0.722894	5e-05	0.00400937	yes
GUCY1B3	chr4	156680125	156728783	6_CTTGTA	5_GATCAG	OK	7.46132	12.5384	0.74885	0.74885	5e-05	0.00400937	yes
ATP8A1	chr4	42410391	42659122	6_CTTGTA	5_GATCAG	OK	0.686376	1.74582	1.34683	1.34683	5e-05	0.00400937	yes
G3BP2	chr4	76567916	76649676	6_CTTGTA	5_GATCAG	OK	64.3738	44.3565	-0.537328	0.537328	5e-05	0.00400937	yes
SLC7A11	chr4	138948576	139163503	6_CTTGTA	5_GATCAG	OK	43.7932	72.5708	0.728683	0.728683	5e-05	0.00400937	yes
AHRR,PDCD6	chr5	271735	438405	6_CTTGTA	5_GATCAG	OK	70.4282	42.1967	-0.739025	0.739025	5e-05	0.00400937	yes
CDH6	chr5	31193761	31329253	6_CTTGTA	5_GATCAG	OK	18.9346	40.8722	1.1101	1.1101	5e-05	0.00400937	yes
PIK3R1	chr5	67511583	67597649	6_CTTGTA	5_GATCAG	OK	10.0703	14.5808	0.53396	0.53396	5e-05	0.00400937	yes
FGF18	chr5	170846666	170885011	6_CTTGTA	5_GATCAG	OK	2.82984	6.85593	1.27663	1.27663	5e-05	0.00400937	yes
CNOT6	chr5	179921416	180005544	6_CTTGTA	5_GATCAG	OK	7.5508	14.2173	0.912943	0.912943	5e-05	0.00400937	yes
ANKRD34B	chr5	79852573	79866304	6_CTTGTA	5_GATCAG	OK	0.517453	2.34955	2.18288	2.18288	5e-05	0.00400937	yes
ATG12	chr5	115163893	115177548	6_CTTGTA	5_GATCAG	OK	30.0188	20.1437	-0.575537	0.575537	5e-05	0.00400937	yes
DIAPH1	chr5	140894587	140998622	6_CTTGTA	5_GATCAG	OK	5.21853	12.5088	1.26123	1.26123	5e-05	0.00400937	yes
FGF1	chr5	141971742	142077635	6_CTTGTA	5_GATCAG	OK	1.67617	0.843698	-0.990371	0.990371	5e-05	0.00400937	yes
RNF145	chr5	158584416	158637061	6_CTTGTA	5_GATCAG	OK	26.2668	38.8238	0.563702	0.563702	5e-05	0.00400937	yes
BOD1	chr5	173034147	173043670	6_CTTGTA	5_GATCAG	OK	27.4212	14.2379	-0.945548	0.945548	5e-05	0.00400937	yes
RNF130	chr5	179382473	179499109	6_CTTGTA	5_GATCAG	OK	40.2331	74.4213	0.887332	0.887332	5e-05	0.00400937	yes
C6orf228	chr6	11094265	11138969	6_CTTGTA	5_GATCAG	OK	6.89066	12.023	0.803083	0.803083	5e-05	0.00400937	yes
SMAP1	chr6	71377478	71666788	6_CTTGTA	5_GATCAG	OK	21.2952	13.7777	-0.628195	0.628195	5e-05	0.00400937	yes
ENPP1	chr6	132129155	132216295	6_CTTGTA	5_GATCAG	OK	3.07682	4.895	0.66987	0.66987	5e-05	0.00400937	yes
SASH1	chr6	148662916	148873186	6_CTTGTA	5_GATCAG	OK	4.51266	6.96891	0.626954	0.626954	5e-05	0.00400937	yes
C6orf120	chr6	170102234	170124106	6_CTTGTA	5_GATCAG	OK	18.0817	9.71162	-0.896746	0.896746	5e-05	0.00400937	yes
CCND3	chr6	41902670	42016610	6_CTTGTA	5_GATCAG	OK	27.6423	14.3971	-0.941101	0.941101	5e-05	0.00400937	yes
GPR63	chr6	97241997	97285353	6_CTTGTA	5_GATCAG	OK	0.626779	1.25487	1.00151	1.00151	5e-05	0.00400937	yes
CCNC	chr6	99878524	100034504	6_CTTGTA	5_GATCAG	OK	94.9798	61.7089	-0.622142	0.622142	5e-05	0.00400937	yes
ROS1	chr6	117609164	117747215	6_CTTGTA	5_GATCAG	OK	2.97713	1.06039	-1.48933	1.48933	5e-05	0.00400937	yes
SGK1	chr6	134490383	134639196	6_CTTGTA	5_GATCAG	OK	18.4838	9.10546	-1.02146	1.02146	5e-05	0.00400937	yes
UPP1	chr7	48128243	48148465	6_CTTGTA	5_GATCAG	OK	4.9328	9.10548	0.88433	0.88433	5e-05	0.00400937	yes
EGFR	chr7	55086724	55279376	6_CTTGTA	5_GATCAG	OK	15.6692	24.5808	0.649601	0.649601	5e-05	0.00400937	yes
PHTF2	chr7	77428108	77586821	6_CTTGTA	5_GATCAG	OK	3.23708	8.76508	1.43707	1.43707	5e-05	0.00400937	yes
SERPINE1	chr7	100770378	100782547	6_CTTGTA	5_GATCAG	OK	128.607	62.4787	-1.04153	1.04153	5e-05	0.00400937	yes
MET	chr7	116312458	116438519	6_CTTGTA	5_GATCAG	OK	47.8695	20.5651	-1.21891	1.21891	5e-05	0.00400937	yes
CALU	chr7	128379345	128415844	6_CTTGTA	5_GATCAG	OK	57.1015	30.1837	-0.919757	0.919757	5e-05	0.00400937	yes
C7orf29,LRRC61	chr7	149944300	150035245	6_CTTGTA	5_GATCAG	OK	8.08651	15.7181	0.958839	0.958839	5e-05	0.00400937	yes
SYPL1	chr7	105730951	105753057	6_CTTGTA	5_GATCAG	OK	21.3124	31.7122	0.573344	0.573344	5e-05	0.00400937	yes
FAM3C	chr7	120988904	121036422	6_CTTGTA	5_GATCAG	OK	16.6975	26.7643	0.680676	0.680676	5e-05	0.00400937	yes
SLC35B4	chr7	133974089	134001827	6_CTTGTA	5_GATCAG	OK	3.59442	7.79944	1.11761	1.11761	5e-05	0.00400937	yes
MTPN	chr7	135611502	135662204	6_CTTGTA	5_GATCAG	OK	41.9872	59.8911	0.512393	0.512393	5e-05	0.00400937	yes
TPK1	chr7	144148720	144533487	6_CTTGTA	5_GATCAG	OK	6.96716	11.7917	0.759127	0.759127	5e-05	0.00400937	yes
TERF1	chr8	73921096	73960253	6_CTTGTA	5_GATCAG	OK	8.40181	13.9115	0.72751	0.72751	5e-05	0.00400937	yes
LONRF1	chr8	12579405	12612992	6_CTTGTA	5_GATCAG	OK	5.45748	9.0937	0.736632	0.736632	5e-05	0.00400937	yes
ANXA2P2	chr9	33624222	33625532	6_CTTGTA	5_GATCAG	OK	1.92906	4.516	1.22715	1.22715	5e-05	0.00400937	yes
RNF38	chr9	36336379	36487363	6_CTTGTA	5_GATCAG	OK	11	17.889	0.701571	0.701571	5e-05	0.00400937	yes
RFK	chr9	79000432	79031129	6_CTTGTA	5_GATCAG	OK	31.7778	20.4873	-0.633289	0.633289	5e-05	0.00400937	yes
KIF12	chr9	116846974	116861337	6_CTTGTA	5_GATCAG	OK	2.32013	5.50046	1.24535	1.24535	5e-05	0.00400937	yes
RC3H2	chr9	125606614	125667593	6_CTTGTA	5_GATCAG	OK	17.141	27.9628	0.70606	0.70606	5e-05	0.00400937	yes
LOC100507412,RN45S	chrUn_	97128	161290	6_CTTGTA	5_GATCAG	OK	394.087	186.2	-1.08166	1.08166	5e-05	0.00400937	yes
NXT2	chrX	108779009	108787927	6_CTTGTA	5_GATCAG	OK	5.41552	9.93688	0.875694	0.875694	5e-05	0.00400937	yes
HTATSF1	chrX	135579237	135594503	6_CTTGTA	5_GATCAG	OK	13.3342	29.776	1.15902	1.15902	5e-05	0.00400937	yes
KLHL15	chrX	24001832	24045303	6_CTTGTA	5_GATCAG	OK	6.49949	11.6754	0.845067	0.845067	5e-05	0.00400937	yes
AMMECR1	chrX	109437413	109699562	6_CTTGTA	5_GATCAG	OK	9.80386	17.4456	0.831443	0.831443	5e-05	0.00400937	yes
DCAF12L1	chrX	125683365	125686842	6_CTTGTA	5_GATCAG	OK	1.66899	4.506	1.43287	1.43287	5e-05	0.00400937	yes
L1CAM	chrX	153126970	153151561	6_CTTGTA	5_GATCAG	OK	7.8281	12.1317	0.632049	0.632049	5e-05	0.00400937	yes
FAM107B	chr10	14560558	14816896	6_CTTGTA	5_GATCAG	OK	4.58135	7.41535	0.694743	0.694743	0.0001	0.00712778	yes
RAB11FIP2	chr10	119764426	119806305	6_CTTGTA	5_GATCAG	OK	7.25959	11.256	0.632729	0.632729	0.0001	0.00712778	yes
SYTL2	chr11	85405264	85522178	6_CTTGTA	5_GATCAG	OK	9.14651	14.1899	0.633576	0.633576	0.0001	0.00712778	yes
BCAT1	chr12	24962957	25102393	6_CTTGTA	5_GATCAG	OK	2.71497	4.31275	0.66767	0.66767	0.0001	0.00712778	yes
RCBTB2	chr13	49063098	49107316	6_CTTGTA	5_GATCAG	OK	5.03041	8.11676	0.690226	0.690226	0.0001	0.00712778	yes
KHNYN	chr14	24899140	24912007	6_CTTGTA	5_GATCAG	OK	15.2295	10.2194	-0.575565	0.575565	0.0001	0.00712778	yes
DCUN1D3	chr16	20866267	20936363	6_CTTGTA	5_GATCAG	OK	3.68639	7.77325	1.07631	1.07631	0.0001	0.00712778	yes
SOCS7	chr17	36508006	36561846	6_CTTGTA	5_GATCAG	OK	11.3237	7.92261	-0.515292	0.515292	0.0001	0.00712778	yes
PMAIP1	chr18	57567191	57571712	6_CTTGTA	5_GATCAG	OK	24.0404	35.6421	0.56812	0.56812	0.0001	0.00712778	yes
HDHD2	chr18	44630215	44676871	6_CTTGTA	5_GATCAG	OK	10.8286	16.4282	0.601335	0.601335	0.0001	0.00712778	yes
SLC30A6	chr2	32390909	32449181	6_CTTGTA	5_GATCAG	OK	13.1457	18.9179	0.525168	0.525168	0.0001	0.00712778	yes
RCAN1	chr21	35888783	35987382	6_CTTGTA	5_GATCAG	OK	37.6465	26.0318	-0.532243	0.532243	0.0001	0.00712778	yes
USP18	chr22	18632757	18660162	6_CTTGTA	5_GATCAG	OK	2.5726	4.69179	0.866911	0.866911	0.0001	0.00712778	yes
SLC26A2	chr5	149340299	149366963	6_CTTGTA	5_GATCAG	OK	17.5521	25.2888	0.526855	0.526855	0.0001	0.00712778	yes
RNF144B	chr6	18277725	18469105	6_CTTGTA	5_GATCAG	OK	2.00807	3.21756	0.68016	0.68016	0.0001	0.00712778	yes
AIM1	chr6	106959616	107018481	6_CTTGTA	5_GATCAG	OK	4.94006	3.19968	-0.6266	0.6266	0.0001	0.00712778	yes
CPA4	chr7	129932973	129964020	6_CTTGTA	5_GATCAG	OK	21.6756	14.7965	-0.550819	0.550819	0.0001	0.00712778	yes
UBE2H	chr7	129470572	129592800	6_CTTGTA	5_GATCAG	OK	18.9567	27.0666	0.513804	0.513804	0.0001	0.00712778	yes
SMC5	chr9	72873877	72969789	6_CTTGTA	5_GATCAG	OK	8.38725	12.3404	0.557118	0.557118	0.0001	0.00712778	yes
SLC44A1	chr9	108006928	108200967	6_CTTGTA	5_GATCAG	OK	65.9056	95.7108	0.538281	0.538281	0.0001	0.00712778	yes
TMSB4X	chrX	12993225	12995346	6_CTTGTA	5_GATCAG	OK	1701.79	2528.25	0.571082	0.571082	0.0001	0.00712778	yes
KAZN	chr1	14925212	15478960	6_CTTGTA	5_GATCAG	OK	4.56687	7.66907	0.747844	0.747844	0.00015	0.0100329	yes
PCSK7	chr11	117075787	117102811	6_CTTGTA	5_GATCAG	OK	12.4095	8.31157	-0.578254	0.578254	0.00015	0.0100329	yes
GRIN2B	chr12	13714221	14134883	6_CTTGTA	5_GATCAG	OK	0.727982	1.94915	1.42087	1.42087	0.00015	0.0100329	yes
FLJ26245	chr16	34973850	34990995	6_CTTGTA	5_GATCAG	OK	54.7489	78.2025	0.514384	0.514384	0.00015	0.0100329	yes
CRK	chr17	1324279	1366565	6_CTTGTA	5_GATCAG	OK	52.0783	36.9106	-0.496645	0.496645	0.00015	0.0100329	yes
ZNF28	chr19	53300660	53324922	6_CTTGTA	5_GATCAG	OK	7.89392	11.4374	0.534941	0.534941	0.00015	0.0100329	yes
SLC39A10	chr2	196521531	196602426	6_CTTGTA	5_GATCAG	OK	13.1023	19.0885	0.542885	0.542885	0.00015	0.0100329	yes
TYW1	chr7	66461816	66704498	6_CTTGTA	5_GATCAG	OK	2.77488	4.49941	0.697312	0.697312	0.00015	0.0100329	yes
AKR1B10	chr7	134212343	134226166	6_CTTGTA	5_GATCAG	OK	1.27985	2.71572	1.08536	1.08536	0.00015	0.0100329	yes
TBC1D13	chr9	131549509	131572712	6_CTTGTA	5_GATCAG	OK	7.35101	11.0908	0.593347	0.593347	0.00015	0.0100329	yes
IGFN1	chr1	201159944	201201401	6_CTTGTA	5_GATCAG	OK	3.46081	5.11976	0.564968	0.564968	0.0002	0.0127719	yes
DENND1B	chr1	197473831	197744684	6_CTTGTA	5_GATCAG	OK	4.43327	8.40036	0.922081	0.922081	0.0002	0.0127719	yes
FAM45A,FAM45B	chr10	120863605	120897469	6_CTTGTA	5_GATCAG	OK	19.6601	28.1344	0.517067	0.517067	0.0002	0.0127719	yes
USP2	chr11	119225924	119252436	6_CTTGTA	5_GATCAG	OK	0.582276	1.43193	1.29819	1.29819	0.0002	0.0127719	yes
MGST1	chr12	16500075	16517344	6_CTTGTA	5_GATCAG	OK	28.976	43.9701	0.601668	0.601668	0.0002	0.0127719	yes
FLRT2	chr14	85996487	86094373	6_CTTGTA	5_GATCAG	OK	2.15965	1.35859	-0.668687	0.668687	0.0002	0.0127719	yes
CIRBP	chr19	1267469	1274809	6_CTTGTA	5_GATCAG	OK	103.629	70.1803	-0.562285	0.562285	0.0002	0.0127719	yes
SGK2	chr20	42187402	42216837	6_CTTGTA	5_GATCAG	OK	4.06269	7.35101	0.855506	0.855506	0.0002	0.0127719	yes
WDR1	chr4	10075962	10118573	6_CTTGTA	5_GATCAG	OK	123.551	89.3338	-0.467831	0.467831	0.0002	0.0127719	yes
CNKSR3	chr6	154726032	154831753	6_CTTGTA	5_GATCAG	OK	12.5388	17.9399	0.516773	0.516773	0.0002	0.0127719	yes
MCAM	chr11	119179233	119187840	6_CTTGTA	5_GATCAG	OK	1.67043	2.95413	0.822512	0.822512	0.00025	0.015208	yes
ABCC3	chr17	48712217	48769063	6_CTTGTA	5_GATCAG	OK	10.3711	14.7409	0.507256	0.507256	0.00025	0.015208	yes
CCDC68	chr18	52568739	52626739	6_CTTGTA	5_GATCAG	OK	7.74895	5.21721	-0.570721	0.570721	0.00025	0.015208	yes
CGB8	chr19	49550894	49553793	6_CTTGTA	5_GATCAG	OK	11.0552	5.93536	-0.897321	0.897321	0.00025	0.015208	yes
KCNS3	chr2	18059944	18114225	6_CTTGTA	5_GATCAG	OK	1.66311	3.27395	0.977149	0.977149	0.00025	0.015208	yes
MAL	chr2	95691478	95719736	6_CTTGTA	5_GATCAG	OK	11.3537	18.6475	0.715818	0.715818	0.00025	0.015208	yes
CLDND1	chr3	98234316	98241910	6_CTTGTA	5_GATCAG	OK	34.04	47.6749	0.485999	0.485999	0.00025	0.015208	yes
ENPP4	chr6	46097700	46114436	6_CTTGTA	5_GATCAG	OK	0.371787	0.839972	1.17586	1.17586	0.00025	0.015208	yes
TUBB2B	chr6	3224494	3227968	6_CTTGTA	5_GATCAG	OK	0.483395	1.54683	1.67804	1.67804	0.00025	0.015208	yes
STX3	chr11	59522531	59573355	6_CTTGTA	5_GATCAG	OK	6.6783	11.3854	0.769632	0.769632	0.0003	0.0174955	yes
C12orf23	chr12	107349543	107367888	6_CTTGTA	5_GATCAG	OK	27.1347	38.08	0.488895	0.488895	0.0003	0.0174955	yes
ADAMTS5	chr21	28290144	28339439	6_CTTGTA	5_GATCAG	OK	3.4414	5.05899	0.555854	0.555854	0.0003	0.0174955	yes
NT5E	chr6	86159301	86205509	6_CTTGTA	5_GATCAG	OK	38.7705	27.2579	-0.508286	0.508286	0.0003	0.0174955	yes
SCRN1	chr7	29959718	30029905	6_CTTGTA	5_GATCAG	OK	30.526	22.3161	-0.451951	0.451951	0.0003	0.0174955	yes
BAG4	chr8	38020838	38070819	6_CTTGTA	5_GATCAG	OK	10.3888	16.3226	0.651849	0.651849	0.0003	0.0174955	yes
SHROOM2	chrX	9754495	9917481	6_CTTGTA	5_GATCAG	OK	0.663471	1.13594	0.775782	0.775782	0.0003	0.0174955	yes
WDR44	chrX	117480035	117584196	6_CTTGTA	5_GATCAG	OK	4.26102	6.28704	0.561182	0.561182	0.0003	0.0174955	yes
PTPMT1	chr11	47586981	47606115	6_CTTGTA	5_GATCAG	OK	14.4328	5.88494	-1.29426	1.29426	0.00035	0.0196014	yes
MAPK1IP1L	chr14	55518361	55536912	6_CTTGTA	5_GATCAG	OK	16.3354	11.7942	-0.469922	0.469922	0.00035	0.0196014	yes
CGNL1	chr15	57668702	57842925	6_CTTGTA	5_GATCAG	OK	3.19773	4.60477	0.526081	0.526081	0.00035	0.0196014	yes
MKNK2	chr19	2037469	2051243	6_CTTGTA	5_GATCAG	OK	19.6072	29.0593	0.567621	0.567621	0.00035	0.0196014	yes
ODZ2	chr5	166711842	167691162	6_CTTGTA	5_GATCAG	OK	1.22394	0.72961	-0.746329	0.746329	0.00035	0.0196014	yes
FOXD1	chr5	72742084	72744352	6_CTTGTA	5_GATCAG	OK	32.7731	21.9274	-0.579777	0.579777	0.00035	0.0196014	yes
ID4	chr6	19837600	19842431	6_CTTGTA	5_GATCAG	OK	15.0963	21.6203	0.518185	0.518185	0.00035	0.0196014	yes
AKR1B1	chr7	134127106	134143888	6_CTTGTA	5_GATCAG	OK	153.21	210.832	0.460582	0.460582	0.00035	0.0196014	yes
SLC39A14	chr8	22224761	22291640	6_CTTGTA	5_GATCAG	OK	28.7914	39.7742	0.466194	0.466194	0.00035	0.0196014	yes
CA13	chr8	86132814	86196661	6_CTTGTA	5_GATCAG	OK	1.18328	2.14918	0.860991	0.860991	0.00035	0.0196014	yes
PLXNC1	chr12	94542498	94701451	6_CTTGTA	5_GATCAG	OK	0.670739	1.27651	0.928379	0.928379	0.0004	0.0219658	yes
CCBE1	chr18	57098143	57364644	6_CTTGTA	5_GATCAG	OK	17.7275	12.6693	-0.484655	0.484655	0.0004	0.0219658	yes
C1D	chr2	68269331	68290159	6_CTTGTA	5_GATCAG	OK	16.4355	10.3682	-0.664644	0.664644	0.0004	0.0219658	yes
ZNF618	chr9	116638561	116819556	6_CTTGTA	5_GATCAG	OK	2.09341	3.09481	0.563993	0.563993	0.0004	0.0219658	yes
MXRA5	chrX	3226608	3264684	6_CTTGTA	5_GATCAG	OK	0.820775	1.29256	0.655172	0.655172	0.0004	0.0219658	yes
ZNF611	chr19	53206065	53238307	6_CTTGTA	5_GATCAG	OK	3.33311	5.04462	0.597876	0.597876	0.00045	0.0240563	yes
ZCCHC3	chr20	278203	280963	6_CTTGTA	5_GATCAG	OK	13.674	9.15478	-0.57884	0.57884	0.00045	0.0240563	yes
ANKRD33B	chr5	10564434	10657928	6_CTTGTA	5_GATCAG	OK	3.13752	4.58135	0.546146	0.546146	0.00045	0.0240563	yes
COL12A1	chr6	75793956	75915730	6_CTTGTA	5_GATCAG	OK	47.94	67.477	0.493165	0.493165	0.00045	0.0240563	yes
ESYT2	chr7	158523688	158622319	6_CTTGTA	5_GATCAG	OK	26.6689	19.0335	-0.486618	0.486618	0.00045	0.0240563	yes
MAL2	chr8	120220306	120257914	6_CTTGTA	5_GATCAG	OK	8.31835	12.3139	0.565919	0.565919	0.00045	0.0240563	yes
FOXN3	chr14	89622515	90085494	6_CTTGTA	5_GATCAG	OK	3.61148	5.16819	0.517069	0.517069	0.0005	0.0265282	yes
NEBL	chr10	21068902	21463852	6_CTTGTA	5_GATCAG	OK	5.57929	7.88206	0.49849	0.49849	0.00055	0.028329	yes
KCNH3	chr12	49932939	49952081	6_CTTGTA	5_GATCAG	OK	1.00374	1.8805	0.905734	0.905734	0.00055	0.028329	yes
SLAIN1	chr13	78271988	78338377	6_CTTGTA	5_GATCAG	OK	1.01513	1.91183	0.913293	0.913293	0.00055	0.028329	yes
FAM174B	chr15	93160678	93230727	6_CTTGTA	5_GATCAG	OK	1.31794	2.47291	0.907927	0.907927	0.00055	0.028329	yes
POLR3F	chr20	18448032	18465288	6_CTTGTA	5_GATCAG	OK	12.5392	8.42341	-0.573966	0.573966	0.00055	0.028329	yes
GTF2E1	chr3	120461557	120501916	6_CTTGTA	5_GATCAG	OK	6.23493	9.13788	0.551486	0.551486	0.00055	0.028329	yes
CYB5R4	chr6	84569369	84671569	6_CTTGTA	5_GATCAG	OK	16.7367	23.5402	0.492109	0.492109	0.00055	0.028329	yes
F3	chr1	94994731	95007413	6_CTTGTA	5_GATCAG	OK	276.848	197.262	-0.488986	0.488986	0.0006	0.0301345	yes
PHLDA3	chr1	201433593	201438299	6_CTTGTA	5_GATCAG	OK	8.17413	12.9062	0.658933	0.658933	0.0006	0.0301345	yes
ADAM10	chr15	58887489	59042177	6_CTTGTA	5_GATCAG	OK	48.8394	66.3603	0.442274	0.442274	0.0006	0.0301345	yes
PER1	chr17	8043787	8059654	6_CTTGTA	5_GATCAG	OK	0.415187	0.907607	1.12831	1.12831	0.0006	0.0301345	yes
TRIM24	chr7	138145078	138273579	6_CTTGTA	5_GATCAG	OK	4.42363	6.46729	0.547931	0.547931	0.0006	0.0301345	yes
ACTB	chr7	5566778	5570232	6_CTTGTA	5_GATCAG	OK	843.624	1235.03	0.549872	0.549872	0.0006	0.0301345	yes
SORT1	chr1	109852187	109940563	6_CTTGTA	5_GATCAG	OK	18.5932	25.3258	0.445832	0.445832	0.00065	0.032075	yes
CHFR	chr12	133416937	133464204	6_CTTGTA	5_GATCAG	OK	11.4328	7.64158	-0.581239	0.581239	0.00065	0.032075	yes
MBP	chr18	74690788	74844774	6_CTTGTA	5_GATCAG	OK	9.7621	13.4841	0.465992	0.465992	0.00065	0.032075	yes
GMCL1	chr2	70056792	70108517	6_CTTGTA	5_GATCAG	OK	9.2775	13.6908	0.561395	0.561395	0.00065	0.032075	yes
MYO10	chr5	16662015	16936385	6_CTTGTA	5_GATCAG	OK	4.21844	5.84452	0.470374	0.470374	0.00065	0.032075	yes
SERPINB5	chr18	61144143	61172318	6_CTTGTA	5_GATCAG	OK	1.49223	0.722489	-1.04642	1.04642	0.0007	0.0340659	yes
ALS2CL	chr3	46710484	46735194	6_CTTGTA	5_GATCAG	OK	4.43256	2.97107	-0.577161	0.577161	0.0007	0.0340659	yes
TRAPPC2	chrX	13729195	13752754	6_CTTGTA	5_GATCAG	OK	14.2965	10.0434	-0.509409	0.509409	0.0007	0.0340659	yes
SNTB1	chr8	121547984	121824369	6_CTTGTA	5_GATCAG	OK	2.61075	3.97306	0.605784	0.605784	0.00075	0.0361254	yes
CCIN	chr9	36165887	36171547	6_CTTGTA	5_GATCAG	OK	1.24831	0.566005	-1.14109	1.14109	0.00075	0.0361254	yes
KRT5	chr12	52908358	52914243	6_CTTGTA	5_GATCAG	OK	5.31514	3.34627	-0.667552	0.667552	0.0008	0.0382725	yes
RAB12	chr18	8609442	8639380	6_CTTGTA	5_GATCAG	OK	42.4052	57.8519	0.448124	0.448124	0.0008	0.0382725	yes
ADAMTS9	chr3	64501136	65002366	6_CTTGTA	5_GATCAG	OK	3.73957	5.29544	0.50188	0.50188	0.00085	0.0405272	yes
LPXN	chr11	58294343	58345808	6_CTTGTA	5_GATCAG	OK	12.7083	8.63165	-0.558063	0.558063	0.0009	0.0417819	yes
GCH1	chr14	55308723	55369542	6_CTTGTA	5_GATCAG	OK	1.02031	2.10654	1.04586	1.04586	0.0009	0.0417819	yes
GRWD1	chr19	48948796	48957189	6_CTTGTA	5_GATCAG	OK	26.5262	18.8683	-0.491454	0.491454	0.0009	0.0417819	yes
EFEMP1	chr2	56093096	56151298	6_CTTGTA	5_GATCAG	OK	5.54702	3.67263	-0.5949	0.5949	0.0009	0.0417819	yes
AFF1	chr4	87845030	88062206	6_CTTGTA	5_GATCAG	OK	5.8336	7.99249	0.454257	0.454257	0.0009	0.0417819	yes
PGGT1B	chr5	114535979	114599145	6_CTTGTA	5_GATCAG	OK	7.6163	11.5297	0.598187	0.598187	0.0009	0.0417819	yes
PODXL	chr7	131185020	131241376	6_CTTGTA	5_GATCAG	OK	33.9622	24.909	-0.447259	0.447259	0.0009	0.0417819	yes
CRYAB	chr11	111779349	111782473	6_CTTGTA	5_GATCAG	OK	4.02703	7.39409	0.876657	0.876657	0.00095	0.0436721	yes
TMCO7	chr16	68877470	69119412	6_CTTGTA	5_GATCAG	OK	7.84519	11.0509	0.494286	0.494286	0.00095	0.0436721	yes
NCF2	chr1	183524478	183561693	6_CTTGTA	5_GATCAG	OK	1.89848	1.03694	-0.872504	0.872504	0.001	0.045234	yes
UBE2D1	chr10	60094738	60130513	6_CTTGTA	5_GATCAG	OK	8.07255	11.7229	0.538235	0.538235	0.001	0.045234	yes
C2orf72	chr2	231902280	231914430	6_CTTGTA	5_GATCAG	OK	2.72763	4.21477	0.627804	0.627804	0.001	0.045234	yes
CERK	chr22	47080306	47134152	6_CTTGTA	5_GATCAG	OK	37.6171	50.6384	0.428844	0.428844	0.001	0.045234	yes
FHDC1	chr4	153864134	153900848	6_CTTGTA	5_GATCAG	OK	0.613183	1.04312	0.766514	0.766514	0.001	0.045234	yes
MIR4723,TMEM199	chr17	26684665	26690836	6_CTTGTA	5_GATCAG	OK	11.0517	16.6761	0.593516	0.593516	0.00105	0.0470433	yes
CYP4F11	chr19	16023179	16045676	6_CTTGTA	5_GATCAG	OK	1.7684	2.88229	0.70477	0.70477	0.00105	0.0470433	yes
OSBPL10	chr3	31702316	32033228	6_CTTGTA	5_GATCAG	OK	13.2937	18.549	0.480598	0.480598	0.00105	0.0470433	yes
FNDC5	chr1	33327868	33338082	6_CTTGTA	5_GATCAG	OK	1.11092	1.94096	0.805019	0.805019	0.0011	0.0485134	yes
CHST2	chr3	142838617	142842856	6_CTTGTA	5_GATCAG	OK	8.76613	12.376	0.497529	0.497529	0.0011	0.0485134	yes
DCBLD1	chr6	117803819	117923705	6_CTTGTA	5_GATCAG	OK	36.3616	22.0743	-0.720049	0.720049	0.0011	0.0485134	yes
C7orf58	chr7	120628750	120937498	6_CTTGTA	5_GATCAG	OK	2.13032	1.22953	-0.792965	0.792965	0.0011	0.0485134	yes
MPHOSPH6	chr16	82180508	82203829	6_CTTGTA	5_GATCAG	OK	16.8984	24.2348	0.520194	0.520194	0.00115	0.0496329	yes
RNFT1	chr17	58029722	58042117	6_CTTGTA	5_GATCAG	OK	22.6509	33.8422	0.579255	0.579255	0.00115	0.0496329	yes
OSBPL11	chr3	125247044	125314381	6_CTTGTA	5_GATCAG	OK	11.5032	15.616	0.440996	0.440996	0.00115	0.0496329	yes
TRIM2	chr4	154073718	154260492	6_CTTGTA	5_GATCAG	OK	7.52075	10.4279	0.471493	0.471493	0.00115	0.0496329	yes
ZFAND3	chr6	37787306	38122399	6_CTTGTA	5_GATCAG	OK	19.7616	14.304	-0.466285	0.466285	0.00115	0.0496329	yes
IFNGR1	chr6	137518620	137540567	6_CTTGTA	5_GATCAG	OK	27.9609	37.8544	0.43705	0.43705	0.00115	0.0496329	yes
MMD	chr17	53469973	53499341	6_CTTGTA	5_GATCAG	OK	3.06161	4.78705	0.644844	0.644844	0.00125	0.0532968	no
LONRF2	chr2	100889752	100939195	6_CTTGTA	5_GATCAG	OK	2.41245	3.40926	0.49896	0.49896	0.00125	0.0532968	no
MFAP3L	chr4	170907669	170948361	6_CTTGTA	5_GATCAG	OK	17.882	24.0106	0.425165	0.425165	0.00125	0.0532968	no
CITED2	chr6	139692176	139695785	6_CTTGTA	5_GATCAG	OK	12.3046	18.0021	0.548969	0.548969	0.00125	0.0532968	no
ACER3	chr11	76571916	76734988	6_CTTGTA	5_GATCAG	OK	11.4435	15.5657	0.443839	0.443839	0.0013	0.0549308	no
CXCR7	chr2	237478379	237490994	6_CTTGTA	5_GATCAG	OK	1.4904	0.644017	-1.21053	1.21053	0.0013	0.0549308	no
PF4V1	chr4	74719012	74720198	6_CTTGTA	5_GATCAG	OK	9.93094	5.44559	-0.86684	0.86684	0.0013	0.0549308	no
RAB3IL1	chr11	61664707	61684997	6_CTTGTA	5_GATCAG	OK	1.44331	2.51498	0.801161	0.801161	0.00135	0.0558726	no
C12orf66	chr12	64580342	64616086	6_CTTGTA	5_GATCAG	OK	4.82382	3.06642	-0.653621	0.653621	0.00135	0.0558726	no
AP1S3	chr2	224617142	224702319	6_CTTGTA	5_GATCAG	OK	5.51384	3.68918	-0.579759	0.579759	0.00135	0.0558726	no
WWTR1	chr3	149235020	149421060	6_CTTGTA	5_GATCAG	OK	55.6195	41.2951	-0.429619	0.429619	0.00135	0.0558726	no
RASGEF1B	chr4	82347548	82393061	6_CTTGTA	5_GATCAG	OK	0.985295	1.76123	0.837956	0.837956	0.00135	0.0558726	no
DEPTOR	chr8	120885899	121063197	6_CTTGTA	5_GATCAG	OK	1.06747	1.91683	0.844528	0.844528	0.00135	0.0558726	no
GLDC	chr9	6532463	6645692	6_CTTGTA	5_GATCAG	OK	0.848965	1.44854	0.770819	0.770819	0.00135	0.0558726	no
PNRC2	chr1	24286300	24289949	6_CTTGTA	5_GATCAG	OK	71.3119	53.5749	-0.412586	0.412586	0.0014	0.0572701	no
CAPZA1	chr1	113162074	113214241	6_CTTGTA	5_GATCAG	OK	145.516	109.288	-0.413041	0.413041	0.0014	0.0572701	no
ZBED2	chr3	111260925	111371206	6_CTTGTA	5_GATCAG	OK	1.91857	3.27175	0.770034	0.770034	0.0014	0.0572701	no
MIR3134,PTBP3	chr9	114758831	115112545	6_CTTGTA	5_GATCAG	OK	32.912	44.1219	0.422883	0.422883	0.0014	0.0572701	no
PPP3CB	chr10	75196562	75255782	6_CTTGTA	5_GATCAG	OK	20.5901	14.9381	-0.462956	0.462956	0.0015	0.0606576	no
TPP1	chr11	6633996	6640692	6_CTTGTA	5_GATCAG	OK	2.68528	4.03537	0.587625	0.587625	0.0015	0.0606576	no
MYO7B	chr2	128293377	128395303	6_CTTGTA	5_GATCAG	OK	0.978253	0.405415	-1.27081	1.27081	0.0015	0.0606576	no
TMEM65	chr8	125317762	125384940	6_CTTGTA	5_GATCAG	OK	14.2494	10.196	-0.482898	0.482898	0.0015	0.0606576	no
ITPRIPL2	chr16	19125253	19132952	6_CTTGTA	5_GATCAG	OK	25.4114	33.6872	0.406724	0.406724	0.00155	0.0616201	no
HNF1B	chr17	36046433	36107562	6_CTTGTA	5_GATCAG	OK	3.47172	5.16428	0.572917	0.572917	0.00155	0.0616201	no
FAM117B	chr2	203499900	203634480	6_CTTGTA	5_GATCAG	OK	2.12745	3.16511	0.573127	0.573127	0.00155	0.0616201	no
TP53INP1	chr8	95938199	95961615	6_CTTGTA	5_GATCAG	OK	4.26803	6.12396	0.520895	0.520895	0.00155	0.0616201	no
PCSK5	chr9	78505559	78977255	6_CTTGTA	5_GATCAG	OK	3.07738	4.68623	0.606728	0.606728	0.00155	0.0616201	no
LMO4	chr1	87794150	87814607	6_CTTGTA	5_GATCAG	OK	12.0833	8.77969	-0.460775	0.460775	0.0016	0.0632515	no
KCNK1	chr1	233749749	233808258	6_CTTGTA	5_GATCAG	OK	21.6749	15.2847	-0.503941	0.503941	0.0016	0.0632515	no
WIPF2	chr17	38375573	38440729	6_CTTGTA	5_GATCAG	OK	7.85735	10.71	0.446845	0.446845	0.00165	0.0646846	no
DYNLT3	chrX	37698088	37706889	6_CTTGTA	5_GATCAG	OK	31.5305	22.9562	-0.457867	0.457867	0.00165	0.0646846	no
GPRC5C	chr17	72427666	72443568	6_CTTGTA	5_GATCAG	OK	28.1243	38.5108	0.453445	0.453445	0.0017	0.0660939	no
LOC100507246	chr17	74553845	74561430	6_CTTGTA	5_GATCAG	OK	86.3698	64.661	-0.417632	0.417632	0.0017	0.0660939	no
CTTNBP2	chr7	117350705	117513561	6_CTTGTA	5_GATCAG	OK	1.08674	1.69161	0.638396	0.638396	0.0017	0.0660939	no
LAPTM4B	chr8	98787808	98864830	6_CTTGTA	5_GATCAG	OK	247.271	331.142	0.421355	0.421355	0.00175	0.0676651	no
CALB1	chr8	91070834	91106521	6_CTTGTA	5_GATCAG	OK	19.177	13.9419	-0.459953	0.459953	0.00175	0.0676651	no
MECOM	chr3	168801286	169381563	6_CTTGTA	5_GATCAG	OK	49.7729	66.7858	0.424181	0.424181	0.0018	0.069031	no
SLC36A1	chr5	150827162	150871940	6_CTTGTA	5_GATCAG	OK	2.67277	1.79198	-0.576781	0.576781	0.0018	0.069031	no
MEX3C	chr18	48700919	48724051	6_CTTGTA	5_GATCAG	OK	30.9814	41.1459	0.409347	0.409347	0.0019	0.0722768	no
ITPR1	chr3	4535031	4889524	6_CTTGTA	5_GATCAG	OK	0.642124	0.979714	0.609508	0.609508	0.0019	0.0722768	no
IL13RA1	chrX	117861558	117939187	6_CTTGTA	5_GATCAG	OK	39.2494	53.0127	0.433668	0.433668	0.0019	0.0722768	no
PLSCR4	chr3	145907635	145968966	6_CTTGTA	5_GATCAG	OK	13.0275	9.23499	-0.496374	0.496374	0.00195	0.0739794	no
RAD54L2	chr3	51572880	51697928	6_CTTGTA	5_GATCAG	OK	6.17497	4.42062	-0.482184	0.482184	0.002	0.0752693	no
TNFRSF11B	chr8	119935795	119964383	6_CTTGTA	5_GATCAG	OK	1.87068	1.05222	-0.83012	0.83012	0.002	0.0752693	no
SERINC3	chr20	43124863	43150737	6_CTTGTA	5_GATCAG	OK	51.5401	70.664	0.45528	0.45528	0.00205	0.0769459	no
MFAP5	chr12	8798539	8815669	6_CTTGTA	5_GATCAG	OK	24.4612	18.0472	-0.438715	0.438715	0.0021	0.0781987	no
FBXL12	chr19	9920627	9929754	6_CTTGTA	5_GATCAG	OK	9.90819	6.64459	-0.576441	0.576441	0.0021	0.0781987	no
MAPKAP1	chr9	128199672	128469513	6_CTTGTA	5_GATCAG	OK	107.264	79.4025	-0.433915	0.433915	0.0021	0.0781987	no
KIAA1598	chr10	118642568	118765211	6_CTTGTA	5_GATCAG	OK	10.4911	14.2559	0.442389	0.442389	0.0022	0.0806457	no
LOC647979	chr20	34633539	34638882	6_CTTGTA	5_GATCAG	OK	128.057	96.5585	-0.407315	0.407315	0.0022	0.0806457	no
RIMS4	chr20	43374487	43438979	6_CTTGTA	5_GATCAG	OK	9.35935	12.5975	0.428656	0.428656	0.0022	0.0806457	no
SPRY1	chr4	124317955	124324909	6_CTTGTA	5_GATCAG	OK	1.17712	2.08931	0.827769	0.827769	0.0022	0.0806457	no
INHBA	chr7	41725211	41818976	6_CTTGTA	5_GATCAG	OK	1.62473	2.56041	0.656175	0.656175	0.0022	0.0806457	no
SLK	chr10	105727383	105789429	6_CTTGTA	5_GATCAG	OK	48.1889	36.3495	-0.406765	0.406765	0.00225	0.0822649	no
BANF1	chr11	65764015	65771785	6_CTTGTA	5_GATCAG	OK	109.412	75.575	-0.533784	0.533784	0.0023	0.0834445	no
USP28	chr11	113668596	113746256	6_CTTGTA	5_GATCAG	OK	15.3517	20.2859	0.402083	0.402083	0.0023	0.0834445	no
PPP1R1B	chr17	37783176	37792878	6_CTTGTA	5_GATCAG	OK	30.877	41.8979	0.440344	0.440344	0.00235	0.0843907	no
HERC5	chr4	89378267	89427314	6_CTTGTA	5_GATCAG	OK	22.565	29.7111	0.396915	0.396915	0.00235	0.0843907	no
E2F3	chr6	20402136	20493945	6_CTTGTA	5_GATCAG	OK	7.69644	10.5287	0.452064	0.452064	0.00235	0.0843907	no
WEE1	chr11	9595227	9611313	6_CTTGTA	5_GATCAG	OK	21.7384	29.1589	0.42369	0.42369	0.0024	0.0857499	no
SEL1L3	chr4	25749048	25864610	6_CTTGTA	5_GATCAG	OK	7.17565	9.78391	0.4473	0.4473	0.0024	0.0857499	no
ANPEP	chr15	90328125	90358072	6_CTTGTA	5_GATCAG	OK	9.3203	6.77101	-0.461004	0.461004	0.00245	0.0870953	no
MOCS2	chr5	52393894	52405598	6_CTTGTA	5_GATCAG	OK	29.2533	39.7725	0.443172	0.443172	0.00245	0.0870953	no
KRT34	chr17	39533920	39538636	6_CTTGTA	5_GATCAG	OK	1.03888	0.403791	-1.36335	1.36335	0.0025	0.0882062	no
PPP1R3B	chr8	8993763	9009152	6_CTTGTA	5_GATCAG	OK	10.3621	13.8331	0.416814	0.416814	0.0025	0.0882062	no
ANKRD36BP1	chr1	168195252	168222845	6_CTTGTA	5_GATCAG	OK	7.85009	10.785	0.458242	0.458242	0.00255	0.0895228	no
RBM23	chr14	23369853	23388396	6_CTTGTA	5_GATCAG	OK	22.7021	30.2319	0.413248	0.413248	0.0026	0.090602	no
BCL2	chr18	60790578	60987040	6_CTTGTA	5_GATCAG	OK	1.57905	2.4214	0.616779	0.616779	0.0026	0.090602	no
JUNB	chr19	12902309	12904125	6_CTTGTA	5_GATCAG	OK	20.6302	14.3952	-0.519165	0.519165	0.0026	0.090602	no
TBC1D22B	chr6	37179953	37300746	6_CTTGTA	5_GATCAG	OK	4.21597	6.06138	0.52378	0.52378	0.00265	0.0921169	no
HEXIM1	chr17	43224683	43229468	6_CTTGTA	5_GATCAG	OK	10.0006	13.567	0.440013	0.440013	0.0027	0.0936243	no
CDC7	chr1	91966402	91991368	6_CTTGTA	5_GATCAG	OK	5.33161	7.5253	0.497177	0.497177	0.00275	0.0942008	no
SP1	chr12	53773978	53810226	6_CTTGTA	5_GATCAG	OK	20.0144	26.0507	0.380281	0.380281	0.00275	0.0942008	no
WDR72	chr15	53805937	54051859	6_CTTGTA	5_GATCAG	OK	0.491391	0.819226	0.73739	0.73739	0.00275	0.0942008	no
PDP2	chr16	66914382	66925002	6_CTTGTA	5_GATCAG	OK	1.6161	2.32552	0.525038	0.525038	0.00275	0.0942008	no
CARD10	chr22	37886399	37915210	6_CTTGTA	5_GATCAG	OK	19.2617	26.2483	0.446485	0.446485	0.00275	0.0942008	no
OAS1	chr12	113344738	113357712	6_CTTGTA	5_GATCAG	OK	3.24139	1.90307	-0.768283	0.768283	0.0028	0.0954502	no
LZTFL1	chr3	45865445	45883621	6_CTTGTA	5_GATCAG	OK	3.77115	2.51632	-0.583689	0.583689	0.0028	0.0954502	no
TYRO3	chr15	41851219	41871536	6_CTTGTA	5_GATCAG	OK	9.69063	13.0537	0.4298	0.4298	0.00285	0.0964558	no
SMG9	chr19	44235300	44259142	6_CTTGTA	5_GATCAG	OK	22.4105	16.2641	-0.462489	0.462489	0.00285	0.0964558	no
ATG4A	chrX	107334898	107397901	6_CTTGTA	5_GATCAG	OK	3.30419	2.12375	-0.637682	0.637682	0.00285	0.0964558	no
LEPREL1	chr3	189674516	189840226	6_CTTGTA	5_GATCAG	OK	23.8421	31.4358	0.398894	0.398894	0.0029	0.0974469	no
EYA4	chr6	133562467	133853265	6_CTTGTA	5_GATCAG	OK	12.1854	16.6339	0.448975	0.448975	0.0029	0.0974469	no
MCTP1	chr5	94038758	94620279	6_CTTGTA	5_GATCAG	OK	8.48169	11.4808	0.436801	0.436801	0.00295	0.0988916	no
PDIA4	chr7	148700153	148725782	6_CTTGTA	5_GATCAG	OK	71.5028	54.8763	-0.381816	0.381816	0.003	0.100092	no
NTN1	chr17	8924858	9147317	6_CTTGTA	5_GATCAG	OK	1.13998	0.683604	-0.737771	0.737771	0.00305	0.10152	no
TMED8	chr14	77801364	77857587	6_CTTGTA	5_GATCAG	OK	7.84646	10.5511	0.427279	0.427279	0.0031	0.10246	no
GJA1	chr6	121756744	121770873	6_CTTGTA	5_GATCAG	OK	20.7036	15.5495	-0.413008	0.413008	0.0031	0.10246	no
WASF1	chr6	110421021	110501207	6_CTTGTA	5_GATCAG	OK	3.38303	4.95211	0.549725	0.549725	0.0031	0.10246	no
ZMAT2	chr5	140080031	140086239	6_CTTGTA	5_GATCAG	OK	39.34	51.5053	0.388726	0.388726	0.00315	0.103386	no
RBM22	chr5	150070351	150080669	6_CTTGTA	5_GATCAG	OK	16.2482	21.8249	0.42569	0.42569	0.00315	0.103386	no
CLGN	chr4	141309606	141348815	6_CTTGTA	5_GATCAG	OK	3.87055	5.50833	0.509077	0.509077	0.0032	0.104541	no
ITGB8	chr7	20370724	20455382	6_CTTGTA	5_GATCAG	OK	8.72416	11.5365	0.403114	0.403114	0.0032	0.104541	no
CENPF	chr1	214776531	214837914	6_CTTGTA	5_GATCAG	OK	20.5256	26.8185	0.385807	0.385807	0.00325	0.105442	no
PPP2R1B	chr11	111473169	111639758	6_CTTGTA	5_GATCAG	OK	25.642	16.8939	-0.602009	0.602009	0.00325	0.105442	no
WDR91	chr7	134868589	134896316	6_CTTGTA	5_GATCAG	OK	6.01076	8.37024	0.47772	0.47772	0.00325	0.105442	no
CYR61	chr1	86046443	86049648	6_CTTGTA	5_GATCAG	OK	49.8694	38.004	-0.392005	0.392005	0.00335	0.107451	no
LIN9	chr1	226418860	226497973	6_CTTGTA	5_GATCAG	OK	5.04626	7.087	0.489961	0.489961	0.00335	0.107451	no
STON2	chr14	81726993	81902685	6_CTTGTA	5_GATCAG	OK	7.37636	9.81881	0.41264	0.41264	0.00335	0.107451	no
KIAA0355	chr19	34745455	34846471	6_CTTGTA	5_GATCAG	OK	5.55577	7.47728	0.428526	0.428526	0.00335	0.107451	no
TRRAP	chr7	98476112	98611037	6_CTTGTA	5_GATCAG	OK	2.80705	3.80032	0.437066	0.437066	0.00335	0.107451	no
VEZF1	chr17	56048800	56065615	6_CTTGTA	5_GATCAG	OK	22.5986	29.4705	0.383036	0.383036	0.00345	0.109909	no
H1F0	chr22	38201113	38203443	6_CTTGTA	5_GATCAG	OK	2.70811	4.13536	0.610726	0.610726	0.00345	0.109909	no
IKBKAP	chr9	111629799	111696608	6_CTTGTA	5_GATCAG	OK	14.3541	18.7231	0.383359	0.383359	0.00345	0.109909	no
TMEM241	chr18	20875480	21017925	6_CTTGTA	5_GATCAG	OK	5.89933	4.03609	-0.547593	0.547593	0.0035	0.110752	no
NR3C2	chr4	148999914	149366460	6_CTTGTA	5_GATCAG	OK	1.49189	2.19732	0.558606	0.558606	0.0035	0.110752	no
ERMP1	chr9	5784571	5833081	6_CTTGTA	5_GATCAG	OK	5.4543	7.48921	0.457418	0.457418	0.0035	0.110752	no
SPCS3	chr4	177241089	177253396	6_CTTGTA	5_GATCAG	OK	71.9585	55.6627	-0.370456	0.370456	0.00355	0.111833	no
LRRCC1	chr8	86019322	86058314	6_CTTGTA	5_GATCAG	OK	1.99759	2.92425	0.549804	0.549804	0.00355	0.111833	no
SDC1	chr2	20400555	20425194	6_CTTGTA	5_GATCAG	OK	54.3546	41.5434	-0.387782	0.387782	0.0037	0.11604	no
TNFAIP3	chr6	138188580	138204449	6_CTTGTA	5_GATCAG	OK	1.374	0.849789	-0.693203	0.693203	0.0037	0.11604	no
RIOK3	chr18	21032786	21063099	6_CTTGTA	5_GATCAG	OK	19.7589	25.75	0.382069	0.382069	0.00385	0.119945	no
PAPOLG	chr2	60983364	61029221	6_CTTGTA	5_GATCAG	OK	3.26282	4.44931	0.447464	0.447464	0.0039	0.121235	no
MICAL2	chr11	12132137	12297648	6_CTTGTA	5_GATCAG	OK	42.6152	55.4638	0.380178	0.380178	0.00395	0.122251	no
C5orf62	chr5	150157507	150176298	6_CTTGTA	5_GATCAG	OK	3.37401	4.99916	0.567222	0.567222	0.00395	0.122251	no
GBP1	chr1	89517986	89531043	6_CTTGTA	5_GATCAG	OK	3.5958	2.46259	-0.546134	0.546134	0.00405	0.124798	no
ACVR1B	chr12	52345450	52390863	6_CTTGTA	5_GATCAG	OK	9.93592	7.40856	-0.423461	0.423461	0.00405	0.124798	no
SLC41A3	chr3	125725097	125820391	6_CTTGTA	5_GATCAG	OK	26.2362	19.5189	-0.426685	0.426685	0.0041	0.126064	no
NAV3	chr12	78225068	78606790	6_CTTGTA	5_GATCAG	OK	0.963348	0.636461	-0.597984	0.597984	0.00415	0.127048	no
SLC24A3	chr20	19193289	19703796	6_CTTGTA	5_GATCAG	OK	0.808861	1.43717	0.829266	0.829266	0.00415	0.127048	no
FN3KRP	chr17	80674581	80685894	6_CTTGTA	5_GATCAG	OK	19.5062	26.4554	0.439627	0.439627	0.0042	0.127747	no
SLC19A1	chr21	46934254	46962385	6_CTTGTA	5_GATCAG	OK	5.75778	3.84182	-0.583724	0.583724	0.0042	0.127747	no
CENPH	chr5	68485374	68506184	6_CTTGTA	5_GATCAG	OK	37.9446	28.4001	-0.417998	0.417998	0.0042	0.127747	no
POLR2A	chr17	7387697	7417935	6_CTTGTA	5_GATCAG	OK	5.75819	7.68249	0.415959	0.415959	0.00425	0.12899	no
PLEKHB2	chr2	131862419	131907743	6_CTTGTA	5_GATCAG	OK	32.86	42.5506	0.372847	0.372847	0.0043	0.129671	no
CEBPD	chr8	48649475	48650726	6_CTTGTA	5_GATCAG	OK	7.27623	11.5746	0.669698	0.669698	0.0043	0.129671	no
MAML2	chr11	95709540	96076403	6_CTTGTA	5_GATCAG	OK	3.33329	4.51148	0.436656	0.436656	0.00435	0.130899	no
DDX21	chr10	70707512	70744792	6_CTTGTA	5_GATCAG	OK	52.4827	68.5346	0.384992	0.384992	0.0046	0.137834	no
PDCD1LG2	chr9	5510537	5571594	6_CTTGTA	5_GATCAG	OK	1.84295	1.09888	-0.745977	0.745977	0.0046	0.137834	no
DMRT3	chr9	976963	991732	6_CTTGTA	5_GATCAG	OK	2.41465	3.78862	0.649857	0.649857	0.00465	0.138743	no
BUD13	chr11	116618885	116643714	6_CTTGTA	5_GATCAG	OK	11.6284	15.5656	0.420712	0.420712	0.0047	0.139939	no
AFAP1L2	chr10	116054582	116164515	6_CTTGTA	5_GATCAG	OK	4.01961	5.59348	0.476692	0.476692	0.00475	0.140834	no
GLIPR1	chr12	75874512	75905450	6_CTTGTA	5_GATCAG	OK	10.5214	5.02385	-1.06646	1.06646	0.00475	0.140834	no
FAM192A	chr16	57186377	57220039	6_CTTGTA	5_GATCAG	OK	32.4414	42.0415	0.373979	0.373979	0.00485	0.1426	no
NQO1	chr16	69743303	69760533	6_CTTGTA	5_GATCAG	OK	265.104	345.411	0.381757	0.381757	0.00485	0.1426	no
C1QL4	chr12	49725944	49730971	6_CTTGTA	5_GATCAG	OK	0.505085	1.19184	1.23859	1.23859	0.0049	0.143175	no
LRRC37B	chr17	30334906	30380558	6_CTTGTA	5_GATCAG	OK	2.46364	3.67934	0.578655	0.578655	0.0049	0.143175	no
ARHGEF3	chr3	56761445	57113336	6_CTTGTA	5_GATCAG	OK	5.30971	7.32857	0.464899	0.464899	0.0049	0.143175	no
CPEB2	chr4	15004297	15071777	6_CTTGTA	5_GATCAG	OK	2.79069	3.88362	0.476781	0.476781	0.00495	0.14404	no
GNE	chr9	36214438	36277053	6_CTTGTA	5_GATCAG	OK	18.8457	24.3155	0.367639	0.367639	0.00495	0.14404	no
KLHL13	chrX	117031756	117251303	6_CTTGTA	5_GATCAG	OK	8.1284	10.9228	0.426294	0.426294	0.005	0.145195	no
FAM65A	chr16	67562716	67580691	6_CTTGTA	5_GATCAG	OK	1.55969	2.33513	0.582243	0.582243	0.0051	0.147191	no
PEG10	chr7	94285636	94299006	6_CTTGTA	5_GATCAG	OK	0.636187	0.993823	0.643538	0.643538	0.0051	0.147191	no
KCTD18	chr2	201353683	201374792	6_CTTGTA	5_GATCAG	OK	10.1688	7.39257	-0.460001	0.460001	0.0052	0.148859	no
MAPK1	chr22	22113946	22221970	6_CTTGTA	5_GATCAG	OK	59.679	79.6909	0.417191	0.417191	0.0052	0.148859	no
SPP1	chr4	88896801	88904563	6_CTTGTA	5_GATCAG	OK	118.725	153.082	0.366677	0.366677	0.0052	0.148859	no
MIR4667,TESK1	chr9	35605280	35618424	6_CTTGTA	5_GATCAG	OK	10.4609	14.642	0.485115	0.485115	0.0052	0.148859	no
SLC16A3	chr17	80186281	80197375	6_CTTGTA	5_GATCAG	OK	42.3585	55.3152	0.385022	0.385022	0.00525	0.149986	no
CPEB1	chr15	83211822	83378635	6_CTTGTA	5_GATCAG	OK	0.647883	1.12253	0.79295	0.79295	0.00535	0.151312	no
ITSN1	chr21	35014783	35261609	6_CTTGTA	5_GATCAG	OK	14.829	11.3317	-0.388058	0.388058	0.00535	0.151312	no
THRB	chr3	24158433	24541502	6_CTTGTA	5_GATCAG	OK	3.96536	5.31926	0.423774	0.423774	0.00535	0.151312	no
FRAS1	chr4	78978685	79465423	6_CTTGTA	5_GATCAG	OK	2.27303	3.04009	0.419493	0.419493	0.00545	0.153832	no
TRIM47	chr17	73870244	73874656	6_CTTGTA	5_GATCAG	OK	7.83152	11.6039	0.567249	0.567249	0.0055	0.154933	no
ZNF605	chr12	133497739	133532892	6_CTTGTA	5_GATCAG	OK	3.03726	4.08663	0.428143	0.428143	0.00555	0.155411	no
AXIN2	chr17	63524682	63557740	6_CTTGTA	5_GATCAG	OK	0.661835	1.26485	0.934423	0.934423	0.00555	0.155411	no
DDX18	chr2	118572254	118589953	6_CTTGTA	5_GATCAG	OK	39.5096	30.7395	-0.362108	0.362108	0.00555	0.155411	no
GRK5	chr10	120967196	121217633	6_CTTGTA	5_GATCAG	OK	3.7902	2.59204	-0.548184	0.548184	0.0057	0.15898	no
RFC3	chr13	34392205	34540695	6_CTTGTA	5_GATCAG	OK	15.9606	21.8008	0.449867	0.449867	0.0057	0.15898	no
SOX17	chr8	55370494	55374833	6_CTTGTA	5_GATCAG	OK	9.56555	13.3872	0.48493	0.48493	0.00575	0.159744	no
NMNAT1	chr1	10003485	10045627	6_CTTGTA	5_GATCAG	OK	4.37352	5.96813	0.448484	0.448484	0.00585	0.161252	no
YTHDF3	chr8	64081120	64125346	6_CTTGTA	5_GATCAG	OK	25.2439	19.6437	-0.361864	0.361864	0.00585	0.161252	no
FUT10	chr8	33218345	33330687	6_CTTGTA	5_GATCAG	OK	4.33852	6.19255	0.513332	0.513332	0.00585	0.161252	no
LOC643650,LOC728643	chr10	47096453	47151400	6_CTTGTA	5_GATCAG	OK	9.35925	5.18596	-0.851782	0.851782	0.0059	0.161997	no
FAM49B	chr8	130851838	131028912	6_CTTGTA	5_GATCAG	OK	23.6595	18.3194	-0.369053	0.369053	0.0059	0.161997	no
LMO2	chr11	33880122	33913836	6_CTTGTA	5_GATCAG	OK	0.357832	0.949552	1.40797	1.40797	0.00595	0.162422	no
PTPRD	chr9	8314245	10612723	6_CTTGTA	5_GATCAG	OK	0.658192	0.956675	0.53952	0.53952	0.00605	0.164833	no
CYB561D1	chr1	110036657	110043063	6_CTTGTA	5_GATCAG	OK	7.13671	5.30511	-0.427876	0.427876	0.0061	0.165556	no
VOPP1	chr7	55538305	55640200	6_CTTGTA	5_GATCAG	OK	26.7566	34.5783	0.369974	0.369974	0.0061	0.165556	no
DDX60L	chr4	169277646	169401638	6_CTTGTA	5_GATCAG	OK	12.6366	9.71052	-0.379982	0.379982	0.0063	0.170656	no
C4orf39	chr4	165875597	165898818	6_CTTGTA	5_GATCAG	OK	0.942234	0.441557	-1.09349	1.09349	0.00635	0.171681	no
ALDH3A2	chr17	19552063	19620043	6_CTTGTA	5_GATCAG	OK	26.7576	35.5956	0.41175	0.41175	0.0064	0.172373	no
KLHL9	chr9	21321261	21335429	6_CTTGTA	5_GATCAG	OK	18.5173	13.9594	-0.407631	0.407631	0.0064	0.172373	no
AIM1L	chr1	26648349	26680621	6_CTTGTA	5_GATCAG	OK	0.648844	1.02692	0.662376	0.662376	0.00645	0.17273	no
BCMO1	chr16	81272295	81324747	6_CTTGTA	5_GATCAG	OK	0.397497	0.826384	1.05587	1.05587	0.00645	0.17273	no
LIMA1	chr12	50569562	50677353	6_CTTGTA	5_GATCAG	OK	50.153	39.4721	-0.345501	0.345501	0.0066	0.176079	no
KLHL11	chr17	40004629	40021629	6_CTTGTA	5_GATCAG	OK	11.6035	15.5856	0.425661	0.425661	0.0068	0.180392	no
MX1	chr21	42792506	42831141	6_CTTGTA	5_GATCAG	OK	4.84628	3.40581	-0.508878	0.508878	0.0068	0.180392	no
ZFHX3	chr16	72816785	73092534	6_CTTGTA	5_GATCAG	OK	1.42234	1.90094	0.418446	0.418446	0.0069	0.182018	no
FGF2	chr4	123747862	123844159	6_CTTGTA	5_GATCAG	OK	79.0743	60.8017	-0.379097	0.379097	0.0069	0.182018	no
FBXO32	chr8	124510126	124553493	6_CTTGTA	5_GATCAG	OK	2.46401	1.77613	-0.472278	0.472278	0.0069	0.182018	no
DIXDC1	chr11	111798031	111893676	6_CTTGTA	5_GATCAG	OK	6.06629	7.98568	0.396601	0.396601	0.007	0.183286	no
ODC1	chr2	10580507	10588546	6_CTTGTA	5_GATCAG	OK	123.631	96.0881	-0.363615	0.363615	0.007	0.183286	no
SLC4A11	chr20	3208062	3219887	6_CTTGTA	5_GATCAG	OK	0.868037	1.44946	0.739686	0.739686	0.007	0.183286	no
PTPN13	chr4	87515467	87736328	6_CTTGTA	5_GATCAG	OK	14.6069	11.3696	-0.361467	0.361467	0.007	0.183286	no
ARHGEF11	chr1	156904392	157015416	6_CTTGTA	5_GATCAG	OK	8.92413	11.4365	0.357863	0.357863	0.0071	0.18556	no
PLEKHA4	chr19	49340353	49372126	6_CTTGTA	5_GATCAG	OK	0.848446	1.38039	0.702183	0.702183	0.00715	0.186521	no
FUT4	chr11	94277016	94283064	6_CTTGTA	5_GATCAG	OK	1.7199	2.46468	0.519079	0.519079	0.0072	0.187134	no
DCAKD	chr17	43100651	43138473	6_CTTGTA	5_GATCAG	OK	19.2923	14.3771	-0.424247	0.424247	0.0072	0.187134	no
ZNF238	chr1	244212258	244220778	6_CTTGTA	5_GATCAG	OK	3.47169	4.82329	0.474379	0.474379	0.0073	0.189384	no
CCNA1	chr13	37005966	37017019	6_CTTGTA	5_GATCAG	OK	6.23928	8.65905	0.472829	0.472829	0.00735	0.189635	no
RNF185	chr22	31556137	31603005	6_CTTGTA	5_GATCAG	OK	13.7424	17.9801	0.38776	0.38776	0.00735	0.189635	no
MIER3	chr5	56205086	56247985	6_CTTGTA	5_GATCAG	OK	8.18422	11.0145	0.428491	0.428491	0.00735	0.189635	no
IMPA2	chr18	11981426	12030885	6_CTTGTA	5_GATCAG	OK	68.6266	90.4802	0.398835	0.398835	0.0074	0.19013	no
RCCD1	chr15	91498105	91507588	6_CTTGTA	5_GATCAG	OK	7.18757	9.88358	0.45953	0.45953	0.00745	0.19013	no
ZNF264	chr19	57683622	57734251	6_CTTGTA	5_GATCAG	OK	4.40246	5.71176	0.375625	0.375625	0.00745	0.19013	no
TUBA8	chr22	18593452	18614498	6_CTTGTA	5_GATCAG	OK	0.323257	0.744025	1.20267	1.20267	0.00745	0.19013	no
KCTD9	chr8	25285363	25315984	6_CTTGTA	5_GATCAG	OK	35.4546	27.7655	-0.352679	0.352679	0.00745	0.19013	no
CDK19	chr6	110931180	111137043	6_CTTGTA	5_GATCAG	OK	9.2147	11.8958	0.368445	0.368445	0.0075	0.19106	no
GUCY1A3	chr4	156587861	156658214	6_CTTGTA	5_GATCAG	OK	0.577927	1.02474	0.826297	0.826297	0.00755	0.191298	no
UFL1	chr6	96969701	97003151	6_CTTGTA	5_GATCAG	OK	23.3529	29.7202	0.347842	0.347842	0.00755	0.191298	no
NEDD9	chr6	11183530	11382581	6_CTTGTA	5_GATCAG	OK	0.75267	0.440682	-0.772281	0.772281	0.00755	0.191298	no
RPRD1A	chr18	33569739	33647514	6_CTTGTA	5_GATCAG	OK	48.0294	37.1403	-0.370935	0.370935	0.0076	0.191876	no
NRBF2	chr10	64893006	64914931	6_CTTGTA	5_GATCAG	OK	15.1421	11.3919	-0.410554	0.410554	0.00785	0.197481	no
ZDHHC20	chr13	21946505	22033508	6_CTTGTA	5_GATCAG	OK	37.723	47.9017	0.344631	0.344631	0.008	0.200897	no
SEMA6A	chr5	115779250	115910551	6_CTTGTA	5_GATCAG	OK	0.751552	0.479979	-0.646902	0.646902	0.00815	0.2043	no
SEPT10	chr2	110300375	110371783	6_CTTGTA	5_GATCAG	OK	56.985	45.0319	-0.339634	0.339634	0.0082	0.204826	no
BAHD1	chr15	40733410	40760789	6_CTTGTA	5_GATCAG	OK	8.57149	11.367	0.407227	0.407227	0.00825	0.204986	no
HAUS1	chr18	43684297	43708299	6_CTTGTA	5_GATCAG	OK	37.2492	48.2144	0.372255	0.372255	0.0083	0.205866	no
GNG2	chr14	52327021	52436518	6_CTTGTA	5_GATCAG	OK	0.860642	1.37293	0.673773	0.673773	0.0084	0.207617	no
C14orf101	chr14	57046510	57116385	6_CTTGTA	5_GATCAG	OK	2.8977	4.05001	0.483017	0.483017	0.00845	0.208124	no
GPR1	chr2	207040041	207082771	6_CTTGTA	5_GATCAG	OK	3.18706	2.1338	-0.578798	0.578798	0.0085	0.20899	no
KRT7	chr12	52626953	52642709	6_CTTGTA	5_GATCAG	OK	204.705	160.815	-0.34814	0.34814	0.0086	0.211081	no
FRYL	chr4	48499327	48782319	6_CTTGTA	5_GATCAG	OK	10.4366	13.1807	0.336779	0.336779	0.00875	0.214019	no
RAB36	chr22	23487512	23507071	6_CTTGTA	5_GATCAG	OK	4.04294	2.90257	-0.478072	0.478072	0.0088	0.214869	no
GINS3	chr16	58426297	58440048	6_CTTGTA	5_GATCAG	OK	14.7184	11.0888	-0.408515	0.408515	0.00885	0.215345	no
C8orf84	chr8	73971029	74005507	6_CTTGTA	5_GATCAG	OK	0.68882	1.09963	0.674815	0.674815	0.00885	0.215345	no
COL17A1,MIR936	chr10	105790470	105845638	6_CTTGTA	5_GATCAG	OK	6.73683	4.71606	-0.514488	0.514488	0.0089	0.215817	no
RNU12	chr22	43011250	43012073	6_CTTGTA	5_GATCAG	OK	10.6619	16.6115	0.639715	0.639715	0.0089	0.215817	no
TAPT1	chr4	16162127	16228161	6_CTTGTA	5_GATCAG	OK	3.71798	2.67375	-0.475657	0.475657	0.009	0.217868	no
AAK1	chr2	69684621	69947951	6_CTTGTA	5_GATCAG	OK	4.43744	5.77582	0.380298	0.380298	0.0091	0.219911	no
MCL1	chr1	150547026	150552214	6_CTTGTA	5_GATCAG	OK	106.157	83.7917	-0.341316	0.341316	0.0092	0.221192	no
EXT1	chr8	118811601	119124058	6_CTTGTA	5_GATCAG	OK	59.6754	47.3178	-0.334754	0.334754	0.0092	0.221192	no
CDCA4	chr14	105475909	105487425	6_CTTGTA	5_GATCAG	OK	27.9603	35.7043	0.35272	0.35272	0.00935	0.224035	no
RAB27A	chr15	55495163	55582469	6_CTTGTA	5_GATCAG	OK	2.36523	3.34476	0.499927	0.499927	0.00935	0.224035	no
FZD8	chr10	35927176	35930362	6_CTTGTA	5_GATCAG	OK	3.1419	2.00492	-0.648094	0.648094	0.0094	0.224851	no
MFGE8	chr15	89441913	89456663	6_CTTGTA	5_GATCAG	OK	17.997	23.5067	0.385319	0.385319	0.00945	0.225284	no
MOSPD3	chr7	100209724	100213000	6_CTTGTA	5_GATCAG	OK	0.49033	1.28592	1.39098	1.39098	0.00945	0.225284	no
ATN1	chr12	7033625	7051484	6_CTTGTA	5_GATCAG	OK	1.21768	1.79925	0.563268	0.563268	0.0095	0.226094	no
TAGLN	chr11	117049938	117075508	6_CTTGTA	5_GATCAG	OK	152.933	117.105	-0.385097	0.385097	0.00955	0.226901	no
DUSP7	chr3	52082936	52090461	6_CTTGTA	5_GATCAG	OK	4.49501	3.16652	-0.505425	0.505425	0.0096	0.227323	no
SLC7A2	chr8	17354596	17428077	6_CTTGTA	5_GATCAG	OK	2.69162	3.61616	0.425983	0.425983	0.0096	0.227323	no
WSB1	chr17	25621105	25640847	6_CTTGTA	5_GATCAG	OK	24.5783	19.169	-0.358614	0.358614	0.00965	0.227743	no
C2orf18	chr2	26987141	27004099	6_CTTGTA	5_GATCAG	OK	47.0972	59.4159	0.335209	0.335209	0.00965	0.227743	no
PPP1R16A	chr8	145703427	145727841	6_CTTGTA	5_GATCAG	OK	5.33198	3.81568	-0.482731	0.482731	0.0097	0.22816	no
CHIC1	chrX	72782974	72906937	6_CTTGTA	5_GATCAG	OK	3.19003	4.26942	0.420474	0.420474	0.00975	0.228955	no
RNF2	chr1	185014328	185071742	6_CTTGTA	5_GATCAG	OK	8.09446	10.61	0.390414	0.390414	0.0098	0.229366	no
LOC100190986	chr16	21443344	21445776	6_CTTGTA	5_GATCAG	OK	4.65929	6.50506	0.481453	0.481453	0.0098	0.229366	no
RFXAP	chr13	37393338	37403740	6_CTTGTA	5_GATCAG	OK	1.53868	0.932605	-0.722353	0.722353	0.0099	0.23094	no
LOC284440	chr19	19867180	19887222	6_CTTGTA	5_GATCAG	OK	0.873467	0.452072	-0.950199	0.950199	0.0099	0.23094	no
CRIM1	chr2	36583369	36778278	6_CTTGTA	5_GATCAG	OK	57.6675	73.167	0.343435	0.343435	0.00995	0.231342	no
RAB7A	chr3	128444978	128533699	6_CTTGTA	5_GATCAG	OK	47.5063	37.5504	-0.33929	0.33929	0.00995	0.231342	no
NEO1	chr15	73344824	73597547	6_CTTGTA	5_GATCAG	OK	3.50579	4.59003	0.388762	0.388762	0.01	0.232122	no
SHISA2	chr13	26618734	26625198	6_CTTGTA	5_GATCAG	OK	3.01853	4.37209	0.534475	0.534475	0.01005	0.232899	no
ACBD7	chr10	15117473	15130775	6_CTTGTA	5_GATCAG	OK	0.647451	1.08102	0.739553	0.739553	0.0101	0.232911	no
NCOA4	chr10	51565107	51590734	6_CTTGTA	5_GATCAG	OK	120.619	153.204	0.344996	0.344996	0.01045	0.239806	no
STAT5B	chr17	40351192	40428424	6_CTTGTA	5_GATCAG	OK	19.6597	24.926	0.342412	0.342412	0.01055	0.241316	no
CNN3	chr1	95362506	95392735	6_CTTGTA	5_GATCAG	OK	222.727	281.629	0.33852	0.33852	0.0106	0.242068	no
SLFN11,SLFN13	chr17	33677328	33775856	6_CTTGTA	5_GATCAG	OK	19.2882	25.3563	0.394628	0.394628	0.01065	0.242817	no
RBFOX2	chr22	36134779	36424585	6_CTTGTA	5_GATCAG	OK	41.0899	32.756	-0.327023	0.327023	0.01075	0.244701	no
LPIN1	chr2	11850589	11967533	6_CTTGTA	5_GATCAG	OK	6.18616	8.05771	0.381326	0.381326	0.0108	0.244955	no
ELOVL1	chr1	43829067	43833745	6_CTTGTA	5_GATCAG	OK	121.706	96.6848	-0.332035	0.332035	0.01085	0.244955	no
BTBD11	chr12	107712196	108053419	6_CTTGTA	5_GATCAG	OK	1.56929	2.26182	0.527378	0.527378	0.0109	0.244955	no
CGB5	chr19	49547101	49548568	6_CTTGTA	5_GATCAG	OK	3.72542	1.9718	-0.917885	0.917885	0.0109	0.244955	no
ANKRD50	chr4	125584464	125633887	6_CTTGTA	5_GATCAG	OK	8.24298	10.595	0.362148	0.362148	0.0109	0.244955	no
RAPGEF3	chr12	48128452	48213763	6_CTTGTA	5_GATCAG	OK	1.17772	3.4765	1.56164	1.56164	0.01105	0.247145	no
VEGFC	chr4	177604189	177713895	6_CTTGTA	5_GATCAG	OK	6.26026	4.50258	-0.475471	0.475471	0.0111	0.247871	no
GLS	chr2	191745458	191830270	6_CTTGTA	5_GATCAG	OK	156.176	197.727	0.340336	0.340336	0.01115	0.248594	no
SRGAP1	chr12	64238290	64541708	6_CTTGTA	5_GATCAG	OK	6.29444	8.0546	0.355736	0.355736	0.0112	0.248922	no
LRRC3	chr21	45875392	45878739	6_CTTGTA	5_GATCAG	OK	2.66672	1.74217	-0.614178	0.614178	0.0112	0.248922	no
STXBP1	chr9	130374485	130458562	6_CTTGTA	5_GATCAG	OK	2.88695	4.12197	0.513786	0.513786	0.01135	0.251704	no
S1PR1	chr1	101702304	101707076	6_CTTGTA	5_GATCAG	OK	2.92669	4.14644	0.502601	0.502601	0.0114	0.251704	no
SMG1	chr16	18816111	18937726	6_CTTGTA	5_GATCAG	OK	17.0387	21.4974	0.335349	0.335349	0.0114	0.251704	no
DKK3	chr11	11984542	12030917	6_CTTGTA	5_GATCAG	OK	77.3346	96.9562	0.326219	0.326219	0.01145	0.251704	no
LRRK2	chr12	40618812	40763086	6_CTTGTA	5_GATCAG	OK	1.76378	2.35676	0.418133	0.418133	0.01145	0.251704	no
PROSER1	chr13	39584001	39612252	6_CTTGTA	5_GATCAG	OK	2.91011	4.05644	0.479142	0.479142	0.01145	0.251704	no
GPR3	chr1	27719151	27722317	6_CTTGTA	5_GATCAG	OK	0.84866	0.389771	-1.12256	1.12256	0.01155	0.25233	no
PAPD5	chr16	50186828	50269451	6_CTTGTA	5_GATCAG	OK	7.29334	9.97284	0.451425	0.451425	0.01155	0.25233	no
EPAS1	chr2	46524540	46613850	6_CTTGTA	5_GATCAG	OK	6.55319	8.51828	0.378365	0.378365	0.01155	0.25233	no
REV3L	chr6	111620233	111927477	6_CTTGTA	5_GATCAG	OK	5.10258	6.67412	0.387349	0.387349	0.01155	0.25233	no
TRIM68	chr11	4619832	4629489	6_CTTGTA	5_GATCAG	OK	4.66397	6.26637	0.426073	0.426073	0.0116	0.253031	no
MYOM3	chr1	24382530	24438665	6_CTTGTA	5_GATCAG	OK	4.0305	3.04464	-0.404685	0.404685	0.01165	0.253729	no
TNRC6C	chr17	75975764	76107880	6_CTTGTA	5_GATCAG	OK	1.93364	2.55829	0.403859	0.403859	0.0117	0.254034	no
MLL2	chr12	49412757	49453724	6_CTTGTA	5_GATCAG	OK	2.12461	2.75031	0.3724	0.3724	0.01195	0.258666	no
UAP1	chr1	162531295	162569633	6_CTTGTA	5_GATCAG	OK	52.9746	42.0275	-0.333968	0.333968	0.012	0.258954	no
NEURL1B	chr5	172068275	172118533	6_CTTGTA	5_GATCAG	OK	0.757814	1.12418	0.568952	0.568952	0.012	0.258954	no
EPB41	chr1	29213602	29450421	6_CTTGTA	5_GATCAG	OK	2.34685	3.18236	0.439372	0.439372	0.01205	0.25924	no
PTPN14	chr1	214521572	214725710	6_CTTGTA	5_GATCAG	OK	13.4469	10.7168	-0.327398	0.327398	0.01205	0.25924	no
GMPR	chr6	16238810	16295780	6_CTTGTA	5_GATCAG	OK	3.82588	5.49431	0.522146	0.522146	0.0121	0.25992	no
RUNDC1	chr17	41132581	41145707	6_CTTGTA	5_GATCAG	OK	7.01519	9.18145	0.388239	0.388239	0.01215	0.260202	no
HBP1	chr7	106809405	107218968	6_CTTGTA	5_GATCAG	OK	7.21493	11.7452	0.703019	0.703019	0.01215	0.260202	no
KCTD12	chr13	77454303	77460540	6_CTTGTA	5_GATCAG	OK	2.20505	1.568	-0.491886	0.491886	0.0122	0.260761	no
PDE7B	chr6	136172746	136516709	6_CTTGTA	5_GATCAG	OK	4.09831	5.47718	0.418402	0.418402	0.01225	0.260761	no
NFKB1	chr4	103422467	103538459	6_CTTGTA	5_GATCAG	OK	21.5062	16.9717	-0.341625	0.341625	0.0123	0.261431	no
ONECUT2	chr18	55102916	55158530	6_CTTGTA	5_GATCAG	OK	1.06663	1.42201	0.414877	0.414877	0.0125	0.264091	no
SFT2D3	chr2	128458596	128461407	6_CTTGTA	5_GATCAG	OK	10.1693	7.48392	-0.442348	0.442348	0.0125	0.264091	no
CWC15	chr11	94695786	94706776	6_CTTGTA	5_GATCAG	OK	35.5254	27.9895	-0.343968	0.343968	0.01255	0.264355	no
C14orf49	chr14	95881650	95982957	6_CTTGTA	5_GATCAG	OK	0.658524	0.992722	0.592153	0.592153	0.01265	0.266065	no
LAMC2	chr1	183155173	183387634	6_CTTGTA	5_GATCAG	OK	16.5024	11.2514	-0.552567	0.552567	0.01285	0.269068	no
FLNB	chr3	57994126	58157982	6_CTTGTA	5_GATCAG	OK	60.4059	47.8192	-0.337098	0.337098	0.01285	0.269068	no
PPYR1	chr10	47079017	47088385	6_CTTGTA	5_GATCAG	OK	5.39471	3.68473	-0.549985	0.549985	0.0129	0.269715	no
LURAP1L	chr9	12774974	12823059	6_CTTGTA	5_GATCAG	OK	11.0791	8.27215	-0.42151	0.42151	0.01295	0.269961	no
HINFP	chr11	118992232	119006082	6_CTTGTA	5_GATCAG	OK	5.46849	7.41878	0.440039	0.440039	0.01305	0.270845	no
SDPR	chr2	192699031	192712006	6_CTTGTA	5_GATCAG	OK	14.4684	18.4721	0.352443	0.352443	0.01305	0.270845	no
GATAD1	chr7	92076764	92088742	6_CTTGTA	5_GATCAG	OK	4.61588	6.16414	0.417294	0.417294	0.01305	0.270845	no
USP44	chr12	95910245	96015619	6_CTTGTA	5_GATCAG	OK	6.54434	4.79124	-0.449849	0.449849	0.0131	0.271484	no
TTC1	chr5	159436179	159492550	6_CTTGTA	5_GATCAG	OK	32.3967	41.0675	0.342151	0.342151	0.0132	0.272755	no
NOTCH1	chr9	139388895	139440238	6_CTTGTA	5_GATCAG	OK	1.94151	2.60491	0.42405	0.42405	0.0132	0.272755	no
HOXA1	chr7	27132613	27135625	6_CTTGTA	5_GATCAG	OK	0.650593	1.11862	0.781891	0.781891	0.0135	0.277549	no
TACSTD2	chr1	59041094	59043166	6_CTTGTA	5_GATCAG	OK	8.29407	11.3933	0.458031	0.458031	0.01355	0.277549	no
HGD,RABL3	chr3	120347014	120461516	6_CTTGTA	5_GATCAG	OK	20.0303	26.9588	0.42857	0.42857	0.01355	0.277549	no
C1orf9	chr1	172502259	172581101	6_CTTGTA	5_GATCAG	OK	6.83715	8.71003	0.349284	0.349284	0.01365	0.278199	no
YPEL2	chr17	57409052	57479095	6_CTTGTA	5_GATCAG	OK	0.687034	1.0288	0.582513	0.582513	0.01365	0.278199	no
ARRDC3	chr5	90664540	90745239	6_CTTGTA	5_GATCAG	OK	16.6788	21.1095	0.339873	0.339873	0.01365	0.278199	no
TMEM132A	chr11	60691912	60719257	6_CTTGTA	5_GATCAG	OK	2.87485	4.0194	0.483492	0.483492	0.0137	0.278199	no
PXMP4	chr20	32290549	32308136	6_CTTGTA	5_GATCAG	OK	2.44935	1.79382	-0.449368	0.449368	0.0137	0.278199	no
ATHL1	chr11	289137	295787	6_CTTGTA	5_GATCAG	OK	1.05054	1.59635	0.603646	0.603646	0.01375	0.278813	no
FAM49A	chr2	16730729	16847134	6_CTTGTA	5_GATCAG	OK	2.70774	3.63538	0.425014	0.425014	0.0138	0.279025	no
LITAF	chr16	11641577	11681322	6_CTTGTA	5_GATCAG	OK	102.452	128.097	0.322279	0.322279	0.01395	0.281654	no
GMIP	chr19	19739742	19754455	6_CTTGTA	5_GATCAG	OK	1.44331	2.10843	0.546791	0.546791	0.01405	0.283268	no
CNEP1R1	chr16	50059162	50071002	6_CTTGTA	5_GATCAG	OK	22.0244	17.0288	-0.371127	0.371127	0.01425	0.286891	no
MEX3D	chr19	1554667	1568057	6_CTTGTA	5_GATCAG	OK	41.1873	31.9371	-0.366967	0.366967	0.0144	0.289086	no
LINC00472	chr6	72058242	72130522	6_CTTGTA	5_GATCAG	OK	8.43074	12.4656	0.564216	0.564216	0.0144	0.289086	no
WHSC1	chr4	1873122	1983934	6_CTTGTA	5_GATCAG	OK	58.842	45.6529	-0.366139	0.366139	0.01455	0.291682	no
RAB34	chr17	27041298	27045286	6_CTTGTA	5_GATCAG	OK	6.97674	9.69838	0.475191	0.475191	0.01465	0.29327	no
TERF2IP	chr16	75681634	75691341	6_CTTGTA	5_GATCAG	OK	23.3367	29.6862	0.34719	0.34719	0.01475	0.294854	no
PDS5A	chr4	39824482	39979576	6_CTTGTA	5_GATCAG	OK	42.5898	53.4808	0.328513	0.328513	0.0148	0.295435	no
B3GNT5	chr3	182895830	183145855	6_CTTGTA	5_GATCAG	OK	11.506	8.97011	-0.359187	0.359187	0.0149	0.296174	no
NXN	chr17	702485	882998	6_CTTGTA	5_GATCAG	OK	12.2925	15.8064	0.362731	0.362731	0.0151	0.299307	no
SCAF1	chr19	50143722	50162707	6_CTTGTA	5_GATCAG	OK	6.6105	4.99067	-0.405526	0.405526	0.01525	0.300172	no
DCUN1D1	chr3	182656163	182698368	6_CTTGTA	5_GATCAG	OK	18.991	24.2337	0.3517	0.3517	0.01525	0.300172	no
ANXA3	chr4	79472741	79531605	6_CTTGTA	5_GATCAG	OK	83.8499	67.4767	-0.313421	0.313421	0.01525	0.300172	no
TBX20	chr7	35242041	35293711	6_CTTGTA	5_GATCAG	OK	0.913161	0.354974	-1.36315	1.36315	0.01525	0.300172	no
ZNRF1	chr16	75032914	75144892	6_CTTGTA	5_GATCAG	OK	4.75045	6.25821	0.397687	0.397687	0.0153	0.300318	no
GOPC	chr6	117803819	117923705	6_CTTGTA	5_GATCAG	OK	26.1519	18.8003	-0.476163	0.476163	0.0153	0.300318	no
LZTS1	chr8	20103675	20125755	6_CTTGTA	5_GATCAG	OK	0.954935	0.630843	-0.598122	0.598122	0.01535	0.300881	no
C2orf88	chr2	191002485	191068584	6_CTTGTA	5_GATCAG	OK	2.15522	2.95713	0.456364	0.456364	0.0155	0.302561	no
DENND1C	chr19	6464259	6481798	6_CTTGTA	5_GATCAG	OK	1.74962	2.67571	0.612874	0.612874	0.01555	0.3027	no
THOC5	chr22	29902638	29949736	6_CTTGTA	5_GATCAG	OK	15.9121	12.4062	-0.359063	0.359063	0.01555	0.3027	no
RASEF	chr9	85594737	85678043	6_CTTGTA	5_GATCAG	OK	0.697148	1.03581	0.57122	0.57122	0.0156	0.303255	no
TMC7	chr16	18995255	19075468	6_CTTGTA	5_GATCAG	OK	1.91169	1.34086	-0.511684	0.511684	0.0159	0.308481	no
PADI1	chr1	17515383	17572504	6_CTTGTA	5_GATCAG	OK	5.75423	8.53297	0.568426	0.568426	0.01595	0.308481	no
GABPA	chr21	27096790	27144771	6_CTTGTA	5_GATCAG	OK	16.083	11.9704	-0.426069	0.426069	0.01595	0.308481	no
OBFC2A	chr2	192542797	192573565	6_CTTGTA	5_GATCAG	OK	22.3754	17.4314	-0.360224	0.360224	0.016	0.308481	no
ZNF445	chr3	44474898	44519162	6_CTTGTA	5_GATCAG	OK	5.59638	7.1441	0.352259	0.352259	0.016	0.308481	no
BAMBI	chr10	28966423	28971868	6_CTTGTA	5_GATCAG	OK	12.7238	9.54535	-0.41466	0.41466	0.0162	0.311486	no
E2F7	chr12	77415025	77459360	6_CTTGTA	5_GATCAG	OK	17.0242	13.6139	-0.322501	0.322501	0.01625	0.312022	no
C22orf28	chr22	32783561	32808274	6_CTTGTA	5_GATCAG	OK	90.6797	73.4671	-0.303681	0.303681	0.0164	0.314048	no
PDK4	chr7	95212808	95225925	6_CTTGTA	5_GATCAG	OK	0.496125	0.815821	0.717549	0.717549	0.01655	0.316162	no
SLC35D1	chr1	67465014	67520084	6_CTTGTA	5_GATCAG	OK	9.1869	11.5549	0.330858	0.330858	0.0166	0.316162	no
MB21D2	chr3	192514604	192635950	6_CTTGTA	5_GATCAG	OK	12.8749	10.0263	-0.360776	0.360776	0.0166	0.316162	no
WNK3	chrX	54219255	54384458	6_CTTGTA	5_GATCAG	OK	1.42781	1.87159	0.390468	0.390468	0.0166	0.316162	no
DPY19L1	chr7	34968492	35077653	6_CTTGTA	5_GATCAG	OK	36.9802	29.8351	-0.309741	0.309741	0.0167	0.317638	no
H3F3A	chr1	226250407	226259703	6_CTTGTA	5_GATCAG	OK	215.86	173.784	-0.312805	0.312805	0.01675	0.31816	no
ADAMTS17	chr15	100511427	100882183	6_CTTGTA	5_GATCAG	OK	0.89733	0.560422	-0.679125	0.679125	0.01685	0.3192	no
KCNK5	chr6	39156527	39197251	6_CTTGTA	5_GATCAG	OK	2.31223	3.18654	0.462706	0.462706	0.01685	0.3192	no
PGRMC2	chr4	129190391	129209984	6_CTTGTA	5_GATCAG	OK	33.26	41.5449	0.320885	0.320885	0.01705	0.322124	no
ANKRD13A	chr12	110436991	110477235	6_CTTGTA	5_GATCAG	OK	40.9533	33.1104	-0.306695	0.306695	0.0172	0.323658	no
FERMT2	chr14	53323988	53417815	6_CTTGTA	5_GATCAG	OK	58.7352	47.5887	-0.303605	0.303605	0.0172	0.323658	no
ZNF652	chr17	47366261	47439835	6_CTTGTA	5_GATCAG	OK	8.55435	10.8352	0.341	0.341	0.0172	0.323658	no
EIF5A2	chr3	170606203	170626426	6_CTTGTA	5_GATCAG	OK	10.1789	12.8359	0.334604	0.334604	0.01725	0.324167	no
PSMG4	chr6	3259161	3268300	6_CTTGTA	5_GATCAG	OK	15.7586	11.24	-0.487496	0.487496	0.0173	0.324674	no
TET1	chr10	70320116	70454500	6_CTTGTA	5_GATCAG	OK	2.337	3.08001	0.398275	0.398275	0.01735	0.32518	no
TINAGL1	chr1	32041928	32053288	6_CTTGTA	5_GATCAG	OK	6.15296	8.34414	0.439481	0.439481	0.0175	0.32669	no
SYNE2	chr14	64319682	64693167	6_CTTGTA	5_GATCAG	OK	5.85363	7.3821	0.334702	0.334702	0.01765	0.329055	no
ROBO1	chr3	78646387	79817059	6_CTTGTA	5_GATCAG	OK	2.5002	1.89215	-0.402014	0.402014	0.0177	0.329117	no
FAM83A	chr8	124194495	124222318	6_CTTGTA	5_GATCAG	OK	1.22743	0.699	-0.81228	0.81228	0.0177	0.329117	no
MYO6	chr6	76458908	76629254	6_CTTGTA	5_GATCAG	OK	5.91187	7.40403	0.324695	0.324695	0.0178	0.330107	no
RNASET2	chr6	167343003	167412522	6_CTTGTA	5_GATCAG	OK	43.7061	60.9389	0.479527	0.479527	0.0178	0.330107	no
SIRPA	chr20	1874709	1920549	6_CTTGTA	5_GATCAG	OK	2.95757	3.93981	0.413714	0.413714	0.0179	0.331526	no
LOC100499227	chr11	119252487	119370035	6_CTTGTA	5_GATCAG	OK	0.621678	1.54332	1.31179	1.31179	0.01795	0.331637	no
EP400	chr12	132434464	132565011	6_CTTGTA	5_GATCAG	OK	2.42873	3.13302	0.367354	0.367354	0.018	0.331637	no
TPD52L1	chr6	125474878	125584644	6_CTTGTA	5_GATCAG	OK	52.5107	66.0915	0.331852	0.331852	0.018	0.331637	no
GTF2F2	chr13	45694630	45858239	6_CTTGTA	5_GATCAG	OK	88.1268	70.5305	-0.321333	0.321333	0.01835	0.336329	no
PDK1	chr2	173420778	173463862	6_CTTGTA	5_GATCAG	OK	8.11781	10.3691	0.35313	0.35313	0.01835	0.336329	no
TGFA	chr2	70674411	70781147	6_CTTGTA	5_GATCAG	OK	9.59509	12.1713	0.34312	0.34312	0.01835	0.336329	no
PLAUR	chr19	44150246	44174498	6_CTTGTA	5_GATCAG	OK	27.8203	21.6305	-0.363071	0.363071	0.0184	0.336808	no
AKAP5	chr14	64932216	64941221	6_CTTGTA	5_GATCAG	OK	2.54881	3.3387	0.38946	0.38946	0.01845	0.337286	no
CGB2	chr19	49535129	49536495	6_CTTGTA	5_GATCAG	OK	0.912026	0.194535	-2.22905	2.22905	0.0186	0.33915	no
PINK1	chr1	20959947	20978127	6_CTTGTA	5_GATCAG	OK	118.532	96.405	-0.298097	0.298097	0.0187	0.340094	no
ARRB1	chr11	74971165	75062875	6_CTTGTA	5_GATCAG	OK	3.37309	4.30941	0.353419	0.353419	0.0188	0.341473	no
CTBP1	chr4	1205225	1242908	6_CTTGTA	5_GATCAG	OK	34.4989	43.2171	0.325052	0.325052	0.01885	0.341941	no
VCAN	chr5	82767266	82878122	6_CTTGTA	5_GATCAG	OK	53.7225	67.7244	0.33415	0.33415	0.019	0.343778	no
FAM84B	chr8	127564682	127570711	6_CTTGTA	5_GATCAG	OK	11.2322	14.0823	0.326241	0.326241	0.0193	0.348313	no
MCM10	chr10	13203553	13253104	6_CTTGTA	5_GATCAG	OK	10.6159	13.3269	0.328112	0.328112	0.01935	0.34877	no
SEPT11	chr4	77870894	77959768	6_CTTGTA	5_GATCAG	OK	34.2616	42.3594	0.30609	0.30609	0.0195	0.349252	no
SLC22A1	chr6	160542806	160579763	6_CTTGTA	5_GATCAG	OK	1.19711	0.659756	-0.85955	0.85955	0.0195	0.349252	no
PSD	chr10	104162375	104178901	6_CTTGTA	5_GATCAG	OK	0.542397	1.10603	1.02796	1.02796	0.01955	0.349252	no
TECPR1	chr7	97844628	97881528	6_CTTGTA	5_GATCAG	OK	1.3998	0.97787	-0.517504	0.517504	0.01955	0.349252	no
KIAA1161	chr9	34366528	34376894	6_CTTGTA	5_GATCAG	OK	4.75995	3.59203	-0.406146	0.406146	0.01955	0.349252	no
MIR3656,TRAPPC4	chr11	118889240	118894385	6_CTTGTA	5_GATCAG	OK	65.4176	52.4098	-0.319841	0.319841	0.0197	0.351043	no
ZNF507	chr19	32836513	32896445	6_CTTGTA	5_GATCAG	OK	3.2291	4.19691	0.378194	0.378194	0.0197	0.351043	no
ANKRD13C	chr1	70724535	70820417	6_CTTGTA	5_GATCAG	OK	8.42069	6.67306	-0.33559	0.33559	0.01975	0.351048	no
PHLDB2,PLCXD2	chr3	111393522	111695394	6_CTTGTA	5_GATCAG	OK	17.8486	14.427	-0.307042	0.307042	0.01985	0.351939	no
KPNA3	chr13	50273442	50367057	6_CTTGTA	5_GATCAG	OK	19.997	24.7898	0.309959	0.309959	0.01995	0.353268	no
ProSAPiP1	chr20	3143266	3154160	6_CTTGTA	5_GATCAG	OK	3.61045	4.80643	0.412786	0.412786	0.02005	0.354594	no
C17orf97	chr17	260117	264457	6_CTTGTA	5_GATCAG	OK	1.09396	0.589789	-0.891292	0.891292	0.0201	0.355033	no
C14orf43	chr14	74181752	74253904	6_CTTGTA	5_GATCAG	OK	6.04858	7.6369	0.336392	0.336392	0.02015	0.355471	no
CDA	chr1	20915443	20945402	6_CTTGTA	5_GATCAG	OK	63.8938	48.5922	-0.394951	0.394951	0.0202	0.355908	no
COL27A1	chr9	116918230	117074794	6_CTTGTA	5_GATCAG	OK	0.544393	0.786488	0.530778	0.530778	0.02025	0.356344	no
RAB7L1	chr1	205737113	205744610	6_CTTGTA	5_GATCAG	OK	13.8379	17.3851	0.329234	0.329234	0.02035	0.357658	no
CDS1	chr4	85504056	85572493	6_CTTGTA	5_GATCAG	OK	5.38784	4.13097	-0.383228	0.383228	0.02045	0.358523	no
SLC35E1	chr19	16660647	16683193	6_CTTGTA	5_GATCAG	OK	12.3588	15.4038	0.317742	0.317742	0.02055	0.359829	no
PREX1	chr20	47240792	47444420	6_CTTGTA	5_GATCAG	OK	8.69914	10.8656	0.32082	0.32082	0.0206	0.360257	no
RNF168	chr3	196195656	196230639	6_CTTGTA	5_GATCAG	OK	11.8617	14.7506	0.314465	0.314465	0.02085	0.36415	no
CDC14B	chr9	99262394	99382112	6_CTTGTA	5_GATCAG	OK	12.9192	16.8869	0.386392	0.386392	0.0209	0.36415	no
PAQR8	chr6	52226925	52272575	6_CTTGTA	5_GATCAG	OK	2.07733	2.80484	0.433188	0.433188	0.02095	0.364514	no
C1orf226,NOS1AP	chr1	162039546	162356609	6_CTTGTA	5_GATCAG	OK	1.02376	1.49728	0.548463	0.548463	0.021	0.364514	no
MLL	chr11	118307204	118397703	6_CTTGTA	5_GATCAG	OK	5.93786	7.35076	0.30795	0.30795	0.021	0.364514	no
ENO2	chr12	7023613	7032859	6_CTTGTA	5_GATCAG	OK	4.49781	6.00528	0.417007	0.417007	0.02105	0.364514	no
KATNAL1	chr13	30776561	30881584	6_CTTGTA	5_GATCAG	OK	12.7439	10.3054	-0.306413	0.306413	0.02105	0.364514	no
PREX2	chr8	68864076	69149222	6_CTTGTA	5_GATCAG	OK	10.7833	13.8847	0.364701	0.364701	0.0213	0.368391	no
FLOT2	chr17	27206356	27224715	6_CTTGTA	5_GATCAG	OK	35.253	43.3798	0.299275	0.299275	0.02135	0.368804	no
SLC8A1	chr2	40144773	40739575	6_CTTGTA	5_GATCAG	OK	4.53528	5.76533	0.346213	0.346213	0.0214	0.369215	no
TCP11L2	chr12	106695738	106742816	6_CTTGTA	5_GATCAG	OK	8.6913	6.65505	-0.385122	0.385122	0.02155	0.371349	no
TGFBI	chr5	135364583	135399507	6_CTTGTA	5_GATCAG	OK	222.4	179.762	-0.30707	0.30707	0.02185	0.375602	no
LOC100287482	chr7	129142319	129152773	6_CTTGTA	5_GATCAG	OK	0.848078	1.62257	0.936008	0.936008	0.02185	0.375602	no
RAB2A	chr8	61429468	61536203	6_CTTGTA	5_GATCAG	OK	31.994	39.2459	0.294742	0.294742	0.02205	0.378119	no
DDX59	chr1	200609996	200639126	6_CTTGTA	5_GATCAG	OK	12.462	9.70508	-0.360724	0.360724	0.0221	0.378516	no
SCIN	chr7	12610202	12693228	6_CTTGTA	5_GATCAG	OK	0.511711	0.82344	0.686334	0.686334	0.02215	0.378913	no
EGR1	chr5	137801180	137805004	6_CTTGTA	5_GATCAG	OK	1.20739	1.80469	0.579859	0.579859	0.02225	0.379244	no
NOV	chr8	120428551	120436678	6_CTTGTA	5_GATCAG	OK	5.64507	7.3964	0.389831	0.389831	0.02225	0.379244	no
SLC31A1	chr9	115983807	116026772	6_CTTGTA	5_GATCAG	OK	18.2062	14.7428	-0.304418	0.304418	0.0223	0.379509	no
LINC00319	chr21	44866391	44873771	6_CTTGTA	5_GATCAG	OK	1.51718	1.01465	-0.580419	0.580419	0.02235	0.379509	no
MXI1	chr10	111967362	112047123	6_CTTGTA	5_GATCAG	OK	15.7205	19.7026	0.325733	0.325733	0.0224	0.379509	no
LIMK1	chr7	73498106	73536855	6_CTTGTA	5_GATCAG	OK	37.9892	30.8035	-0.302496	0.302496	0.02285	0.386206	no
TBC1D23	chr3	99979685	100053506	6_CTTGTA	5_GATCAG	OK	23.6645	18.7668	-0.334541	0.334541	0.0229	0.386508	no
EPS8L2	chr11	706119	727727	6_CTTGTA	5_GATCAG	OK	29.2881	36.2277	0.30678	0.30678	0.02295	0.386508	no
DTX4	chr11	58939811	58980494	6_CTTGTA	5_GATCAG	OK	2.11593	2.78051	0.394055	0.394055	0.02295	0.386508	no
ADTRP	chr6	11712036	11779280	6_CTTGTA	5_GATCAG	OK	10.989	7.44515	-0.561688	0.561688	0.0231	0.38857	no
ATG16L1	chr2	234160216	234204320	6_CTTGTA	5_GATCAG	OK	21.6688	31.1386	0.523085	0.523085	0.02325	0.390163	no
GATAD2A	chr19	19496641	19620051	6_CTTGTA	5_GATCAG	OK	20.908	16.9858	-0.299725	0.299725	0.0233	0.390538	no
FZD3	chr8	28351721	28431785	6_CTTGTA	5_GATCAG	OK	9.72672	13.5986	0.483433	0.483433	0.0234	0.391194	no
ENTPD4	chr8	23286664	23315244	6_CTTGTA	5_GATCAG	OK	18.4787	23.8745	0.369608	0.369608	0.02345	0.391194	no
AMOTL1	chr11	94501499	94610113	6_CTTGTA	5_GATCAG	OK	9.88176	12.1258	0.295236	0.295236	0.02365	0.394064	no
CCDC43	chr17	42754804	42767165	6_CTTGTA	5_GATCAG	OK	22.0932	27.47	0.314256	0.314256	0.02375	0.394798	no
SLC45A4	chr8	142220434	142309570	6_CTTGTA	5_GATCAG	OK	1.23608	0.822632	-0.58745	0.58745	0.02375	0.394798	no
ATL3	chr11	63391378	63439281	6_CTTGTA	5_GATCAG	OK	86.5195	109.943	0.345655	0.345655	0.0238	0.395065	no
BAALC	chr8	104145190	104242533	6_CTTGTA	5_GATCAG	OK	1.41344	2.08	0.557373	0.557373	0.02385	0.395065	no
ASS1	chr9	133320093	133376661	6_CTTGTA	5_GATCAG	OK	38.6095	49.075	0.346031	0.346031	0.02385	0.395065	no
MOCS1	chr6	39760158	39902290	6_CTTGTA	5_GATCAG	OK	4.02104	5.33725	0.408526	0.408526	0.024	0.397083	no
PLS3	chrX	114795176	114885179	6_CTTGTA	5_GATCAG	OK	214.901	172.997	-0.312925	0.312925	0.02405	0.397445	no
MRPL21	chr11	68658745	68671303	6_CTTGTA	5_GATCAG	OK	44.555	56.4432	0.341214	0.341214	0.02415	0.398165	no
LOC642236	chr9	68427782	68455356	6_CTTGTA	5_GATCAG	OK	1.30899	2.03642	0.637583	0.637583	0.02415	0.398165	no
HKDC1	chr10	70980058	71027315	6_CTTGTA	5_GATCAG	OK	23.5439	28.8679	0.294115	0.294115	0.0243	0.399704	no
RAB9A	chrX	13707239	13727944	6_CTTGTA	5_GATCAG	OK	42.3782	52.7158	0.314913	0.314913	0.02435	0.40006	no
MALL	chr2	110841444	110874143	6_CTTGTA	5_GATCAG	OK	36.0872	44.4884	0.30194	0.30194	0.02445	0.401236	no
RABGGTB,SNORD45C	chr1	76251885	76260861	6_CTTGTA	5_GATCAG	OK	27.4285	21.5955	-0.344944	0.344944	0.02455	0.402409	no
LOC401164	chr4	189376718	189601828	6_CTTGTA	5_GATCAG	OK	8.66847	5.43391	-0.673786	0.673786	0.0246	0.402761	no
LRRC41	chr1	46713366	46769038	6_CTTGTA	5_GATCAG	OK	1.1091	2.7902	1.33098	1.33098	0.0248	0.40416	no
DIABLO	chr12	122692208	122712068	6_CTTGTA	5_GATCAG	OK	40.1527	50.2762	0.324377	0.324377	0.0248	0.40416	no
PCNX	chr14	71374121	71582325	6_CTTGTA	5_GATCAG	OK	13.4422	17.0233	0.340746	0.340746	0.0248	0.40416	no
SGSH	chr17	78152280	78227308	6_CTTGTA	5_GATCAG	OK	3.30692	4.60507	0.477734	0.477734	0.0248	0.40416	no
LRRC8D	chr1	90286572	90401989	6_CTTGTA	5_GATCAG	OK	16.1565	20.0116	0.308728	0.308728	0.02505	0.407763	no
EFNB2	chr13	107142078	107187388	6_CTTGTA	5_GATCAG	OK	19.3434	15.67	-0.303835	0.303835	0.0251	0.408106	no
ELFN2	chr22	37763928	37823523	6_CTTGTA	5_GATCAG	OK	4.55434	5.70345	0.324592	0.324592	0.0252	0.40879	no
KIAA1467	chr12	13197314	13236383	6_CTTGTA	5_GATCAG	OK	1.54336	2.21586	0.521791	0.521791	0.0253	0.409002	no
ABHD15	chr17	27887688	27894042	6_CTTGTA	5_GATCAG	OK	3.86549	2.87348	-0.427852	0.427852	0.0253	0.409002	no
NPLOC4	chr17	79523912	79604138	6_CTTGTA	5_GATCAG	OK	83.0995	102.887	0.308154	0.308154	0.0253	0.409002	no
TEC,TXK	chr4	48068409	48271844	6_CTTGTA	5_GATCAG	OK	3.35021	4.38926	0.389727	0.389727	0.02535	0.409342	no
FTCD	chr21	47556025	47575481	6_CTTGTA	5_GATCAG	OK	1.39695	2.31346	0.727771	0.727771	0.0254	0.40968	no
NRCAM	chr7	107788070	108096841	6_CTTGTA	5_GATCAG	OK	6.43662	8.00961	0.315429	0.315429	0.02545	0.410018	no
GNGT2	chr17	47283595	47300587	6_CTTGTA	5_GATCAG	OK	0.368719	0.832193	1.1744	1.1744	0.0255	0.410355	no
TFPI2	chr7	93514633	93520065	6_CTTGTA	5_GATCAG	OK	66.0556	82.2515	0.316362	0.316362	0.0258	0.41471	no
EMP1	chr12	13349601	13369708	6_CTTGTA	5_GATCAG	OK	48.0179	38.8866	-0.3043	0.3043	0.0259	0.415701	no
RIN1	chr11	66099311	66104000	6_CTTGTA	5_GATCAG	OK	3.52551	2.50965	-0.490348	0.490348	0.02595	0.415701	no
B4GALT5	chr20	48249482	48330421	6_CTTGTA	5_GATCAG	OK	29.7541	36.283	0.286206	0.286206	0.02595	0.415701	no
THNSL1	chr10	25305507	25315674	6_CTTGTA	5_GATCAG	OK	5.76723	4.45654	-0.371955	0.371955	0.02615	0.41843	no
SRRM2	chr16	2787076	2821413	6_CTTGTA	5_GATCAG	OK	11.3371	13.9897	0.303315	0.303315	0.0262	0.418755	no
KREMEN1	chr22	29469065	29564321	6_CTTGTA	5_GATCAG	OK	7.08548	5.64994	-0.326629	0.326629	0.02625	0.419079	no
GCOM1,MYZAP,POLR2M	chr15	57884101	58009755	6_CTTGTA	5_GATCAG	OK	31.6695	25.8623	-0.292246	0.292246	0.02645	0.42037	no
DHRS13	chr17	27224798	27230089	6_CTTGTA	5_GATCAG	OK	7.83942	10.2813	0.391201	0.391201	0.02645	0.42037	no
L2HGDH	chr14	50709151	50778947	6_CTTGTA	5_GATCAG	OK	1.71256	2.96932	0.793976	0.793976	0.02655	0.420387	no
FAM210A	chr18	13663271	13726591	6_CTTGTA	5_GATCAG	OK	19.8431	16.0534	-0.305765	0.305765	0.02655	0.420387	no
ANXA4	chr2	69969072	70053596	6_CTTGTA	5_GATCAG	OK	121.122	148.577	0.294749	0.294749	0.02655	0.420387	no
ZNHIT6	chr1	86115105	86174116	6_CTTGTA	5_GATCAG	OK	2.79394	2.14149	-0.383682	0.383682	0.0266	0.420387	no
TMCC3	chr12	94960899	95044324	6_CTTGTA	5_GATCAG	OK	1.16398	1.58433	0.444805	0.444805	0.0266	0.420387	no
CD2BP2	chr16	30362086	30366682	6_CTTGTA	5_GATCAG	OK	23.6338	28.9792	0.294165	0.294165	0.02675	0.421813	no
CLCN4	chrX	10124984	10205699	6_CTTGTA	5_GATCAG	OK	1.4613	1.94708	0.414063	0.414063	0.0269	0.423233	no
THSD1	chr13	52951302	52980779	6_CTTGTA	5_GATCAG	OK	5.69649	4.39885	-0.372945	0.372945	0.02705	0.423703	no
ZC3H6	chr2	113033161	113097640	6_CTTGTA	5_GATCAG	OK	0.846117	0.622609	-0.442531	0.442531	0.02705	0.423703	no
LRRC17	chr7	102389398	102715288	6_CTTGTA	5_GATCAG	OK	5.6003	3.94336	-0.506081	0.506081	0.02705	0.423703	no
SBDSP1	chr7	72299951	72308039	6_CTTGTA	5_GATCAG	OK	15.1216	11.72	-0.367636	0.367636	0.02745	0.429016	no
FAM129A	chr1	184760159	184943702	6_CTTGTA	5_GATCAG	OK	23.9623	30.4027	0.343434	0.343434	0.02755	0.430103	no
C12orf49	chr12	117151018	117175843	6_CTTGTA	5_GATCAG	OK	16.7509	20.9887	0.325378	0.325378	0.02775	0.432269	no
TMEM167B	chr1	109633381	109639556	6_CTTGTA	5_GATCAG	OK	27.0278	21.9372	-0.301063	0.301063	0.02805	0.43646	no
DPYSL3	chr5	146770370	146889619	6_CTTGTA	5_GATCAG	OK	34.3901	28.1944	-0.286584	0.286584	0.0281	0.436757	no
PADI3	chr1	17575592	17610727	6_CTTGTA	5_GATCAG	OK	0.687871	1.05942	0.623067	0.623067	0.02825	0.438123	no
S100A4	chr1	153516094	153518282	6_CTTGTA	5_GATCAG	OK	862.165	1056.29	0.292974	0.292974	0.02825	0.438123	no
APPL1	chr3	57261764	57326710	6_CTTGTA	5_GATCAG	OK	25.231	31.117	0.302509	0.302509	0.0285	0.440356	no
FANCC	chr9	97861335	98079991	6_CTTGTA	5_GATCAG	OK	7.9939	10.0092	0.324353	0.324353	0.0285	0.440356	no
MBTD1	chr17	49254457	49337822	6_CTTGTA	5_GATCAG	OK	4.04928	5.34698	0.401058	0.401058	0.02855	0.440356	no
AKIRIN1	chr1	39456915	39471737	6_CTTGTA	5_GATCAG	OK	32.096	26.2181	-0.291833	0.291833	0.02865	0.441416	no
PCDHB18	chr5	140613937	140617101	6_CTTGTA	5_GATCAG	OK	0.71491	1.11954	0.647076	0.647076	0.0287	0.441705	no
MKI67	chr10	129894924	129924468	6_CTTGTA	5_GATCAG	OK	17.9173	22.0409	0.298829	0.298829	0.0288	0.442761	no
ZNF808	chr19	53030908	53061270	6_CTTGTA	5_GATCAG	OK	5.45208	6.92212	0.344407	0.344407	0.0289	0.443815	no
FZD5	chr2	208627309	208634143	6_CTTGTA	5_GATCAG	OK	4.61837	3.62417	-0.349733	0.349733	0.02915	0.446682	no
IGIP	chr5	139505520	139508391	6_CTTGTA	5_GATCAG	OK	1.90854	2.66985	0.484292	0.484292	0.02925	0.447728	no
C11orf9	chr11	61520120	61556190	6_CTTGTA	5_GATCAG	OK	2.80758	3.63175	0.371337	0.371337	0.0293	0.447802	no
APAF1	chr12	99039026	100378432	6_CTTGTA	5_GATCAG	OK	3.61123	4.73092	0.389629	0.389629	0.02935	0.447802	no
GLI3	chr7	42000547	42277403	6_CTTGTA	5_GATCAG	OK	0.599748	0.838443	0.483356	0.483356	0.02945	0.448842	no
RALBP1	chr18	9475021	9538120	6_CTTGTA	5_GATCAG	OK	29.9169	36.3728	0.281902	0.281902	0.0297	0.450559	no
ST3GAL5	chr2	86066270	86116157	6_CTTGTA	5_GATCAG	OK	0.558811	0.931224	0.736768	0.736768	0.0297	0.450559	no
HSD17B4	chr5	118748684	118878030	6_CTTGTA	5_GATCAG	OK	47.1992	57.5442	0.285909	0.285909	0.0297	0.450559	no
NANP	chr20	25593572	25604648	6_CTTGTA	5_GATCAG	OK	6.35916	4.95339	-0.36042	0.36042	0.02975	0.450559	no
BBS10	chr12	76738265	76742222	6_CTTGTA	5_GATCAG	OK	11.6033	9.24673	-0.327522	0.327522	0.0298	0.450559	no
F2R	chr5	76011867	76031595	6_CTTGTA	5_GATCAG	OK	40.9025	33.6512	-0.281529	0.281529	0.0298	0.450559	no
GSTM3	chr1	110276553	110283660	6_CTTGTA	5_GATCAG	OK	5.17705	6.55626	0.340742	0.340742	0.02985	0.450559	no
LRP6	chr12	12254055	12419811	6_CTTGTA	5_GATCAG	OK	5.74473	7.19923	0.325603	0.325603	0.02985	0.450559	no
LAMA3	chr18	21269561	21535029	6_CTTGTA	5_GATCAG	OK	4.95469	6.29677	0.345817	0.345817	0.02995	0.450623	no
LAMB3,MIR4260	chr1	209788217	209826435	6_CTTGTA	5_GATCAG	OK	59.4674	48.7429	-0.286908	0.286908	0.03005	0.451166	no
COL5A2	chr2	189896640	190294060	6_CTTGTA	5_GATCAG	OK	14.0217	11.4598	-0.291076	0.291076	0.0301	0.451436	no
C7orf13	chr7	156431059	156433348	6_CTTGTA	5_GATCAG	OK	3.41881	2.41398	-0.502078	0.502078	0.03035	0.45422	no
IP6K1	chr3	49761727	49823973	6_CTTGTA	5_GATCAG	OK	15.1329	12.2403	-0.306046	0.306046	0.03045	0.455234	no
RBM34	chr1	235294497	235324595	6_CTTGTA	5_GATCAG	OK	15.2034	19.1284	0.331325	0.331325	0.0305	0.455499	no
LRRC16A	chr6	25279655	25620758	6_CTTGTA	5_GATCAG	OK	9.52451	11.7251	0.299887	0.299887	0.03055	0.455763	no
ZNF148	chr3	124944512	125094198	6_CTTGTA	5_GATCAG	OK	13.4935	16.4242	0.283557	0.283557	0.0306	0.456027	no
ARID1A	chr1	27022521	27108601	6_CTTGTA	5_GATCAG	OK	2.8397	3.58739	0.337192	0.337192	0.0307	0.456553	no
RHOC	chr1	113243748	113250025	6_CTTGTA	5_GATCAG	OK	327.04	400.155	0.29109	0.29109	0.0307	0.456553	no
ARL1	chr12	101786902	101801572	6_CTTGTA	5_GATCAG	OK	34.3958	28.2197	-0.285529	0.285529	0.03085	0.457338	no
ADIPOR1	chr1	202909959	202927700	6_CTTGTA	5_GATCAG	OK	60.3623	49.6929	-0.280609	0.280609	0.03115	0.461301	no
SIPA1L2	chr1	232533493	232766204	6_CTTGTA	5_GATCAG	OK	3.07803	3.88701	0.336652	0.336652	0.0312	0.461557	no
BEND7	chr10	13480483	13570547	6_CTTGTA	5_GATCAG	OK	8.35549	10.4831	0.327263	0.327263	0.03135	0.463291	no
YPEL3	chr16	30103634	30107537	6_CTTGTA	5_GATCAG	OK	4.0756	2.53962	-0.682402	0.682402	0.03155	0.464302	no
STK35	chr20	2082527	2129198	6_CTTGTA	5_GATCAG	OK	15.3659	12.5444	-0.292686	0.292686	0.03155	0.464302	no
TLR2	chr4	154605433	154627242	6_CTTGTA	5_GATCAG	OK	0.713023	1.06473	0.578472	0.578472	0.03155	0.464302	no
FAM63B	chr15	59063392	59225852	6_CTTGTA	5_GATCAG	OK	3.17531	5.08296	0.678771	0.678771	0.0317	0.465538	no
CEP57L1	chr6	109416355	109489788	6_CTTGTA	5_GATCAG	OK	8.94369	6.81613	-0.391919	0.391919	0.0317	0.465538	no
SALL1	chr16	51169885	51186299	6_CTTGTA	5_GATCAG	OK	2.01077	2.63069	0.387691	0.387691	0.03175	0.465553	no
LDLRAP1	chr1	25870075	25895377	6_CTTGTA	5_GATCAG	OK	12.1656	15.2907	0.329846	0.329846	0.0318	0.465553	no
PTPRR	chr12	71031852	71314584	6_CTTGTA	5_GATCAG	OK	1.82569	2.50764	0.457888	0.457888	0.0318	0.465553	no
GINS1	chr20	25388322	25429191	6_CTTGTA	5_GATCAG	OK	22.111	27.0745	0.292167	0.292167	0.03185	0.465802	no
AVL9	chr7	32535132	32758780	6_CTTGTA	5_GATCAG	OK	11.4059	8.94229	-0.35107	0.35107	0.03195	0.466781	no
CXorf69	chrX	134124967	134126503	6_CTTGTA	5_GATCAG	OK	0.604764	1.0648	0.816133	0.816133	0.03275	0.476496	no
SGK196	chr8	42948649	42987830	6_CTTGTA	5_GATCAG	OK	19.6554	25.1532	0.355819	0.355819	0.03295	0.478912	no
DPF1	chr19	38701648	38720317	6_CTTGTA	5_GATCAG	OK	1.04781	1.611	0.620577	0.620577	0.033	0.479145	no
DNAL4	chr22	39174512	39190161	6_CTTGTA	5_GATCAG	OK	11.8073	9.0935	-0.376776	0.376776	0.03305	0.479378	no
SLC26A11	chr17	78152280	78227308	6_CTTGTA	5_GATCAG	OK	1.21047	2.20303	0.863915	0.863915	0.0331	0.47961	no
FZD1	chr7	90893782	90898132	6_CTTGTA	5_GATCAG	OK	3.7932	4.94626	0.382922	0.382922	0.03315	0.479813	no
CYP27C1	chr2	127941411	127977639	6_CTTGTA	5_GATCAG	OK	1.67683	1.2372	-0.438659	0.438659	0.03325	0.479813	no
QRFP	chr9	133767793	133769506	6_CTTGTA	5_GATCAG	OK	0.829559	0.35403	-1.22847	1.22847	0.03325	0.479813	no
TMEM9B	chr11	8968839	8986659	6_CTTGTA	5_GATCAG	OK	33.2969	26.8	-0.313155	0.313155	0.03335	0.480733	no
SLC48A1	chr12	48128452	48213763	6_CTTGTA	5_GATCAG	OK	17.6551	25.407	0.525144	0.525144	0.03345	0.480733	no
FUT8	chr14	65877309	66210839	6_CTTGTA	5_GATCAG	OK	33.7843	27.881	-0.277072	0.277072	0.03345	0.480733	no
EML4	chr2	42396489	42559688	6_CTTGTA	5_GATCAG	OK	16.3202	19.809	0.279497	0.279497	0.03355	0.48168	no
BDNF	chr11	27528398	27743605	6_CTTGTA	5_GATCAG	OK	15.8626	12.912	-0.296912	0.296912	0.0337	0.482361	no
NELF	chr9	140342022	140353786	6_CTTGTA	5_GATCAG	OK	7.4088	5.79484	-0.354472	0.354472	0.03375	0.482587	no
DOCK3	chr3	50712670	51421859	6_CTTGTA	5_GATCAG	OK	1.94588	2.61284	0.425194	0.425194	0.03395	0.483935	no
MFSD2A	chr1	40420783	40435628	6_CTTGTA	5_GATCAG	OK	0.635425	1.07808	0.762674	0.762674	0.034	0.483935	no
RNF122	chr8	33405272	33424643	6_CTTGTA	5_GATCAG	OK	3.17277	4.40347	0.472899	0.472899	0.034	0.483935	no
GPSM1	chr9	139221931	139254169	6_CTTGTA	5_GATCAG	OK	4.80266	3.53671	-0.441425	0.441425	0.03405	0.483935	no
EEA1	chr12	93166284	93323107	6_CTTGTA	5_GATCAG	OK	10.2446	8.29481	-0.304587	0.304587	0.0343	0.48602	no
SLIT3	chr5	168093070	168728133	6_CTTGTA	5_GATCAG	OK	0.937021	0.640016	-0.549973	0.549973	0.0343	0.48602	no
KCNG3	chr2	42669156	42721237	6_CTTGTA	5_GATCAG	OK	1.39561	1.99105	0.51263	0.51263	0.03445	0.487167	no
GPR153	chr1	6307235	6321035	6_CTTGTA	5_GATCAG	OK	1.81219	2.493	0.460146	0.460146	0.03455	0.488092	no
RNFT2	chr12	117176095	117291436	6_CTTGTA	5_GATCAG	OK	1.81553	2.62902	0.534133	0.534133	0.0346	0.488256	no
KDM5B	chr1	202696530	202777549	6_CTTGTA	5_GATCAG	OK	12.1303	14.7594	0.28302	0.28302	0.03465	0.488256	no
IRF2BPL	chr14	77490885	77495034	6_CTTGTA	5_GATCAG	OK	7.41348	9.39662	0.34199	0.34199	0.0347	0.488256	no
ERLIN2	chr8	37594096	37615319	6_CTTGTA	5_GATCAG	OK	33.8108	27.9479	-0.274746	0.274746	0.0347	0.488256	no
SPSB4	chr3	140770742	140867453	6_CTTGTA	5_GATCAG	OK	0.862673	1.34633	0.642146	0.642146	0.03485	0.489391	no
SLC29A3	chr10	73079009	73123147	6_CTTGTA	5_GATCAG	OK	4.10107	5.43644	0.406662	0.406662	0.03515	0.49116	no
MCRS1	chr12	49952085	49961911	6_CTTGTA	5_GATCAG	OK	49.5105	40.8126	-0.27872	0.27872	0.03515	0.49116	no
NF1	chr17	29421944	29704695	6_CTTGTA	5_GATCAG	OK	11.0372	13.5029	0.290896	0.290896	0.03515	0.49116	no
SERTAD3	chr19	40946747	40950282	6_CTTGTA	5_GATCAG	OK	23.9477	19.0065	-0.333393	0.333393	0.0352	0.491373	no
PLK2	chr5	57749809	57755966	6_CTTGTA	5_GATCAG	OK	135.042	164.136	0.281483	0.281483	0.0353	0.492282	no
NR2C1	chr12	95414057	95467404	6_CTTGTA	5_GATCAG	OK	10.8007	13.723	0.345473	0.345473	0.0354	0.492702	no
YWHAQ	chr2	9724105	9771106	6_CTTGTA	5_GATCAG	OK	196.921	239.125	0.280146	0.280146	0.03545	0.492912	no
XPR1	chr1	180601145	180868574	6_CTTGTA	5_GATCAG	OK	14.0579	18.0158	0.357882	0.357882	0.03565	0.494718	no
KIAA1274	chr10	72238563	72328206	6_CTTGTA	5_GATCAG	OK	0.497211	0.751157	0.595256	0.595256	0.03565	0.494718	no
PRKDC	chr8	48685668	48872743	6_CTTGTA	5_GATCAG	OK	47.5246	58.5294	0.300489	0.300489	0.03605	0.497335	no
GNB4	chr3	179113857	179169371	6_CTTGTA	5_GATCAG	OK	34.6919	41.7175	0.266054	0.266054	0.0362	0.497944	no
DUSP1	chr5	172192643	172198203	6_CTTGTA	5_GATCAG	OK	33.886	27.2877	-0.312441	0.312441	0.0362	0.497944	no
KIAA2018	chr3	113367232	113415493	6_CTTGTA	5_GATCAG	OK	1.71969	2.15314	0.324289	0.324289	0.0363	0.498267	no
TAF12	chr1	28929608	28969604	6_CTTGTA	5_GATCAG	OK	19.0422	23.8938	0.327434	0.327434	0.0364	0.498267	no
CCP110	chr16	19535178	19564728	6_CTTGTA	5_GATCAG	OK	7.39483	9.11615	0.301907	0.301907	0.0364	0.498267	no
FAM27A	chr9	45727028	45728981	6_CTTGTA	5_GATCAG	OK	0.510318	1.01329	0.989573	0.989573	0.03655	0.49975	no
DAPK3	chr19	3958451	3971084	6_CTTGTA	5_GATCAG	OK	25.153	20.2849	-0.310326	0.310326	0.0366	0.49975	no
AHNAK	chr11	62201015	62314332	6_CTTGTA	5_GATCAG	OK	106.506	142.65	0.421545	0.421545	0.03665	0.49975	no
CCDC14	chr3	123616170	123680255	6_CTTGTA	5_GATCAG	OK	18.6098	22.6912	0.286066	0.286066	0.0368	0.501222	no
AKNA	chr9	117096432	117160788	6_CTTGTA	5_GATCAG	OK	0.866018	1.18599	0.453627	0.453627	0.03685	0.501222	no
QDPR	chr4	17487673	17513857	6_CTTGTA	5_GATCAG	OK	13.2666	10.2992	-0.365278	0.365278	0.0369	0.501222	no
C9orf46	chr9	5357966	5438476	6_CTTGTA	5_GATCAG	OK	15.0331	19.325	0.362322	0.362322	0.0369	0.501222	no
INSIG1	chr7	155089485	155101947	6_CTTGTA	5_GATCAG	OK	37.4005	30.3837	-0.299757	0.299757	0.03715	0.504133	no
MEF2A	chr15	100105792	100256772	6_CTTGTA	5_GATCAG	OK	7.71326	9.46466	0.295209	0.295209	0.03725	0.505004	no
MTRF1L	chr6	153304939	153323963	6_CTTGTA	5_GATCAG	OK	17.6038	14.3755	-0.292281	0.292281	0.03735	0.505874	no
NAV1	chr1	201557766	201796114	6_CTTGTA	5_GATCAG	OK	4.06501	4.97167	0.290473	0.290473	0.0374	0.506065	no
CREBBP	chr16	3775055	3930121	6_CTTGTA	5_GATCAG	OK	4.23595	5.20729	0.297845	0.297845	0.03745	0.506257	no
CARKD	chr13	111267806	111292418	6_CTTGTA	5_GATCAG	OK	20.6955	16.7427	-0.305786	0.305786	0.03755	0.507123	no
FOXI3	chr2	88745763	88752053	6_CTTGTA	5_GATCAG	OK	1.16517	1.695	0.540745	0.540745	0.03765	0.507691	no
MT2A	chr16	56642477	56643409	6_CTTGTA	5_GATCAG	OK	256.663	316.577	0.302684	0.302684	0.0377	0.507691	no
TPM4	chr19	16178316	16213813	6_CTTGTA	5_GATCAG	OK	428.604	349.487	-0.294408	0.294408	0.0377	0.507691	no
TBC1D1	chr4	37892704	38140796	6_CTTGTA	5_GATCAG	OK	24.9434	30.4734	0.288897	0.288897	0.0378	0.508068	no
BLID,MIR100HG	chr11	121959810	122073770	6_CTTGTA	5_GATCAG	OK	8.84588	6.89132	-0.360226	0.360226	0.0382	0.512468	no
CXCL1	chr4	74735108	74737019	6_CTTGTA	5_GATCAG	OK	38.6747	30.9076	-0.323427	0.323427	0.0382	0.512468	no
HSPB8	chr12	119616594	119632551	6_CTTGTA	5_GATCAG	OK	14.276	11.266	-0.341622	0.341622	0.03835	0.513992	no
ARL4D	chr17	41476344	41479170	6_CTTGTA	5_GATCAG	OK	12.5949	9.79413	-0.36285	0.36285	0.0388	0.517743	no
SLC47A1,SNORA59B	chr17	19437166	19482346	6_CTTGTA	5_GATCAG	OK	2.42444	3.43504	0.502674	0.502674	0.03885	0.517743	no
F2RL2	chr5	75699148	76003957	6_CTTGTA	5_GATCAG	OK	2.8767	3.78755	0.396848	0.396848	0.03885	0.517743	no
ZNF460	chr19	57790610	57819014	6_CTTGTA	5_GATCAG	OK	12.2829	15.679	0.352187	0.352187	0.03905	0.519428	no
ACSS1	chr20	24986865	25038818	6_CTTGTA	5_GATCAG	OK	1.44713	1.95958	0.437345	0.437345	0.03905	0.519428	no
TM4SF4	chr3	149192367	149221181	6_CTTGTA	5_GATCAG	OK	1.44435	0.867331	-0.735762	0.735762	0.0391	0.519603	no
ALG10B	chr12	38710518	38723528	6_CTTGTA	5_GATCAG	OK	4.06871	3.28284	-0.309626	0.309626	0.03925	0.52079	no
CCDC125	chr5	68575184	68628613	6_CTTGTA	5_GATCAG	OK	2.77419	3.58745	0.370892	0.370892	0.0393	0.52079	no
EHD3	chr2	31456879	31492476	6_CTTGTA	5_GATCAG	OK	1.68601	2.25533	0.419726	0.419726	0.0394	0.521136	no
NLGN4X	chrX	5808082	6146706	6_CTTGTA	5_GATCAG	OK	0.596453	0.841787	0.497045	0.497045	0.03945	0.521309	no
NFE2L2	chr2	178092153	178129859	6_CTTGTA	5_GATCAG	OK	37.7057	45.405	0.268069	0.268069	0.0395	0.521481	no
C15orf58	chr15	90777486	90785312	6_CTTGTA	5_GATCAG	OK	1.94145	2.89339	0.575628	0.575628	0.03985	0.52561	no
PITPNC1	chr17	65373923	65689647	6_CTTGTA	5_GATCAG	OK	1.31278	1.89581	0.530194	0.530194	0.0399	0.525778	no
DZANK1	chr20	18364010	18447952	6_CTTGTA	5_GATCAG	OK	1.089	0.722151	-0.592627	0.592627	0.03995	0.525946	no
HLX	chr1	221052742	221058400	6_CTTGTA	5_GATCAG	OK	3.12779	2.17128	-0.526596	0.526596	0.04015	0.528087	no
PTPN21	chr14	88931820	89021123	6_CTTGTA	5_GATCAG	OK	6.53211	5.28165	-0.30656	0.30656	0.0405	0.531861	no
ATXN7L3	chr17	42269172	42276883	6_CTTGTA	5_GATCAG	OK	33.853	28.0556	-0.270997	0.270997	0.04055	0.531861	no
HSCB	chr22	29137925	29153496	6_CTTGTA	5_GATCAG	OK	10.8225	8.18287	-0.403352	0.403352	0.04055	0.531861	no
SENP7	chr3	101043117	101232085	6_CTTGTA	5_GATCAG	OK	4.03701	3.19565	-0.337179	0.337179	0.0406	0.532022	no
MCM5	chr22	35796072	35846682	6_CTTGTA	5_GATCAG	OK	34.6639	42.0327	0.278079	0.278079	0.04065	0.532183	no
PDGFRL	chr8	17433941	17500642	6_CTTGTA	5_GATCAG	OK	1.21515	1.79304	0.561276	0.561276	0.0407	0.532344	no
PDCD7	chr15	65409716	65426174	6_CTTGTA	5_GATCAG	OK	13.5637	10.8967	-0.315864	0.315864	0.04095	0.533143	no
DUS1L	chr17	80015750	80023680	6_CTTGTA	5_GATCAG	OK	35.993	29.5046	-0.286775	0.286775	0.04095	0.533143	no
PLXNB1	chr3	48445260	48471460	6_CTTGTA	5_GATCAG	OK	1.51997	1.97177	0.375449	0.375449	0.04095	0.533143	no
NDUFAF4	chr6	97337186	97345782	6_CTTGTA	5_GATCAG	OK	12.0785	14.9494	0.307651	0.307651	0.0411	0.534603	no
MGC23284	chr16	88729755	88753594	6_CTTGTA	5_GATCAG	OK	2.58889	1.67505	-0.628129	0.628129	0.0413	0.536216	no
THAP1	chr8	42691816	42698474	6_CTTGTA	5_GATCAG	OK	9.88349	7.77399	-0.346365	0.346365	0.0413	0.536216	no
TEF	chr22	41763336	41795332	6_CTTGTA	5_GATCAG	OK	13.9684	11.4027	-0.292789	0.292789	0.0414	0.53702	no
RGMB	chr5	98104998	98132198	6_CTTGTA	5_GATCAG	OK	4.57127	3.57507	-0.354625	0.354625	0.0416	0.538625	no
NUP50	chr22	45559725	45583890	6_CTTGTA	5_GATCAG	OK	39.903	33.2216	-0.264375	0.264375	0.04175	0.539842	no
IL1A	chr2	113531491	113542971	6_CTTGTA	5_GATCAG	OK	2.152	1.54778	-0.475479	0.475479	0.0418	0.539842	no
TRPC6	chr11	101321337	101454688	6_CTTGTA	5_GATCAG	OK	1.70987	2.25921	0.401934	0.401934	0.04195	0.539842	no
TXNDC16	chr14	52897307	53019301	6_CTTGTA	5_GATCAG	OK	2.21944	2.92815	0.399794	0.399794	0.042	0.539842	no
FAM135A	chr6	71123106	71270936	6_CTTGTA	5_GATCAG	OK	9.84112	11.9503	0.280158	0.280158	0.0421	0.539953	no
LAMA5,MIR4758	chr20	60884119	60942368	6_CTTGTA	5_GATCAG	OK	3.33909	4.71276	0.497116	0.497116	0.0422	0.539953	no
TPD52	chr8	80947104	81083836	6_CTTGTA	5_GATCAG	OK	15.5049	18.7963	0.277724	0.277724	0.0422	0.539953	no
C11orf68	chr11	65684282	65686531	6_CTTGTA	5_GATCAG	OK	26.2525	21.145	-0.312139	0.312139	0.04225	0.540103	no
C1orf201	chr1	24645811	24741587	6_CTTGTA	5_GATCAG	OK	13.2946	10.7389	-0.307989	0.307989	0.0423	0.540253	no
HNRPLL	chr2	38790327	38830178	6_CTTGTA	5_GATCAG	OK	30.913	25.552	-0.274777	0.274777	0.04235	0.540403	no
PAFAH1B3	chr19	42801184	42814973	6_CTTGTA	5_GATCAG	OK	18.5865	23.9326	0.364721	0.364721	0.0425	0.540808	no
NEDD4	chr15	56119121	56285835	6_CTTGTA	5_GATCAG	OK	14.5624	12.0378	-0.274682	0.274682	0.0426	0.540808	no
PPIF	chr10	81107219	81115089	6_CTTGTA	5_GATCAG	OK	31.0037	37.638	0.279748	0.279748	0.04265	0.540808	no
TMEM205	chr19	11453451	11457138	6_CTTGTA	5_GATCAG	OK	35.1986	44.3997	0.335033	0.335033	0.04265	0.540808	no
JMY	chr5	78531924	78623038	6_CTTGTA	5_GATCAG	OK	9.34938	11.2964	0.27292	0.27292	0.04265	0.540808	no
CD2AP	chr6	47445524	47594996	6_CTTGTA	5_GATCAG	OK	34.3855	28.6322	-0.264159	0.264159	0.04285	0.54213	no
B3GALT6	chr1	1167628	1171038	6_CTTGTA	5_GATCAG	OK	12.7078	10.0136	-0.343761	0.343761	0.0429	0.54213	no
TNC	chr9	117781853	117880628	6_CTTGTA	5_GATCAG	OK	3.99248	3.18433	-0.326299	0.326299	0.0429	0.54213	no
C16orf48	chr16	67696848	67700628	6_CTTGTA	5_GATCAG	OK	13.184	10.2041	-0.369635	0.369635	0.04295	0.54213	no
PAK1	chr11	77032726	77185108	6_CTTGTA	5_GATCAG	OK	12.8459	15.6426	0.284177	0.284177	0.043	0.54213	no
MPZL3	chr11	118097405	118123240	6_CTTGTA	5_GATCAG	OK	5.86844	4.64702	-0.336671	0.336671	0.043	0.54213	no
FAM46B	chr1	27331510	27339333	6_CTTGTA	5_GATCAG	OK	7.80126	6.01078	-0.376155	0.376155	0.0431	0.54213	no
PRR24	chr19	47777658	47779713	6_CTTGTA	5_GATCAG	OK	5.17029	3.02268	-0.774421	0.774421	0.0431	0.54213	no
ABHD16B	chr20	62492460	62495912	6_CTTGTA	5_GATCAG	OK	1.68686	1.17801	-0.517986	0.517986	0.0431	0.54213	no
ASXL2	chr2	25953750	26101316	6_CTTGTA	5_GATCAG	OK	5.36437	6.63914	0.307587	0.307587	0.04325	0.543049	no
SLC11A2	chr12	51373565	51422058	6_CTTGTA	5_GATCAG	OK	16.9877	20.7854	0.29108	0.29108	0.04335	0.543821	no
MED4	chr13	48650091	48669240	6_CTTGTA	5_GATCAG	OK	21.9865	17.9016	-0.296526	0.296526	0.0434	0.543965	no
GADD45A	chr1	68150859	68154021	6_CTTGTA	5_GATCAG	OK	36.3269	29.2613	-0.312044	0.312044	0.04355	0.544394	no
MGAT3	chr22	39853324	39888199	6_CTTGTA	5_GATCAG	OK	0.752584	1.05838	0.491937	0.491937	0.04355	0.544394	no
FAM91A1	chr8	124780881	124827690	6_CTTGTA	5_GATCAG	OK	25.3026	30.709	0.279378	0.279378	0.04375	0.546068	no
IL20RB	chr3	136676605	136729926	6_CTTGTA	5_GATCAG	OK	2.57866	1.87839	-0.457125	0.457125	0.0438	0.546068	no
FAM122B	chrX	133903595	133988641	6_CTTGTA	5_GATCAG	OK	6.9843	8.8373	0.33949	0.33949	0.0439	0.54635	no
TMEM177	chr2	120436742	120439694	6_CTTGTA	5_GATCAG	OK	13.4692	10.5005	-0.359206	0.359206	0.0442	0.549599	no
NMU	chr4	56461397	56502465	6_CTTGTA	5_GATCAG	OK	15.2804	19.9365	0.38373	0.38373	0.04445	0.551038	no
HIVEP1	chr6	12008739	12212188	6_CTTGTA	5_GATCAG	OK	5.33386	6.45989	0.27633	0.27633	0.04445	0.551038	no
HIAT1,SLC35A3	chr1	100435539	100548929	6_CTTGTA	5_GATCAG	OK	58.9976	71.2922	0.273086	0.273086	0.0445	0.551038	no
MRPL42	chr12	93861265	93906664	6_CTTGTA	5_GATCAG	OK	21.9262	27.099	0.305585	0.305585	0.04455	0.551038	no
PARD6A	chr16	67694850	67696681	6_CTTGTA	5_GATCAG	OK	1.09044	1.84651	0.759895	0.759895	0.04465	0.551308	no
ABCC1	chr16	16043433	16236930	6_CTTGTA	5_GATCAG	OK	14.7544	17.6886	0.261675	0.261675	0.0448	0.552248	no
ZCCHC2	chr18	60190657	60251749	6_CTTGTA	5_GATCAG	OK	4.6939	3.71378	-0.337899	0.337899	0.04485	0.552248	no
LOC730755	chr17	39215492	39216344	6_CTTGTA	5_GATCAG	OK	1.26393	0.352983	-1.84024	1.84024	0.0449	0.552248	no
PHF15	chr5	133861425	133919040	6_CTTGTA	5_GATCAG	OK	5.57479	6.83547	0.294122	0.294122	0.04495	0.552248	no
PLEKHH3	chr17	40819498	40829048	6_CTTGTA	5_GATCAG	OK	4.30598	3.12516	-0.462413	0.462413	0.045	0.552248	no
DUSP4	chr8	29190578	29208267	6_CTTGTA	5_GATCAG	OK	8.96699	7.27757	-0.301167	0.301167	0.045	0.552248	no
TRIB1	chr8	126442562	126450644	6_CTTGTA	5_GATCAG	OK	6.08918	7.60988	0.321626	0.321626	0.04515	0.553127	no
ZNF490	chr19	12686676	12721623	6_CTTGTA	5_GATCAG	OK	2.67217	3.3573	0.329292	0.329292	0.0452	0.553259	no
CKB	chr14	103985994	103989196	6_CTTGTA	5_GATCAG	OK	34.8192	44.1389	0.342168	0.342168	0.04545	0.554309	no
FRG1	chr4	190861973	190884359	6_CTTGTA	5_GATCAG	OK	36.7523	29.9435	-0.295594	0.295594	0.04545	0.554309	no
RFC1	chr4	39289068	39368001	6_CTTGTA	5_GATCAG	OK	31.4754	26.3285	-0.257598	0.257598	0.0455	0.554309	no
ZNF85	chr19	21106058	21133503	6_CTTGTA	5_GATCAG	OK	29.6666	24.0375	-0.303555	0.303555	0.04555	0.554309	no
CNOT7	chr8	17013835	17104387	6_CTTGTA	5_GATCAG	OK	104.943	81.0601	-0.372547	0.372547	0.0456	0.554309	no
VN1R1	chr19	57966164	57968522	6_CTTGTA	5_GATCAG	OK	0.878128	0.488483	-0.846123	0.846123	0.0459	0.557124	no
STOML1	chr15	74274958	74286963	6_CTTGTA	5_GATCAG	OK	6.78644	5.23111	-0.375536	0.375536	0.04595	0.557124	no
C4orf32	chr4	113066552	113110237	6_CTTGTA	5_GATCAG	OK	10.1261	8.04513	-0.331892	0.331892	0.04605	0.557857	no
IFRD2	chr3	50316517	50330026	6_CTTGTA	5_GATCAG	OK	33.6098	27.5417	-0.287263	0.287263	0.0462	0.558967	no
OPHN1	chrX	67261938	67653505	6_CTTGTA	5_GATCAG	OK	6.61451	8.01368	0.27683	0.27683	0.04625	0.558967	no
TRIM52	chr5	180681695	180688119	6_CTTGTA	5_GATCAG	OK	4.16132	3.2437	-0.359402	0.359402	0.0463	0.558967	no
FNDC1	chr6	159590428	159693140	6_CTTGTA	5_GATCAG	OK	0.563276	0.788788	0.485795	0.485795	0.0464	0.559342	no
SKI	chr1	2160133	2241652	6_CTTGTA	5_GATCAG	OK	4.39898	5.54363	0.333662	0.333662	0.04645	0.559342	no
PKP2	chr12	32943679	33049780	6_CTTGTA	5_GATCAG	OK	5.86417	7.24886	0.305826	0.305826	0.04645	0.559342	no
RNF111	chr15	59279864	59389253	6_CTTGTA	5_GATCAG	OK	4.48433	5.54282	0.305729	0.305729	0.0465	0.559467	no
RBP7	chr1	10057254	10076078	6_CTTGTA	5_GATCAG	OK	5.78541	8.03558	0.473983	0.473983	0.0466	0.559716	no
MED28	chr4	17616256	17783135	6_CTTGTA	5_GATCAG	OK	25.7766	20.2626	-0.347248	0.347248	0.0466	0.559716	no
SPTBN2	chr11	66450879	66495661	6_CTTGTA	5_GATCAG	OK	2.06322	2.60287	0.335205	0.335205	0.04695	0.561895	no
FGFR2	chr10	123237843	123357972	6_CTTGTA	5_GATCAG	OK	1.73206	2.27049	0.390516	0.390516	0.047	0.561895	no
MIR4680,PDCD4	chr10	112631552	112679124	6_CTTGTA	5_GATCAG	OK	6.8059	10.2089	0.584976	0.584976	0.04705	0.561895	no
KDM2A	chr11	66886585	67025550	6_CTTGTA	5_GATCAG	OK	16.3554	19.6428	0.264229	0.264229	0.04705	0.561895	no
ARL13B	chr3	93698982	93774684	6_CTTGTA	5_GATCAG	OK	9.13098	7.41711	-0.299913	0.299913	0.0472	0.562613	no
SEC23IP	chr10	121652084	121704170	6_CTTGTA	5_GATCAG	OK	9.95831	11.9695	0.265394	0.265394	0.0473	0.562854	no
XRCC6BP1	chr12	58335357	58351052	6_CTTGTA	5_GATCAG	OK	11.5168	8.86083	-0.378224	0.378224	0.04775	0.566299	no
C9orf25	chr9	34398108	34458568	6_CTTGTA	5_GATCAG	OK	9.2134	7.44888	-0.30671	0.30671	0.0478	0.566416	no
PPPDE1	chr1	244816351	244872480	6_CTTGTA	5_GATCAG	OK	36.0259	42.9602	0.253964	0.253964	0.04805	0.568901	no
DTX3L	chr3	122246759	122294049	6_CTTGTA	5_GATCAG	OK	7.62476	9.91171	0.378441	0.378441	0.0482	0.570198	no
RAB23	chr6	57050116	57087084	6_CTTGTA	5_GATCAG	OK	20.2878	24.7154	0.2848	0.2848	0.0484	0.5704	no
UGCG	chr9	114659205	114697650	6_CTTGTA	5_GATCAG	OK	53.8629	44.4416	-0.277382	0.277382	0.0484	0.5704	no
KIAA1958	chr9	115249247	115427981	6_CTTGTA	5_GATCAG	OK	4.6621	6.43241	0.464381	0.464381	0.0484	0.5704	no
SNX7	chr1	99127235	99226056	6_CTTGTA	5_GATCAG	OK	41.2376	49.6534	0.267933	0.267933	0.04845	0.5704	no
CACNB1	chr17	37329613	37353956	6_CTTGTA	5_GATCAG	OK	1.41084	1.992	0.497664	0.497664	0.0485	0.5704	no
UTRN	chr6	144605595	145174170	6_CTTGTA	5_GATCAG	OK	17.4483	20.8921	0.25987	0.25987	0.0485	0.5704	no
MIR30A	chr6	72058242	72130522	6_CTTGTA	5_GATCAG	OK	2.04319	3.48954	0.772211	0.772211	0.0486	0.570625	no
PLEKHA8	chr7	30067976	30170089	6_CTTGTA	5_GATCAG	OK	6.51056	8.38232	0.364567	0.364567	0.04875	0.571911	no
QSER1	chr11	32914791	33001814	6_CTTGTA	5_GATCAG	OK	10.6723	12.829	0.265545	0.265545	0.04905	0.574909	no
MPST	chr22	37415682	37425863	6_CTTGTA	5_GATCAG	OK	8.58545	11.2309	0.387509	0.387509	0.04915	0.574909	no
C11orf52,HSPB2,HSPB2-C11orf52	chr11	111783459	111797595	6_CTTGTA	5_GATCAG	OK	1.67498	2.51137	0.58433	0.58433	0.04925	0.574909	no
IRS1	chr2	227596032	227663506	6_CTTGTA	5_GATCAG	OK	3.08563	2.47722	-0.316847	0.316847	0.04925	0.574909	no
C1orf174	chr1	3805696	3816857	6_CTTGTA	5_GATCAG	OK	31.9987	26.3064	-0.282602	0.282602	0.04945	0.575815	no
SYNRG	chr17	35874664	35969486	6_CTTGTA	5_GATCAG	OK	4.28239	5.21455	0.284127	0.284127	0.04945	0.575815	no
WDFY3	chr4	85590408	85928168	6_CTTGTA	5_GATCAG	OK	8.13741	9.73485	0.258589	0.258589	0.0495	0.575922	no
EYA3	chr1	28296656	28415188	6_CTTGTA	5_GATCAG	OK	14.0562	11.7541	-0.258042	0.258042	0.04965	0.576716	no
NEK3	chr13	52706391	52733996	6_CTTGTA	5_GATCAG	OK	5.77457	4.5514	-0.343401	0.343401	0.0497	0.576822	no
ANXA8L2	chr10	47746919	47770773	6_CTTGTA	5_GATCAG	OK	1.0457	0.413378	-1.33894	1.33894	0.0498	0.577245	no
NUFIP2	chr17	27582853	27621166	6_CTTGTA	5_GATCAG	OK	31.0018	39.2422	0.340054	0.340054	0.0499	0.577245	no
ZNF71	chr19	57106647	57136353	6_CTTGTA	5_GATCAG	OK	6.79459	5.39434	-0.332941	0.332941	0.0499	0.577245	no
SPATS2	chr12	49760687	49921630	6_CTTGTA	5_GATCAG	OK	10.8122	13.1488	0.282272	0.282272	0.04995	0.57735	no
HECW2	chr2	197063649	197458271	6_CTTGTA	5_GATCAG	OK	2.09746	2.62737	0.324976	0.324976	0.0501	0.578137	no
HSH2D,RAB8A	chr19	16222489	16269377	6_CTTGTA	5_GATCAG	OK	35.1835	42.2106	0.262707	0.262707	0.0502	0.578817	no
CRADD	chr12	94071150	94244531	6_CTTGTA	5_GATCAG	OK	7.82976	10.1869	0.379679	0.379679	0.05035	0.5796	no
GALNT1	chr18	33161800	33291798	6_CTTGTA	5_GATCAG	OK	95.5378	80.1623	-0.253147	0.253147	0.05035	0.5796	no
RASA3	chr13	114747167	114898095	6_CTTGTA	5_GATCAG	OK	6.47137	5.1983	-0.31603	0.31603	0.05045	0.580278	no
PGAM1	chr10	99186026	99193198	6_CTTGTA	5_GATCAG	OK	239.651	286.503	0.257613	0.257613	0.0505	0.58038	no
TINF2	chr14	24708850	24711880	6_CTTGTA	5_GATCAG	OK	23.8946	19.65	-0.282155	0.282155	0.05055	0.580482	no
SH3RF2	chr5	145316125	145461328	6_CTTGTA	5_GATCAG	OK	3.76427	2.89263	-0.379985	0.379985	0.0506	0.580584	no
POFUT2	chr21	46683712	46707811	6_CTTGTA	5_GATCAG	OK	10.7212	8.64243	-0.310954	0.310954	0.05065	0.580685	no
MITF	chr3	69788585	70017493	6_CTTGTA	5_GATCAG	OK	7.62857	9.32925	0.290348	0.290348	0.05085	0.582505	no
ZNF517	chr8	146024260	146037567	6_CTTGTA	5_GATCAG	OK	1.18815	0.8678	-0.453276	0.453276	0.05115	0.585187	no
LRIG1	chr3	66119284	66550845	6_CTTGTA	5_GATCAG	OK	2.3021	3.15695	0.455583	0.455583	0.05125	0.585187	no
TMEM161B	chr5	87483838	87564665	6_CTTGTA	5_GATCAG	OK	5.13426	6.51255	0.343067	0.343067	0.05125	0.585187	no
TOPORS	chr9	32540541	32553015	6_CTTGTA	5_GATCAG	OK	6.65096	8.16438	0.295781	0.295781	0.05125	0.585187	no
ANKMY1	chr2	241418688	241503640	6_CTTGTA	5_GATCAG	OK	2.56772	1.7878	-0.522308	0.522308	0.05135	0.585855	no
LHFPL2	chr5	77780939	77944648	6_CTTGTA	5_GATCAG	OK	8.29681	10.0835	0.281369	0.281369	0.0516	0.588232	no
MARCKSL1	chr1	32799439	32801834	6_CTTGTA	5_GATCAG	OK	5.89683	7.74413	0.393164	0.393164	0.05165	0.588326	no
LUM	chr12	91497231	91505542	6_CTTGTA	5_GATCAG	OK	1.04841	0.670866	-0.6441	0.6441	0.0517	0.588421	no
METTL21A	chr2	208473474	208490032	6_CTTGTA	5_GATCAG	OK	6.90622	8.62493	0.320616	0.320616	0.0518	0.589084	no
UBE2N	chr12	93802087	93836026	6_CTTGTA	5_GATCAG	OK	58.831	69.9519	0.249787	0.249787	0.05185	0.589178	no
FTL	chr19	49468565	49470136	6_CTTGTA	5_GATCAG	OK	2625.99	3255.49	0.310014	0.310014	0.05195	0.589839	no
PAIP2	chr5	138677518	138721177	6_CTTGTA	5_GATCAG	OK	31.4019	38.0345	0.276457	0.276457	0.05225	0.591817	no
HDHD1	chrX	6966960	7272682	6_CTTGTA	5_GATCAG	OK	11.2407	14.6567	0.382835	0.382835	0.05225	0.591817	no
VANGL1	chr1	116184573	116240845	6_CTTGTA	5_GATCAG	OK	12.2564	14.5752	0.24998	0.24998	0.0524	0.592453	no
PPP1R37	chr19	45596430	45650543	6_CTTGTA	5_GATCAG	OK	11.7415	9.53545	-0.300243	0.300243	0.05245	0.592453	no
C1QL1	chr17	43036112	43045644	6_CTTGTA	5_GATCAG	OK	11.9495	15.5365	0.378719	0.378719	0.0525	0.592453	no
RICTOR	chr5	38937949	39074501	6_CTTGTA	5_GATCAG	OK	6.84697	8.20883	0.261709	0.261709	0.05255	0.592453	no
TGIF1	chr18	3412071	3458406	6_CTTGTA	5_GATCAG	OK	48.5454	58.3297	0.264896	0.264896	0.0526	0.592453	no
ALDH18A1	chr10	97365642	97416567	6_CTTGTA	5_GATCAG	OK	67.6449	80.3433	0.248197	0.248197	0.0529	0.593908	no
SLITRK5	chr13	88324439	88331929	6_CTTGTA	5_GATCAG	OK	0.702402	1.00179	0.512213	0.512213	0.05295	0.593908	no
ZFAND5	chr9	74965174	74980163	6_CTTGTA	5_GATCAG	OK	30.2105	35.8701	0.247733	0.247733	0.05305	0.593908	no
ARMC8	chr3	137906128	138048728	6_CTTGTA	5_GATCAG	OK	14.8588	18.095	0.284279	0.284279	0.0531	0.593908	no
EID1	chr15	49115933	49255641	6_CTTGTA	5_GATCAG	OK	59.4168	70.6981	0.250801	0.250801	0.05315	0.593908	no
MAP4K3	chr2	39476421	39664228	6_CTTGTA	5_GATCAG	OK	18.1931	21.9726	0.272311	0.272311	0.05315	0.593908	no
MMP16	chr8	89044228	89339744	6_CTTGTA	5_GATCAG	OK	4.74956	6.19638	0.38363	0.38363	0.05315	0.593908	no
HOTAIRM1	chr7	27135712	27142394	6_CTTGTA	5_GATCAG	OK	4.60182	7.02014	0.609295	0.609295	0.0534	0.59623	no
ISOC1	chr5	128430441	128449719	6_CTTGTA	5_GATCAG	OK	11.181	8.86695	-0.334535	0.334535	0.0535	0.596874	no
MSI1	chr12	120779132	120806958	6_CTTGTA	5_GATCAG	OK	0.584967	0.908487	0.635109	0.635109	0.05365	0.597603	no
SYDE1	chr19	15218213	15236577	6_CTTGTA	5_GATCAG	OK	9.82302	13.3822	0.446079	0.446079	0.05365	0.597603	no
TNKS2	chr10	93558150	93625232	6_CTTGTA	5_GATCAG	OK	10.269	12.3201	0.262724	0.262724	0.05375	0.598244	no
C3orf55	chr3	157261132	157319021	6_CTTGTA	5_GATCAG	OK	0.93162	1.61723	0.795716	0.795716	0.0538	0.598329	no
PGBD4	chr15	34394273	34396591	6_CTTGTA	5_GATCAG	OK	1.81218	1.29563	-0.484065	0.484065	0.05395	0.599053	no
HECW1	chr7	43152197	43602938	6_CTTGTA	5_GATCAG	OK	0.640794	0.899248	0.488859	0.488859	0.05395	0.599053	no
XXYLT1	chr3	194788024	194991895	6_CTTGTA	5_GATCAG	OK	18.1237	14.8876	-0.283769	0.283769	0.054	0.599137	no
ANKRD16	chr10	5902926	5931860	6_CTTGTA	5_GATCAG	OK	5.26471	3.92704	-0.422912	0.422912	0.05405	0.59922	no
LOC100505912	chr4	22328989	22341289	6_CTTGTA	5_GATCAG	OK	1.01722	0.513755	-0.985474	0.985474	0.0542	0.600412	no
FAM3A	chrX	153733326	153744566	6_CTTGTA	5_GATCAG	OK	6.49717	5.14736	-0.33598	0.33598	0.0543	0.601048	no
ARHGAP22	chr10	49654067	49864310	6_CTTGTA	5_GATCAG	OK	0.530822	0.830898	0.646443	0.646443	0.05445	0.601764	no
MON2	chr12	62860596	62991743	6_CTTGTA	5_GATCAG	OK	8.32735	9.93467	0.254615	0.254615	0.05445	0.601764	no
TUFT1	chr1	151512780	151556059	6_CTTGTA	5_GATCAG	OK	26.3231	22.0043	-0.258545	0.258545	0.0548	0.603741	no
PPFIBP1	chr12	27677044	27848566	6_CTTGTA	5_GATCAG	OK	9.76367	8.12475	-0.2651	0.2651	0.05505	0.606022	no
COMMD10	chr5	115420678	115735212	6_CTTGTA	5_GATCAG	OK	18.102	22.504	0.314031	0.314031	0.0554	0.608925	no
MAP3K5	chr6	136878186	137113664	6_CTTGTA	5_GATCAG	OK	4.22604	5.20166	0.299667	0.299667	0.05555	0.610099	no
OSGIN1	chr16	83986826	83999937	6_CTTGTA	5_GATCAG	OK	2.33679	3.22258	0.463689	0.463689	0.05575	0.610144	no
MIR22,MIR22HG,TLCD2	chr17	1606083	1641893	6_CTTGTA	5_GATCAG	OK	14.7669	11.5233	-0.35781	0.35781	0.05585	0.610144	no
SFN	chr1	27189632	27190947	6_CTTGTA	5_GATCAG	OK	41.5298	34.0513	-0.286435	0.286435	0.0559	0.610144	no
P2RY2	chr11	72929343	72953368	6_CTTGTA	5_GATCAG	OK	1.57304	2.29395	0.544278	0.544278	0.0559	0.610144	no
CD164	chr6	109687716	109703762	6_CTTGTA	5_GATCAG	OK	138.98	117.158	-0.24642	0.24642	0.0559	0.610144	no
SYK	chr9	93564011	93660842	6_CTTGTA	5_GATCAG	OK	3.87173	4.79131	0.30744	0.30744	0.05605	0.611309	no
NLK	chr17	26368921	26532067	6_CTTGTA	5_GATCAG	OK	9.68892	7.79248	-0.314253	0.314253	0.0561	0.611382	no
GPD2	chr2	157291817	157442915	6_CTTGTA	5_GATCAG	OK	13.174	15.761	0.258658	0.258658	0.05625	0.612543	no
CLEC16A	chr16	11038344	11276046	6_CTTGTA	5_GATCAG	OK	5.43395	6.91743	0.348235	0.348235	0.0563	0.612615	no
TMEM51	chr1	15479027	15546974	6_CTTGTA	5_GATCAG	OK	4.08131	5.36836	0.395452	0.395452	0.0566	0.614931	no
CADPS2	chr7	121958477	122526817	6_CTTGTA	5_GATCAG	OK	1.02959	1.35035	0.39126	0.39126	0.0571	0.619001	no
CRIP1	chr14	105953256	105955124	6_CTTGTA	5_GATCAG	OK	2.57973	1.20894	-1.09348	1.09348	0.05715	0.619001	no
TTC38	chr22	46663860	46689905	6_CTTGTA	5_GATCAG	OK	9.13253	11.6764	0.354508	0.354508	0.05725	0.619134	no
TTLL1	chr22	43435522	43485434	6_CTTGTA	5_GATCAG	OK	2.42901	1.75464	-0.469191	0.469191	0.0573	0.6192	no
PXMP2	chr12	133264191	133281577	6_CTTGTA	5_GATCAG	OK	33.2283	40.9211	0.300431	0.300431	0.0577	0.622569	no
KLC1	chr14	104095524	104181823	6_CTTGTA	5_GATCAG	OK	50.8672	41.1986	-0.304142	0.304142	0.0579	0.623773	no
CNNM4	chr2	97426638	97477628	6_CTTGTA	5_GATCAG	OK	4.99481	4.03272	-0.308679	0.308679	0.05815	0.625989	no
PROM2	chr2	95940200	95957055	6_CTTGTA	5_GATCAG	OK	2.87606	2.21758	-0.37511	0.37511	0.0582	0.626049	no
UHRF1BP1	chr6	34759793	34845302	6_CTTGTA	5_GATCAG	OK	6.92546	8.26302	0.25476	0.25476	0.0583	0.626647	no
LOC253039	chr9	123605230	123616748	6_CTTGTA	5_GATCAG	OK	5.04121	4.10744	-0.295532	0.295532	0.05835	0.626707	no
PLCD1	chr3	38048986	38071154	6_CTTGTA	5_GATCAG	OK	1.33098	0.937939	-0.504925	0.504925	0.0584	0.626767	no
ZNF12	chr7	6728063	6746566	6_CTTGTA	5_GATCAG	OK	8.08928	6.66682	-0.279014	0.279014	0.0585	0.627364	no
ZNF441	chr19	11877814	11894893	6_CTTGTA	5_GATCAG	OK	4.27857	3.46365	-0.304835	0.304835	0.0586	0.627482	no
ZNF524	chr19	56111729	56114504	6_CTTGTA	5_GATCAG	OK	5.5732	3.94631	-0.498002	0.498002	0.0586	0.627482	no
SMURF2	chr17	62538219	62658422	6_CTTGTA	5_GATCAG	OK	64.0444	52.0478	-0.299236	0.299236	0.0587	0.628077	no
BLM	chr15	91260578	91358789	6_CTTGTA	5_GATCAG	OK	5.56765	6.77603	0.283371	0.283371	0.0588	0.628194	no
C15orf29	chr15	34432559	34502297	6_CTTGTA	5_GATCAG	OK	25.2637	20.0515	-0.333357	0.333357	0.0588	0.628194	no
SEC23B	chr20	18488187	18542059	6_CTTGTA	5_GATCAG	OK	43.0021	35.7839	-0.265096	0.265096	0.059	0.629854	no
SLC7A7	chr14	23242431	23289020	6_CTTGTA	5_GATCAG	OK	0.471592	0.7699	0.707134	0.707134	0.05915	0.630501	no
AFAP1L1	chr5	148651400	148721367	6_CTTGTA	5_GATCAG	OK	11.3637	13.6569	0.265196	0.265196	0.05915	0.630501	no
GPR161	chr1	168048566	168106462	6_CTTGTA	5_GATCAG	OK	11.0982	8.81159	-0.332847	0.332847	0.0595	0.633276	no
SEMA3C	chr7	80371853	80548667	6_CTTGTA	5_GATCAG	OK	73.9063	60.5254	-0.288156	0.288156	0.0595	0.633276	no
BTBD19	chr1	45274151	45279801	6_CTTGTA	5_GATCAG	OK	2.15095	1.5453	-0.477089	0.477089	0.05965	0.633439	no
TMEM169	chr2	216946588	216967506	6_CTTGTA	5_GATCAG	OK	0.69455	0.975919	0.490683	0.490683	0.05995	0.635721	no
KALRN	chr3	123752550	124440036	6_CTTGTA	5_GATCAG	OK	2.78033	3.68043	0.404616	0.404616	0.06	0.635721	no
RBBP7	chrX	16862774	16888534	6_CTTGTA	5_GATCAG	OK	142.947	168.986	0.241428	0.241428	0.06	0.635721	no
HOGA1	chr10	99344089	99372979	6_CTTGTA	5_GATCAG	OK	1.47268	2.09094	0.505704	0.505704	0.0603	0.636562	no
ERBB2,MIR4728	chr17	37844392	37886788	6_CTTGTA	5_GATCAG	OK	511.706	662.77	0.373192	0.373192	0.06035	0.636562	no
FAM217B	chr20	58508818	58524578	6_CTTGTA	5_GATCAG	OK	7.02971	5.43973	-0.369929	0.369929	0.06035	0.636562	no
SPG21	chr15	65255362	65282251	6_CTTGTA	5_GATCAG	OK	59.0534	49.482	-0.255115	0.255115	0.06065	0.638771	no
SFXN5	chr2	73169161	73298976	6_CTTGTA	5_GATCAG	OK	6.80461	5.54162	-0.296203	0.296203	0.06065	0.638771	no
SERPINB9	chr6	2887503	2903545	6_CTTGTA	5_GATCAG	OK	18.2882	21.7864	0.252514	0.252514	0.06085	0.639923	no
INTS6	chr13	51915167	52027282	6_CTTGTA	5_GATCAG	OK	12.1444	14.6426	0.269882	0.269882	0.0609	0.639971	no
SAMD5	chr6	147829827	147891157	6_CTTGTA	5_GATCAG	OK	2.64052	3.29955	0.321447	0.321447	0.06095	0.64002	no
HMGCR	chr5	74632280	74657926	6_CTTGTA	5_GATCAG	OK	39.1838	46.38	0.243246	0.243246	0.0611	0.640167	no
LOC79015,WISP2	chr20	43285091	43367617	6_CTTGTA	5_GATCAG	OK	1.99157	3.07221	0.625368	0.625368	0.0612	0.640739	no
CDH18	chr5	19471831	19988353	6_CTTGTA	5_GATCAG	OK	8.03614	6.59166	-0.285861	0.285861	0.06145	0.642879	no
EMP3	chr19	48828628	48833810	6_CTTGTA	5_GATCAG	OK	52.3494	43.1481	-0.278874	0.278874	0.0615	0.642926	no
USP35	chr11	77899857	77926134	6_CTTGTA	5_GATCAG	OK	2.2351	1.71767	-0.379886	0.379886	0.06165	0.643065	no
IQCH	chr15	67547137	67819641	6_CTTGTA	5_GATCAG	OK	1.33596	0.870659	-0.617696	0.617696	0.06165	0.643065	no
SIRT4	chr12	120740123	120751045	6_CTTGTA	5_GATCAG	OK	0.894947	1.46699	0.712986	0.712986	0.06195	0.64524	no
RAB27B	chr18	52495707	52562747	6_CTTGTA	5_GATCAG	OK	8.35294	6.93691	-0.267991	0.267991	0.0621	0.645849	no
BRI3BP	chr12	125478193	125515883	6_CTTGTA	5_GATCAG	OK	14.084	16.7397	0.249222	0.249222	0.0623	0.646587	no
SFT2D2	chr1	168195252	168222845	6_CTTGTA	5_GATCAG	OK	17.6708	28.5035	0.689771	0.689771	0.0624	0.646587	no
EPCAM	chr2	47596286	47614167	6_CTTGTA	5_GATCAG	OK	2.9806	3.99535	0.422719	0.422719	0.0624	0.646587	no
DDX10	chr11	108535815	108811648	6_CTTGTA	5_GATCAG	OK	13.6068	11.3396	-0.262951	0.262951	0.06245	0.64663	no
TMEM143	chr19	48835614	48867186	6_CTTGTA	5_GATCAG	OK	2.20618	1.53146	-0.52664	0.52664	0.06255	0.647191	no
MCCC1	chr3	182732864	182817365	6_CTTGTA	5_GATCAG	OK	7.2634	8.92153	0.296645	0.296645	0.06265	0.647751	no
PAQR3	chr4	79838977	79860582	6_CTTGTA	5_GATCAG	OK	10.9376	14.9074	0.446734	0.446734	0.0628	0.648351	no
XPO7	chr8	21777179	21864096	6_CTTGTA	5_GATCAG	OK	23.4887	27.8138	0.243839	0.243839	0.0628	0.648351	no
ELL2	chr5	95220801	95297775	6_CTTGTA	5_GATCAG	OK	48.7515	58.7569	0.269312	0.269312	0.0629	0.648909	no
GPATCH2	chr1	217603217	217804429	6_CTTGTA	5_GATCAG	OK	8.60945	10.6827	0.311284	0.311284	0.06295	0.648951	no
CUX1	chr7	101459183	101927250	6_CTTGTA	5_GATCAG	OK	7.16125	9.17266	0.357129	0.357129	0.06305	0.649507	no
GTDC1	chr2	144702149	145090083	6_CTTGTA	5_GATCAG	OK	10.0528	8.17171	-0.298886	0.298886	0.0631	0.649548	no
C14orf167	chr14	24407939	24475618	6_CTTGTA	5_GATCAG	OK	3.9687	2.76242	-0.522736	0.522736	0.0632	0.650103	no
TAB2	chr6	149639109	149732747	6_CTTGTA	5_GATCAG	OK	16.9983	20.142	0.244813	0.244813	0.06335	0.651055	no
C10orf114	chr10	21781206	21786213	6_CTTGTA	5_GATCAG	OK	2.2477	3.19596	0.507801	0.507801	0.06345	0.651055	no
PAK1IP1	chr6	10695187	10709970	6_CTTGTA	5_GATCAG	OK	27.46	22.6602	-0.277174	0.277174	0.0635	0.651055	no
BCOR	chrX	39910420	40036582	6_CTTGTA	5_GATCAG	OK	3.74483	4.57795	0.289802	0.289802	0.06355	0.651055	no
SLC44A2	chr19	10713120	10755235	6_CTTGTA	5_GATCAG	OK	5.95639	7.3916	0.311449	0.311449	0.0636	0.651055	no
ERN1	chr17	62116427	62207502	6_CTTGTA	5_GATCAG	OK	1.61009	2.24844	0.481784	0.481784	0.06375	0.651055	no
MMAA	chr4	146540539	146581187	6_CTTGTA	5_GATCAG	OK	1.4098	1.07461	-0.391682	0.391682	0.06375	0.651055	no
KLHL4	chrX	86772714	86925050	6_CTTGTA	5_GATCAG	OK	5.39798	4.269	-0.338521	0.338521	0.0638	0.651055	no
CRB3	chr19	6464259	6481798	6_CTTGTA	5_GATCAG	OK	3.09044	5.32528	0.785045	0.785045	0.064	0.652624	no
COBLL1,GRB14	chr2	165349322	165697928	6_CTTGTA	5_GATCAG	OK	6.50089	8.7907	0.43534	0.43534	0.06405	0.652663	no
HCN3	chr1	155247373	155271225	6_CTTGTA	5_GATCAG	OK	0.534392	0.814387	0.607815	0.607815	0.0642	0.653248	no
GLIPR2	chr9	36136741	36163903	6_CTTGTA	5_GATCAG	OK	26.7366	22.1363	-0.272404	0.272404	0.0642	0.653248	no
DNAJC5	chr20	62526454	62567384	6_CTTGTA	5_GATCAG	OK	44.8219	37.9746	-0.23917	0.23917	0.0644	0.654339	no
CES2	chr16	66968346	66978994	6_CTTGTA	5_GATCAG	OK	19.7253	23.402	0.246582	0.246582	0.06445	0.654376	no
PTPRF	chr1	43996546	44089343	6_CTTGTA	5_GATCAG	OK	42.2086	35.8222	-0.236683	0.236683	0.0647	0.655174	no
HOXD4	chr2	177016112	177017949	6_CTTGTA	5_GATCAG	OK	0.556254	1.04037	0.903276	0.903276	0.06475	0.655174	no
EBNA1BP2	chr1	43629844	43720029	6_CTTGTA	5_GATCAG	OK	97.2323	82.0627	-0.244709	0.244709	0.0648	0.655174	no
MORF4L1	chr15	79165171	79190074	6_CTTGTA	5_GATCAG	OK	108.165	127.723	0.239786	0.239786	0.0648	0.655174	no
C19orf21	chr19	751124	764344	6_CTTGTA	5_GATCAG	OK	27.1138	21.4603	-0.337358	0.337358	0.06485	0.655174	no
RRAGC	chr1	39303865	39325340	6_CTTGTA	5_GATCAG	OK	15.5465	18.705	0.266837	0.266837	0.0649	0.655174	no
ACSF2	chr17	48503518	48552200	6_CTTGTA	5_GATCAG	OK	7.88387	9.68992	0.297581	0.297581	0.0649	0.655174	no
DDI2,RSC1A1	chr1	15943940	15995755	6_CTTGTA	5_GATCAG	OK	10.3136	12.9447	0.327815	0.327815	0.0651	0.656255	no
SRPK2	chr7	104755647	105029341	6_CTTGTA	5_GATCAG	OK	9.66902	11.6269	0.266028	0.266028	0.0653	0.657606	no
SEMA6B	chr19	4542599	4559771	6_CTTGTA	5_GATCAG	OK	3.08768	4.0054	0.375424	0.375424	0.06535	0.657606	no
ZNF765	chr19	53898396	53915262	6_CTTGTA	5_GATCAG	OK	8.06322	9.66499	0.261412	0.261412	0.06545	0.657606	no
FAM46A	chr6	82455446	82462428	6_CTTGTA	5_GATCAG	OK	5.85881	7.1096	0.279161	0.279161	0.06545	0.657606	no
GPCPD1	chr20	5525079	5591672	6_CTTGTA	5_GATCAG	OK	4.56267	3.48665	-0.388039	0.388039	0.0655	0.657606	no
SELM	chr22	31500762	31503551	6_CTTGTA	5_GATCAG	OK	2.12565	3.61982	0.768014	0.768014	0.06555	0.657606	no
AVPI1	chr10	99437180	99447015	6_CTTGTA	5_GATCAG	OK	5.10612	6.71746	0.395689	0.395689	0.0656	0.657606	no
IFI6	chr1	27992571	27998724	6_CTTGTA	5_GATCAG	OK	86.6545	66.7282	-0.376978	0.376978	0.06565	0.657606	no
CREB5	chr7	28338939	28865511	6_CTTGTA	5_GATCAG	OK	0.838406	1.09351	0.383247	0.383247	0.0657	0.657606	no
ORAI1	chr12	122064454	122081006	6_CTTGTA	5_GATCAG	OK	13.0383	16.5635	0.345249	0.345249	0.06575	0.65764	no
PLEKHG3	chr14	65171192	65289866	6_CTTGTA	5_GATCAG	OK	6.82709	8.36385	0.292898	0.292898	0.06585	0.658174	no
FBXO45	chr3	196295724	196315930	6_CTTGTA	5_GATCAG	OK	11.6648	9.76797	-0.256037	0.256037	0.0659	0.658207	no
DPYSL2	chr8	26371708	26515693	6_CTTGTA	5_GATCAG	OK	47.5585	56.149	0.239557	0.239557	0.0661	0.659738	no
ZFP36	chr19	39897486	39900045	6_CTTGTA	5_GATCAG	OK	1.33591	1.96509	0.55677	0.55677	0.06625	0.660092	no
HCN2	chr19	589892	633568	6_CTTGTA	5_GATCAG	OK	2.40263	4.0624	0.757715	0.757715	0.0663	0.660092	no
NUDT2	chr9	34329503	34343711	6_CTTGTA	5_GATCAG	OK	37.6523	30.9971	-0.280604	0.280604	0.06635	0.660092	no
TLE2	chr19	2997635	3047633	6_CTTGTA	5_GATCAG	OK	0.797866	1.16752	0.54923	0.54923	0.0664	0.660092	no
PLD6	chr17	17104308	17109646	6_CTTGTA	5_GATCAG	OK	2.07865	2.78297	0.420978	0.420978	0.0665	0.660092	no
MICALL1	chr22	38302154	38338465	6_CTTGTA	5_GATCAG	OK	23.4964	19.7961	-0.247218	0.247218	0.06655	0.660092	no
ARL4A	chr7	12726451	12730558	6_CTTGTA	5_GATCAG	OK	12.5311	10.3445	-0.276649	0.276649	0.0666	0.660092	no
ABTB2	chr11	34171615	34379555	6_CTTGTA	5_GATCAG	OK	1.53082	1.98016	0.371317	0.371317	0.06665	0.660092	no
SH3YL1	chr2	218135	264862	6_CTTGTA	5_GATCAG	OK	2.78875	2.03069	-0.457651	0.457651	0.06665	0.660092	no
GALNT2	chr1	230202955	230417875	6_CTTGTA	5_GATCAG	OK	47.6364	40.4921	-0.234424	0.234424	0.0668	0.661114	no
CMPK2	chr2	6980683	7006766	6_CTTGTA	5_GATCAG	OK	0.551779	0.856604	0.634538	0.634538	0.06685	0.661145	no
NCEH1	chr3	172348434	172429008	6_CTTGTA	5_GATCAG	OK	48.5065	40.9426	-0.244575	0.244575	0.0669	0.661176	no
TSPYL5	chr8	98285713	98290176	6_CTTGTA	5_GATCAG	OK	9.43075	7.81933	-0.270327	0.270327	0.067	0.661701	no
GSR	chr8	30535579	30585486	6_CTTGTA	5_GATCAG	OK	57.2614	67.3793	0.234741	0.234741	0.06725	0.663706	no
GYS1	chr19	49471381	49496610	6_CTTGTA	5_GATCAG	OK	21.1027	17.718	-0.252206	0.252206	0.0673	0.663735	no
ZNF320	chr19	53379424	53394599	6_CTTGTA	5_GATCAG	OK	7.53909	8.97996	0.252319	0.252319	0.0674	0.664257	no
LYSMD3	chr5	89811444	89825401	6_CTTGTA	5_GATCAG	OK	8.35315	6.88173	-0.279548	0.279548	0.06745	0.664286	no
FHL1	chrX	135225849	135338641	6_CTTGTA	5_GATCAG	OK	58.5749	70.9614	0.276753	0.276753	0.0675	0.664315	no
FAF2	chr5	175875355	175937075	6_CTTGTA	5_GATCAG	OK	29.9446	25.4506	-0.234594	0.234594	0.0677	0.664921	no
REPS1	chr6	139225619	139309398	6_CTTGTA	5_GATCAG	OK	21.7964	18.3004	-0.252213	0.252213	0.0677	0.664921	no
DOCK11	chrX	117629871	117820123	6_CTTGTA	5_GATCAG	OK	2.26488	2.79323	0.302499	0.302499	0.06775	0.664921	no
SLC35F5	chr2	114464139	114514400	6_CTTGTA	5_GATCAG	OK	37.6894	45.9928	0.287247	0.287247	0.068	0.665985	no
IL1R2	chr2	102600180	102644884	6_CTTGTA	5_GATCAG	OK	1.39556	2.02312	0.535735	0.535735	0.06815	0.666529	no
ARHGAP39	chr8	145754562	145844229	6_CTTGTA	5_GATCAG	OK	1.85027	1.39286	-0.409687	0.409687	0.06815	0.666529	no
BTC	chr4	75670001	75719882	6_CTTGTA	5_GATCAG	OK	1.50223	1.08012	-0.475917	0.475917	0.0683	0.667533	no
SEP15	chr1	87328127	87380107	6_CTTGTA	5_GATCAG	OK	57.5792	48.5619	-0.245723	0.245723	0.0684	0.667586	no
GRAMD3	chr5	125695787	125829853	6_CTTGTA	5_GATCAG	OK	18.9846	22.6288	0.253326	0.253326	0.0685	0.6681	no
RAB11FIP1	chr8	37716412	37757015	6_CTTGTA	5_GATCAG	OK	18.1753	21.4811	0.241086	0.241086	0.06875	0.670075	no
DHCR24	chr1	55315299	55352921	6_CTTGTA	5_GATCAG	OK	124.933	147.668	0.24121	0.24121	0.06895	0.670635	no
CDK15	chr2	202671197	202760064	6_CTTGTA	5_GATCAG	OK	1.13618	0.817468	-0.474957	0.474957	0.06895	0.670635	no
LONRF3	chrX	118108592	118157093	6_CTTGTA	5_GATCAG	OK	1.75928	2.34319	0.413489	0.413489	0.06905	0.670731	no
SMCR7L	chr22	39898283	39914408	6_CTTGTA	5_GATCAG	OK	11.868	9.97012	-0.251393	0.251393	0.0691	0.670731	no
ANKRD18A	chr9	38568687	38620360	6_CTTGTA	5_GATCAG	OK	0.925358	1.22959	0.410096	0.410096	0.0694	0.672694	no
PHF21A	chr11	45950869	46142985	6_CTTGTA	5_GATCAG	OK	1.25828	1.58686	0.334719	0.334719	0.0697	0.673751	no
ECH1	chr19	39306061	39322497	6_CTTGTA	5_GATCAG	OK	17.5168	21.427	0.29069	0.29069	0.0697	0.673751	no
SNX17	chr2	27593388	27599994	6_CTTGTA	5_GATCAG	OK	90.2511	106.082	0.233165	0.233165	0.0697	0.673751	no
GCLC	chr6	53362139	53409927	6_CTTGTA	5_GATCAG	OK	20.0518	23.7557	0.244544	0.244544	0.06985	0.674277	no
QSOX2	chr9	139098181	139137687	6_CTTGTA	5_GATCAG	OK	10.7794	8.96754	-0.265495	0.265495	0.06985	0.674277	no
HUWE1	chrX	53559062	53713673	6_CTTGTA	5_GATCAG	OK	25.3113	29.8941	0.240078	0.240078	0.0699	0.674298	no
ORAI3	chr16	30960404	30966259	6_CTTGTA	5_GATCAG	OK	3.47969	4.54338	0.384806	0.384806	0.07	0.674802	no
CSNK1G1,KIAA0101	chr15	64457679	64673702	6_CTTGTA	5_GATCAG	OK	24.7073	32.0335	0.374644	0.374644	0.07015	0.675325	no
LRRN1	chr3	3841120	3889975	6_CTTGTA	5_GATCAG	OK	4.33244	5.34801	0.303824	0.303824	0.07015	0.675325	no
DCDC2	chr6	24171982	24388182	6_CTTGTA	5_GATCAG	OK	38.0653	45.0012	0.241486	0.241486	0.07035	0.676408	no
C8orf44,C8orf44-SGK3,SGK3	chr8	67579745	67774257	6_CTTGTA	5_GATCAG	OK	6.76385	8.51111	0.331503	0.331503	0.0704	0.676408	no
HOOK1	chr1	60280532	60342050	6_CTTGTA	5_GATCAG	OK	4.73146	5.73453	0.277388	0.277388	0.0705	0.676408	no
BLZF1	chr1	169337193	169396670	6_CTTGTA	5_GATCAG	OK	16.7618	13.8678	-0.273433	0.273433	0.0705	0.676408	no
SPEN	chr1	16160709	16302627	6_CTTGTA	5_GATCAG	OK	3.08988	3.8712	0.325229	0.325229	0.07055	0.676408	no
KRAS	chr12	25358179	25403854	6_CTTGTA	5_GATCAG	OK	27.5775	32.3428	0.229957	0.229957	0.07055	0.676408	no
TADA2B	chr4	6911170	7059677	6_CTTGTA	5_GATCAG	OK	10.44	7.43324	-0.490061	0.490061	0.07065	0.676447	no
TMEM189,TMEM189-UBE2V1,UBE2V1	chr20	48697660	48770335	6_CTTGTA	5_GATCAG	OK	51.0595	60.2599	0.239019	0.239019	0.07085	0.677902	no
XKR8	chr1	28286503	28294604	6_CTTGTA	5_GATCAG	OK	5.03695	3.88418	-0.374942	0.374942	0.071	0.678877	no
MIR4469,RNF170	chr8	42704779	42751866	6_CTTGTA	5_GATCAG	OK	11.9137	9.66863	-0.301239	0.301239	0.0711	0.67895	no
RAB3IP	chr12	70132630	70216984	6_CTTGTA	5_GATCAG	OK	16.7032	23.826	0.512409	0.512409	0.07115	0.67895	no
GATS	chr7	99775537	99869855	6_CTTGTA	5_GATCAG	OK	1.27381	1.75909	0.465682	0.465682	0.0712	0.67895	no
CD99L2	chrX	149934808	150067289	6_CTTGTA	5_GATCAG	OK	27.7453	23.4936	-0.239979	0.239979	0.07125	0.678968	no
CLUAP1	chr16	3550962	3627392	6_CTTGTA	5_GATCAG	OK	21.0553	17.353	-0.278998	0.278998	0.0714	0.67948	no
CCDC90B	chr11	82969854	82997443	6_CTTGTA	5_GATCAG	OK	20.5959	24.9718	0.277943	0.277943	0.0717	0.680957	no
REEP2	chr5	137774775	137782658	6_CTTGTA	5_GATCAG	OK	3.53073	4.54693	0.364926	0.364926	0.0718	0.681007	no
ANXA1	chr9	75766780	75785307	6_CTTGTA	5_GATCAG	OK	716.869	599.222	-0.258619	0.258619	0.07185	0.681007	no
CPD	chr17	28705941	28796675	6_CTTGTA	5_GATCAG	OK	46.0354	54.123	0.233497	0.233497	0.072	0.681513	no
VEGFB	chr11	64002055	64006736	6_CTTGTA	5_GATCAG	OK	10.366	12.7903	0.30319	0.30319	0.07205	0.681529	no
PVT1	chr8	128806778	129113499	6_CTTGTA	5_GATCAG	OK	4.29016	5.95352	0.472712	0.472712	0.0722	0.682491	no
N6AMT2	chr13	21297279	21348092	6_CTTGTA	5_GATCAG	OK	10.1468	7.82018	-0.375747	0.375747	0.07235	0.683451	no
GLIS3	chr9	3824078	4300035	6_CTTGTA	5_GATCAG	OK	3.0934	3.77474	0.287184	0.287184	0.07245	0.683938	no
TNRC6B	chr22	40440472	40731812	6_CTTGTA	5_GATCAG	OK	4.87544	5.75919	0.240332	0.240332	0.07265	0.685367	no
ZNF736	chr7	63768019	63835324	6_CTTGTA	5_GATCAG	OK	4.02146	2.90295	-0.470196	0.470196	0.0727	0.685381	no
NKX3-1	chr8	23536205	23540450	6_CTTGTA	5_GATCAG	OK	3.55066	4.46707	0.331241	0.331241	0.07275	0.685394	no
TMEM170B	chr6	11538503	11583757	6_CTTGTA	5_GATCAG	OK	4.10616	4.95593	0.271365	0.271365	0.07285	0.685879	no
CABYR	chr18	21718954	21741564	6_CTTGTA	5_GATCAG	OK	3.38091	4.48368	0.407272	0.407272	0.07315	0.68687	no
GPD1L	chr3	32148002	32210207	6_CTTGTA	5_GATCAG	OK	6.77644	8.16207	0.268408	0.268408	0.07315	0.68687	no
NCOA2	chr8	71022010	71316020	6_CTTGTA	5_GATCAG	OK	6.47233	7.7279	0.255792	0.255792	0.07315	0.68687	no
IL17RD	chr3	57124009	57199403	6_CTTGTA	5_GATCAG	OK	0.933436	1.18425	0.343347	0.343347	0.0732	0.686883	no
RPTOR	chr17	78518624	78940173	6_CTTGTA	5_GATCAG	OK	10.2438	8.61505	-0.249821	0.249821	0.07345	0.687437	no
SLC39A9	chr14	69865095	69929107	6_CTTGTA	5_GATCAG	OK	35.4187	29.9006	-0.244333	0.244333	0.0736	0.687437	no
SLC7A5P1	chr16	29624423	29625038	6_CTTGTA	5_GATCAG	OK	0.762491	1.96253	1.36392	1.36392	0.0736	0.687437	no
RNF138	chr18	29671817	29711524	6_CTTGTA	5_GATCAG	OK	20.1519	16.9043	-0.253533	0.253533	0.0736	0.687437	no
SNAI1	chr20	48599512	48605420	6_CTTGTA	5_GATCAG	OK	1.89462	1.30936	-0.533048	0.533048	0.07365	0.687449	no
WNT3	chr17	44839904	44896082	6_CTTGTA	5_GATCAG	OK	6.20277	5.00681	-0.309019	0.309019	0.0739	0.688416	no
SDC4	chr20	43953928	43977064	6_CTTGTA	5_GATCAG	OK	138.561	118.297	-0.228101	0.228101	0.0739	0.688416	no
TIA1	chr2	70426785	70475797	6_CTTGTA	5_GATCAG	OK	24.734	30.2425	0.290082	0.290082	0.07395	0.688428	no
RNF139	chr8	125487007	125551329	6_CTTGTA	5_GATCAG	OK	25.2675	20.7453	-0.284494	0.284494	0.0741	0.689369	no
SEL1L	chr14	81937890	82000205	6_CTTGTA	5_GATCAG	OK	14.5419	12.358	-0.234771	0.234771	0.07415	0.68938	no
HSPA2	chr14	65007185	65009954	6_CTTGTA	5_GATCAG	OK	3.8836	4.91672	0.340301	0.340301	0.07425	0.689412	no
FAM168B	chr2	131805265	131851004	6_CTTGTA	5_GATCAG	OK	54.3878	63.7703	0.2296	0.2296	0.0743	0.689412	no
CAMK2D	chr4	114372062	114802666	6_CTTGTA	5_GATCAG	OK	20.7806	17.3448	-0.260735	0.260735	0.0743	0.689412	no
PPM1H	chr12	63037762	63328665	6_CTTGTA	5_GATCAG	OK	3.19736	4.2012	0.393917	0.393917	0.07435	0.689423	no
OIP5-AS1	chr15	41576178	41599098	6_CTTGTA	5_GATCAG	OK	39.2956	31.814	-0.304703	0.304703	0.0744	0.689433	no
GEMIN7	chr19	45574757	45594914	6_CTTGTA	5_GATCAG	OK	10.0414	8.00406	-0.327156	0.327156	0.0748	0.69043	no
GEM	chr8	95261477	95274547	6_CTTGTA	5_GATCAG	OK	7.10561	5.67271	-0.324921	0.324921	0.0748	0.69043	no
TDG	chr12	104359592	104382656	6_CTTGTA	5_GATCAG	OK	25.952	21.9746	-0.240008	0.240008	0.07485	0.69043	no
CTGF	chr6	132269316	132272518	6_CTTGTA	5_GATCAG	OK	13.7593	16.6848	0.278123	0.278123	0.0749	0.69044	no
GATAD2B	chr1	153777202	153895451	6_CTTGTA	5_GATCAG	OK	2.49699	3.04661	0.287015	0.287015	0.07495	0.69045	no
ALDH1B1	chr9	38392660	38398662	6_CTTGTA	5_GATCAG	OK	32.4868	27.5384	-0.238406	0.238406	0.07505	0.69047	no
ELF3	chr1	201979689	201986315	6_CTTGTA	5_GATCAG	OK	3.00492	3.86178	0.361937	0.361937	0.0752	0.691399	no
SCFD2	chr4	53738799	54232244	6_CTTGTA	5_GATCAG	OK	9.73221	7.76296	-0.32616	0.32616	0.07525	0.691408	no
THG1L	chr5	157158197	157168450	6_CTTGTA	5_GATCAG	OK	8.12708	6.34725	-0.356607	0.356607	0.0755	0.692353	no
C9orf156	chr9	100662369	100684852	6_CTTGTA	5_GATCAG	OK	10.4444	8.37391	-0.318754	0.318754	0.0755	0.692353	no
DCP2	chr5	112312406	112824527	6_CTTGTA	5_GATCAG	OK	12.8069	15.1144	0.239009	0.239009	0.0756	0.69282	no
CTTN	chr11	70244611	70282690	6_CTTGTA	5_GATCAG	OK	79.2834	92.8355	0.227659	0.227659	0.0759	0.694667	no
BIRC3	chr11	102188180	102210135	6_CTTGTA	5_GATCAG	OK	0.560189	0.761312	0.442574	0.442574	0.0759	0.694667	no
EPHX1	chr1	225997796	226070420	6_CTTGTA	5_GATCAG	OK	25.7054	31.2769	0.283029	0.283029	0.07595	0.694674	no
MYBL1	chr8	67474409	67525480	6_CTTGTA	5_GATCAG	OK	13.2214	11.1506	-0.245746	0.245746	0.076	0.694681	no
TRMT2B	chrX	100259791	100307118	6_CTTGTA	5_GATCAG	OK	14.46	12.0193	-0.266705	0.266705	0.0762	0.696059	no
HMGB3	chrX	150151762	150159248	6_CTTGTA	5_GATCAG	OK	35.4448	41.567	0.229866	0.229866	0.0764	0.697434	no
PIK3R3	chr1	46505811	46598708	6_CTTGTA	5_GATCAG	OK	2.23348	2.76474	0.307851	0.307851	0.07645	0.697439	no
SLC4A8	chr12	51818593	51903986	6_CTTGTA	5_GATCAG	OK	2.75614	3.44599	0.322268	0.322268	0.0766	0.698356	no
KIAA0754,MACF1	chr1	39547088	39952810	6_CTTGTA	5_GATCAG	OK	25.4237	30.4189	0.258795	0.258795	0.0768	0.699728	no
TRPC1	chr3	142443265	142526729	6_CTTGTA	5_GATCAG	OK	5.46156	6.83918	0.324509	0.324509	0.0769	0.700187	no
CSPG5	chr3	47603727	47621730	6_CTTGTA	5_GATCAG	OK	2.14789	2.84536	0.405687	0.405687	0.077	0.700197	no
RDH11	chr14	68143518	68162510	6_CTTGTA	5_GATCAG	OK	46.0072	39.1925	-0.231283	0.231283	0.07705	0.700197	no
SRPR	chr11	126081618	126138877	6_CTTGTA	5_GATCAG	OK	30.1884	25.3517	-0.251911	0.251911	0.0772	0.700658	no
THBS4	chr5	79287132	79379305	6_CTTGTA	5_GATCAG	OK	2.35397	1.75659	-0.422314	0.422314	0.07725	0.700661	no
RUNX2	chr6	44776383	45518849	6_CTTGTA	5_GATCAG	OK	4.41062	5.70691	0.37173	0.37173	0.0775	0.702027	no
JRK	chr8	143738873	143751401	6_CTTGTA	5_GATCAG	OK	3.02959	2.40823	-0.331149	0.331149	0.0775	0.702027	no
NR3C1	chr5	142657495	142815077	6_CTTGTA	5_GATCAG	OK	29.2499	24.9536	-0.229181	0.229181	0.07765	0.702486	no
FBXW7	chr4	153241436	153456430	6_CTTGTA	5_GATCAG	OK	11.1123	9.29403	-0.257778	0.257778	0.0777	0.702486	no
SPATA24	chr5	138731036	138739776	6_CTTGTA	5_GATCAG	OK	2.97509	1.82956	-0.701439	0.701439	0.0777	0.702486	no
DHRS2	chr14	24105572	24114848	6_CTTGTA	5_GATCAG	OK	444.081	524.288	0.239538	0.239538	0.0779	0.703843	no
SKAP2	chr7	26697392	26904341	6_CTTGTA	5_GATCAG	OK	7.86181	9.77558	0.314321	0.314321	0.07805	0.703846	no
ECI1	chr16	2289265	2301602	6_CTTGTA	5_GATCAG	OK	27.8684	34.236	0.296883	0.296883	0.0781	0.703848	no
ARF3	chr12	49329991	49351252	6_CTTGTA	5_GATCAG	OK	69.9577	59.8314	-0.225578	0.225578	0.07815	0.703849	no
GNG11	chr7	93551015	93555826	6_CTTGTA	5_GATCAG	OK	116.277	136.695	0.2334	0.2334	0.0782	0.70385	no
KIF16B	chr20	16252748	16554079	6_CTTGTA	5_GATCAG	OK	5.68566	6.99506	0.299008	0.299008	0.0783	0.704301	no
SPATA2	chr20	48519928	48532080	6_CTTGTA	5_GATCAG	OK	1.62075	2.08861	0.365885	0.365885	0.07835	0.704302	no
GDF15	chr19	18496967	18499986	6_CTTGTA	5_GATCAG	OK	2.69674	3.91331	0.537172	0.537172	0.07845	0.704752	no
ROPN1L	chr5	10441973	10465138	6_CTTGTA	5_GATCAG	OK	0.641443	1.16654	0.862844	0.862844	0.0785	0.704752	no
HOXD8	chr2	176994421	177002159	6_CTTGTA	5_GATCAG	OK	14.6549	11.6727	-0.328237	0.328237	0.07855	0.704753	no
CDC6	chr17	38444145	38459413	6_CTTGTA	5_GATCAG	OK	30.0452	35.3677	0.235298	0.235298	0.07865	0.704754	no
IL8	chr4	74579116	74609433	6_CTTGTA	5_GATCAG	OK	19.4801	15.8025	-0.30185	0.30185	0.07895	0.70565	no
C14orf37	chr14	58460272	58618852	6_CTTGTA	5_GATCAG	OK	5.89861	7.74443	0.392785	0.392785	0.079	0.70565	no
MIR10A	chr17	46655928	46659475	6_CTTGTA	5_GATCAG	OK	2.72872	3.72596	0.449386	0.449386	0.079	0.70565	no
ZNF600	chr19	53268747	53290034	6_CTTGTA	5_GATCAG	OK	4.80182	5.89829	0.296715	0.296715	0.0792	0.706095	no
AKAP2,PALM2,PALM2-AKAP2	chr9	112403067	112934791	6_CTTGTA	5_GATCAG	OK	30.9497	26.4311	-0.227686	0.227686	0.07925	0.706095	no
SLC25A29	chr14	100757452	100772860	6_CTTGTA	5_GATCAG	OK	7.54212	9.338	0.308144	0.308144	0.0794	0.706095	no
IL11	chr19	55875756	55881814	6_CTTGTA	5_GATCAG	OK	0.881359	0.570519	-0.627456	0.627456	0.0794	0.706095	no
SVIL	chr10	29746276	30024751	6_CTTGTA	5_GATCAG	OK	4.84164	5.77772	0.255005	0.255005	0.07955	0.706536	no
C1orf135	chr1	26160496	26185848	6_CTTGTA	5_GATCAG	OK	12.9123	10.6775	-0.274175	0.274175	0.0796	0.706536	no
ZNF169	chr9	97021577	97066400	6_CTTGTA	5_GATCAG	OK	0.630732	0.854532	0.438109	0.438109	0.07965	0.706536	no
UQCC	chr20	33890329	33999945	6_CTTGTA	5_GATCAG	OK	31.7326	26.9378	-0.236332	0.236332	0.0797	0.706536	no
R3HCC1	chr8	23145611	23153792	6_CTTGTA	5_GATCAG	OK	21.3463	17.7121	-0.269252	0.269252	0.0797	0.706536	no
DAB2	chr5	39371775	39425335	6_CTTGTA	5_GATCAG	OK	4.38983	3.59095	-0.289799	0.289799	0.07975	0.706536	no
IMPAD1	chr8	57870487	57906430	6_CTTGTA	5_GATCAG	OK	33.4511	39.0437	0.223039	0.223039	0.07995	0.707862	no
ZBTB45	chr19	59024360	59032373	6_CTTGTA	5_GATCAG	OK	3.45711	2.61709	-0.401605	0.401605	0.08	0.707862	no
ADA	chr20	43248159	43280376	6_CTTGTA	5_GATCAG	OK	15.0166	12.3042	-0.28741	0.28741	0.08015	0.708288	no
SIGMAR1	chr9	34634713	34637768	6_CTTGTA	5_GATCAG	OK	80.6739	68.7384	-0.230984	0.230984	0.08015	0.708288	no
LOC646903	chr3	149689065	149691029	6_CTTGTA	5_GATCAG	OK	1.75392	1.22473	-0.518118	0.518118	0.0802	0.708288	no
LOC388152	chr15	84860599	84898920	6_CTTGTA	5_GATCAG	OK	5.01731	6.21693	0.309289	0.309289	0.0803	0.708288	no
AQP11	chr11	77300679	77321401	6_CTTGTA	5_GATCAG	OK	1.83102	1.30225	-0.491645	0.491645	0.08035	0.708288	no
UPRT	chrX	74493893	74524732	6_CTTGTA	5_GATCAG	OK	4.74808	3.77565	-0.330622	0.330622	0.0805	0.708288	no
LTN1	chr21	30300465	30365277	6_CTTGTA	5_GATCAG	OK	7.43488	8.76433	0.237333	0.237333	0.08095	0.710036	no
NRARP	chr9	140194082	140196703	6_CTTGTA	5_GATCAG	OK	0.466302	0.783687	0.749013	0.749013	0.08095	0.710036	no
ANO5	chr11	22214543	22304913	6_CTTGTA	5_GATCAG	OK	6.01362	7.22106	0.263978	0.263978	0.0811	0.710409	no
MESDC1	chr15	81293294	81297842	6_CTTGTA	5_GATCAG	OK	4.43217	3.38336	-0.389555	0.389555	0.08115	0.710409	no
HERC4	chr10	69681655	69835103	6_CTTGTA	5_GATCAG	OK	43.9274	37.6273	-0.223343	0.223343	0.0812	0.710409	no
PPP1CC	chr12	111157582	111180783	6_CTTGTA	5_GATCAG	OK	139.659	119.051	-0.230325	0.230325	0.08135	0.710409	no
FBL	chr19	40325092	40337054	6_CTTGTA	5_GATCAG	OK	72.8955	85.8364	0.23576	0.23576	0.08135	0.710409	no
ELOVL2	chr6	10980992	11079377	6_CTTGTA	5_GATCAG	OK	2.18223	2.75274	0.335065	0.335065	0.0815	0.710409	no
NDRG4	chr16	58497548	58547712	6_CTTGTA	5_GATCAG	OK	2.25504	1.74277	-0.371765	0.371765	0.08155	0.710409	no
HES1	chr3	193853930	193856401	6_CTTGTA	5_GATCAG	OK	6.78316	8.64834	0.350466	0.350466	0.0816	0.710409	no
C4orf49	chr4	140187316	140201492	6_CTTGTA	5_GATCAG	OK	0.425163	0.746885	0.812869	0.812869	0.0817	0.710409	no
CDC42SE1	chr1	151020258	151032125	6_CTTGTA	5_GATCAG	OK	63.0776	53.8572	-0.227988	0.227988	0.08175	0.710409	no
SMAD2	chr18	45359366	45457515	6_CTTGTA	5_GATCAG	OK	48.1294	63.1507	0.391881	0.391881	0.0818	0.710409	no
WDFY2	chr13	52158371	52341126	6_CTTGTA	5_GATCAG	OK	3.93525	2.83859	-0.471279	0.471279	0.082	0.710409	no
CLDN15	chr7	100875372	100882101	6_CTTGTA	5_GATCAG	OK	2.0012	1.42899	-0.485872	0.485872	0.08205	0.710409	no
NPL	chr1	182758583	182799519	6_CTTGTA	5_GATCAG	OK	1.16814	1.58847	0.443418	0.443418	0.0821	0.710409	no
TGM2	chr20	36756863	36793700	6_CTTGTA	5_GATCAG	OK	5.33889	4.32504	-0.303828	0.303828	0.0821	0.710409	no
ZNF480	chr19	52800425	52829174	6_CTTGTA	5_GATCAG	OK	9.44446	11.1311	0.237057	0.237057	0.08225	0.711261	no
PCDHB6	chr5	140529838	140532868	6_CTTGTA	5_GATCAG	OK	0.812194	1.15256	0.50494	0.50494	0.08235	0.711261	no
PINX1	chr8	10622668	10697385	6_CTTGTA	5_GATCAG	OK	18.2503	14.6117	-0.320791	0.320791	0.08235	0.711261	no
CAV1	chr7	116164838	116201239	6_CTTGTA	5_GATCAG	OK	391.25	330.424	-0.243773	0.243773	0.08255	0.711667	no
IRF2BP2	chr1	234740014	234745271	6_CTTGTA	5_GATCAG	OK	17.1385	14.436	-0.24757	0.24757	0.08265	0.711667	no
PRPF38A	chr1	52870206	52886505	6_CTTGTA	5_GATCAG	OK	15.6047	18.5823	0.251949	0.251949	0.0827	0.711667	no
SLC25A37	chr8	23386362	23433147	6_CTTGTA	5_GATCAG	OK	10.8753	8.84395	-0.298296	0.298296	0.08275	0.711667	no
NIPBL	chr5	36876860	37065921	6_CTTGTA	5_GATCAG	OK	8.82721	10.3466	0.22913	0.22913	0.0828	0.711667	no
STARD13	chr13	33677271	34250932	6_CTTGTA	5_GATCAG	OK	4.34045	5.2711	0.280259	0.280259	0.0831	0.712942	no
NBR2	chr17	41277599	41298902	6_CTTGTA	5_GATCAG	OK	2.39686	1.72687	-0.472988	0.472988	0.0831	0.712942	no
RYK	chr3	133875977	133969586	6_CTTGTA	5_GATCAG	OK	60.0923	51.5287	-0.221804	0.221804	0.0832	0.713357	no
RCC2	chr1	17733250	17766250	6_CTTGTA	5_GATCAG	OK	109.106	93.3254	-0.22539	0.22539	0.08325	0.713357	no
COQ7	chr16	19078916	19094133	6_CTTGTA	5_GATCAG	OK	14.7315	12.2594	-0.265014	0.265014	0.08345	0.713736	no
UGT1A1,UGT1A10,UGT1A3,UGT1A4,UGT1A5,	chr2	234526290	234681951	6_CTTGTA	5_GATCAG	OK	52.4762	61.833	0.236714	0.236714	0.08345	0.713736	no
PACS1	chr11	65837823	66012218	6_CTTGTA	5_GATCAG	OK	9.33739	11.1204	0.252112	0.252112	0.0835	0.713736	no
FXYD5	chr19	35645624	35660788	6_CTTGTA	5_GATCAG	OK	50.7022	42.6434	-0.249726	0.249726	0.0836	0.713736	no
CCNYL1,MIR4775	chr2	208576263	208620896	6_CTTGTA	5_GATCAG	OK	7.29889	9.14529	0.32535	0.32535	0.08365	0.713736	no
PPIL1	chr6	36822605	36842800	6_CTTGTA	5_GATCAG	OK	47.0976	55.3164	0.232056	0.232056	0.08375	0.713736	no
PPAPDC1A	chr10	122216465	122349367	6_CTTGTA	5_GATCAG	OK	1.14976	0.690521	-0.735573	0.735573	0.0838	0.713736	no
PSME4	chr2	54091203	54197977	6_CTTGTA	5_GATCAG	OK	11.6137	13.6114	0.228989	0.228989	0.08385	0.713736	no
ABHD11	chr7	73149398	73153190	6_CTTGTA	5_GATCAG	OK	7.00398	8.81087	0.33111	0.33111	0.08385	0.713736	no
TOX	chr8	59717976	60031767	6_CTTGTA	5_GATCAG	OK	8.11424	6.15527	-0.398635	0.398635	0.08385	0.713736	no
PDXP	chr22	38054736	38062939	6_CTTGTA	5_GATCAG	OK	17.3331	20.9139	0.270935	0.270935	0.0841	0.715433	no
SUGT1P1	chr9	33504534	33511164	6_CTTGTA	5_GATCAG	OK	1.42037	2.39857	0.755905	0.755905	0.08435	0.717127	no
TMEM128	chr4	4237268	4250136	6_CTTGTA	5_GATCAG	OK	22.3066	18.3376	-0.282671	0.282671	0.0845	0.717524	no
PRDM15	chr21	43218384	43299591	6_CTTGTA	5_GATCAG	OK	1.9311	2.39299	0.309393	0.309393	0.08455	0.717524	no
LOC729852	chr7	7676348	7918851	6_CTTGTA	5_GATCAG	OK	2.43857	3.7126	0.606392	0.606392	0.0846	0.717524	no
PTGES	chr9	132500614	132515344	6_CTTGTA	5_GATCAG	OK	4.90123	3.78376	-0.373324	0.373324	0.0847	0.717941	no
RAP1GAP2	chr17	2699731	2941035	6_CTTGTA	5_GATCAG	OK	2.75846	2.23816	-0.301549	0.301549	0.0848	0.718357	no
SHROOM3	chr4	77356252	77704405	6_CTTGTA	5_GATCAG	OK	4.87219	5.76058	0.241643	0.241643	0.0851	0.719602	no
NPAS2	chr2	101436612	101613287	6_CTTGTA	5_GATCAG	OK	1.40801	1.83255	0.380201	0.380201	0.0856	0.722964	no
ABLIM1	chr10	116190862	116444505	6_CTTGTA	5_GATCAG	OK	17.6968	20.6224	0.220722	0.220722	0.0858	0.723344	no
LOC100499177	chr4	83814604	83841284	6_CTTGTA	5_GATCAG	OK	15.9684	19.4209	0.282384	0.282384	0.0858	0.723344	no
IFI44	chr1	79115476	79129763	6_CTTGTA	5_GATCAG	OK	8.29077	6.42636	-0.367505	0.367505	0.08585	0.723344	no
SHANK2	chr11	70313920	70963499	6_CTTGTA	5_GATCAG	OK	2.62925	3.82129	0.539406	0.539406	0.08585	0.723344	no
PACSIN3	chr11	47199072	47208010	6_CTTGTA	5_GATCAG	OK	15.8948	19.0943	0.264581	0.264581	0.0862	0.724925	no
TNRC6A	chr16	24741048	24837547	6_CTTGTA	5_GATCAG	OK	13.1605	11.2347	-0.228253	0.228253	0.0863	0.724925	no
SPAG1	chr8	101170262	101254183	6_CTTGTA	5_GATCAG	OK	8.41173	10.0401	0.255295	0.255295	0.08635	0.724925	no
AP3S1	chr5	115177618	115249778	6_CTTGTA	5_GATCAG	OK	186.074	159.888	-0.218812	0.218812	0.0864	0.724925	no
PRDM2	chr1	14026734	14151574	6_CTTGTA	5_GATCAG	OK	2.74906	3.40963	0.310679	0.310679	0.08645	0.724925	no
RGS20	chr8	54764367	54871863	6_CTTGTA	5_GATCAG	OK	5.04142	6.34197	0.331103	0.331103	0.0865	0.724925	no
TM4SF1	chr3	149086804	149095568	6_CTTGTA	5_GATCAG	OK	102.608	88.0162	-0.221297	0.221297	0.08665	0.725704	no
PDLIM7	chr5	176910394	176924602	6_CTTGTA	5_GATCAG	OK	24.4265	20.1398	-0.278396	0.278396	0.0867	0.725704	no
TMEM194A	chr12	57449425	57472574	6_CTTGTA	5_GATCAG	OK	18.2542	21.367	0.227157	0.227157	0.08685	0.725704	no
LRRC58	chr3	120043266	120068186	6_CTTGTA	5_GATCAG	OK	21.6483	18.5294	-0.224435	0.224435	0.08685	0.725704	no
SYNE1	chr6	152442818	152958534	6_CTTGTA	5_GATCAG	OK	4.45447	3.81286	-0.224379	0.224379	0.08685	0.725704	no
POLE	chr12	133200347	133263945	6_CTTGTA	5_GATCAG	OK	12.7079	14.8554	0.225253	0.225253	0.08705	0.726945	no
VMA21	chrX	150565656	150577836	6_CTTGTA	5_GATCAG	OK	41.6793	35.837	-0.217883	0.217883	0.08735	0.728507	no
SLC41A2	chr12	105195582	105352503	6_CTTGTA	5_GATCAG	OK	16.1665	19.1056	0.240991	0.240991	0.0874	0.728507	no
BTG2	chr1	203274663	203278729	6_CTTGTA	5_GATCAG	OK	0.841905	1.18744	0.496122	0.496122	0.0876	0.728507	no
RRAGD	chr6	90073440	90122417	6_CTTGTA	5_GATCAG	OK	7.98743	9.48362	0.247707	0.247707	0.08765	0.728507	no
ACSL4	chrX	108854483	108976621	6_CTTGTA	5_GATCAG	OK	48.2065	40.9298	-0.236076	0.236076	0.08765	0.728507	no
RTN1	chr14	60062693	60337557	6_CTTGTA	5_GATCAG	OK	4.98177	6.32662	0.344776	0.344776	0.08775	0.728909	no
C17orf100	chr17	6555058	6556617	6_CTTGTA	5_GATCAG	OK	0.964964	0.602691	-0.679057	0.679057	0.088	0.730138	no
MYD88	chr3	38179968	38184512	6_CTTGTA	5_GATCAG	OK	0.985438	1.3274	0.429765	0.429765	0.0881	0.730138	no
SSX2IP	chr1	85109389	85156240	6_CTTGTA	5_GATCAG	OK	6.27314	7.45192	0.248423	0.248423	0.0882	0.730138	no
GALNTL1	chr14	69726680	69821190	6_CTTGTA	5_GATCAG	OK	0.733759	1.02355	0.4802	0.4802	0.08825	0.730138	no
UEVLD	chr11	18551154	18610281	6_CTTGTA	5_GATCAG	OK	17.358	20.7636	0.258454	0.258454	0.08845	0.730138	no
LINC00311	chr16	85203919	85391163	6_CTTGTA	5_GATCAG	OK	0.598193	1.04189	0.800525	0.800525	0.08845	0.730138	no
BTBD10	chr11	13409555	13484838	6_CTTGTA	5_GATCAG	OK	45.2721	52.9399	0.225733	0.225733	0.08855	0.730138	no
ALG12	chr22	50296853	50312106	6_CTTGTA	5_GATCAG	OK	8.48315	10.2955	0.279344	0.279344	0.0886	0.730138	no
B3GNTL1	chr17	80901666	81009686	6_CTTGTA	5_GATCAG	OK	7.38283	5.74378	-0.362174	0.362174	0.08865	0.730138	no
HMMR	chr5	162887516	162918953	6_CTTGTA	5_GATCAG	OK	23.7686	20.2722	-0.22956	0.22956	0.08865	0.730138	no
C9orf47,S1PR3	chr9	91605777	91619925	6_CTTGTA	5_GATCAG	OK	1.36905	1.76633	0.367576	0.367576	0.08865	0.730138	no
FAM171A1	chr10	15253643	15413058	6_CTTGTA	5_GATCAG	OK	3.33832	2.68589	-0.313718	0.313718	0.0888	0.730138	no
BUB3	chr10	124913759	124924886	6_CTTGTA	5_GATCAG	OK	138.432	118.123	-0.228887	0.228887	0.08885	0.730138	no
ETS1	chr11	128328655	128457453	6_CTTGTA	5_GATCAG	OK	31.8344	27.2994	-0.221718	0.221718	0.0889	0.730138	no
FAM101B	chr17	289770	295731	6_CTTGTA	5_GATCAG	OK	20.4368	17.3334	-0.23762	0.23762	0.08895	0.730138	no
PLXND1	chr3	129274055	129325582	6_CTTGTA	5_GATCAG	OK	9.87663	11.7589	0.251663	0.251663	0.08895	0.730138	no
LOC641298	chr16	22430866	22503541	6_CTTGTA	5_GATCAG	OK	1.32182	1.72422	0.383418	0.383418	0.089	0.730138	no
RAB40B	chr17	80614931	80656598	6_CTTGTA	5_GATCAG	OK	7.51222	9.44295	0.329999	0.329999	0.08905	0.730138	no
SOS1	chr2	39208689	39347604	6_CTTGTA	5_GATCAG	OK	7.12475	8.78556	0.302295	0.302295	0.08915	0.730138	no
PP7080	chr5	470624	473080	6_CTTGTA	5_GATCAG	OK	9.27581	7.49124	-0.308268	0.308268	0.08915	0.730138	no
PLEKHA6	chr1	204187907	204346911	6_CTTGTA	5_GATCAG	OK	4.67657	5.56928	0.252038	0.252038	0.08925	0.730138	no
HBEGF	chr5	139712427	139726188	6_CTTGTA	5_GATCAG	OK	7.05857	5.73501	-0.299579	0.299579	0.08925	0.730138	no
HMGA2	chr12	66151800	66360071	6_CTTGTA	5_GATCAG	OK	11.0571	8.98886	-0.298763	0.298763	0.08935	0.730138	no
SFMBT1	chr3	52933223	53080089	6_CTTGTA	5_GATCAG	OK	20.6009	17.4782	-0.237145	0.237145	0.08935	0.730138	no
GSDMB	chr17	38060744	38077206	6_CTTGTA	5_GATCAG	OK	2.49923	3.21686	0.364165	0.364165	0.08975	0.731725	no
TIGD2	chr4	90032872	90036298	6_CTTGTA	5_GATCAG	OK	3.78209	4.63943	0.294765	0.294765	0.0901	0.733323	no
CLIP4	chr2	29336550	29406679	6_CTTGTA	5_GATCAG	OK	36.27	31.0719	-0.223166	0.223166	0.0903	0.734038	no
MRAP2	chr6	84743419	84800605	6_CTTGTA	5_GATCAG	OK	5.22654	6.46207	0.30614	0.30614	0.0904	0.734038	no
TMEM5	chr12	64173620	64203353	6_CTTGTA	5_GATCAG	OK	26.7353	22.3328	-0.259579	0.259579	0.0905	0.734038	no
FBN1	chr15	48700502	48957076	6_CTTGTA	5_GATCAG	OK	11.2756	9.67412	-0.221005	0.221005	0.0905	0.734038	no
STAG2	chrX	123094474	123236505	6_CTTGTA	5_GATCAG	OK	31.3783	26.9886	-0.21742	0.21742	0.0905	0.734038	no
NARF	chr17	80416059	80448415	6_CTTGTA	5_GATCAG	OK	21.3064	25.5338	0.261126	0.261126	0.09075	0.735221	no
SPATA13	chr13	24734860	24881212	6_CTTGTA	5_GATCAG	OK	3.70153	4.41475	0.25421	0.25421	0.0909	0.735996	no
GLI2	chr2	121493786	121750229	6_CTTGTA	5_GATCAG	OK	1.15779	1.48284	0.356989	0.356989	0.0911	0.736752	no
APOA1BP	chr1	156561557	156564091	6_CTTGTA	5_GATCAG	OK	53.5944	63.1366	0.236394	0.236394	0.09115	0.736752	no
CHCHD10	chr22	24105207	24110141	6_CTTGTA	5_GATCAG	OK	0.772158	1.56963	1.02346	1.02346	0.0912	0.736752	no
S100A13	chr1	153591275	153618782	6_CTTGTA	5_GATCAG	OK	204.235	249.659	0.289729	0.289729	0.09145	0.73789	no
ZNF558	chr19	8920334	8942965	6_CTTGTA	5_GATCAG	OK	11.9235	10.061	-0.245031	0.245031	0.09145	0.73789	no
SS18L1	chr20	60718821	60757686	6_CTTGTA	5_GATCAG	OK	5.39075	4.43786	-0.280621	0.280621	0.09155	0.73789	no
INO80C	chr18	33047948	33093384	6_CTTGTA	5_GATCAG	OK	8.56811	6.71128	-0.352389	0.352389	0.09185	0.739866	no
SEPW1	chr19	48281841	48287943	6_CTTGTA	5_GATCAG	OK	78.417	66.3252	-0.241609	0.241609	0.0919	0.739866	no
FGD4	chr12	32552725	32798984	6_CTTGTA	5_GATCAG	OK	6.81311	8.07239	0.244683	0.244683	0.09225	0.74226	no
FARSB	chr2	223436161	223520827	6_CTTGTA	5_GATCAG	OK	38.9749	33.3497	-0.224872	0.224872	0.09245	0.743445	no
BBS9	chr7	33168962	33645680	6_CTTGTA	5_GATCAG	OK	1.64719	2.19845	0.416485	0.416485	0.0926	0.744228	no
FOXE1	chr9	100615536	100618997	6_CTTGTA	5_GATCAG	OK	2.71924	3.48223	0.356807	0.356807	0.0929	0.745767	no
DNAJC27	chr2	25166309	25194963	6_CTTGTA	5_GATCAG	OK	1.74128	2.17478	0.320722	0.320722	0.09295	0.745767	no
CDC14A	chr1	100818022	100985833	6_CTTGTA	5_GATCAG	OK	1.20564	1.59403	0.402885	0.402885	0.0934	0.747981	no
FAM32A	chr19	16296228	16302857	6_CTTGTA	5_GATCAG	OK	68.6094	58.8889	-0.220411	0.220411	0.09345	0.747981	no
SETD8	chr12	123868690	123893903	6_CTTGTA	5_GATCAG	OK	35.8714	30.658	-0.226573	0.226573	0.0935	0.747981	no
POU2F1	chr1	167190065	167396582	6_CTTGTA	5_GATCAG	OK	4.15227	4.88368	0.234067	0.234067	0.0936	0.747981	no
SORCS2	chr4	7194373	7744759	6_CTTGTA	5_GATCAG	OK	5.72604	7.64616	0.417198	0.417198	0.0936	0.747981	no
EEF1A2	chr20	62119365	62130505	6_CTTGTA	5_GATCAG	OK	9.11681	11.1608	0.291844	0.291844	0.09405	0.750751	no
SNX30	chr9	115513133	115637267	6_CTTGTA	5_GATCAG	OK	9.09342	10.6177	0.223571	0.223571	0.0943	0.751896	no
TICAM2,TMED7,TMED7-TICAM2	chr5	114914338	114970295	6_CTTGTA	5_GATCAG	OK	66.4595	57.1849	-0.216842	0.216842	0.09455	0.753464	no
LRRC1	chr6	53659777	53789196	6_CTTGTA	5_GATCAG	OK	4.28321	5.23668	0.28996	0.28996	0.095	0.755521	no
SLC26A4	chr7	107296960	107358252	6_CTTGTA	5_GATCAG	OK	0.648391	0.943881	0.54174	0.54174	0.095	0.755521	no
C6orf62	chr6	24667262	24721101	6_CTTGTA	5_GATCAG	OK	144.337	123.155	-0.228968	0.228968	0.09505	0.755521	no
C17orf28	chr17	72946838	72968900	6_CTTGTA	5_GATCAG	OK	0.959881	1.28599	0.421952	0.421952	0.09515	0.755521	no
ENHO	chr9	34521039	34523037	6_CTTGTA	5_GATCAG	OK	1.58123	2.34547	0.56883	0.56883	0.0952	0.755521	no
PLEKHG1	chr6	150920998	151164799	6_CTTGTA	5_GATCAG	OK	0.754973	0.974538	0.368294	0.368294	0.09525	0.755521	no
ZNF350	chr19	52467592	52490090	6_CTTGTA	5_GATCAG	OK	6.47404	7.80913	0.270496	0.270496	0.0955	0.755521	no
C21orf56	chr21	47581061	47604373	6_CTTGTA	5_GATCAG	OK	0.508939	0.931064	0.871386	0.871386	0.0955	0.755521	no
ZNF805	chr19	57752052	57774106	6_CTTGTA	5_GATCAG	OK	3.12976	3.72857	0.25257	0.25257	0.0956	0.755521	no
PSD3	chr8	18384812	18871196	6_CTTGTA	5_GATCAG	OK	3.21861	4.17839	0.37651	0.37651	0.0958	0.755521	no
MIR3917,STMN1	chr1	26210676	26233368	6_CTTGTA	5_GATCAG	OK	290.169	250.01	-0.214909	0.214909	0.09585	0.755521	no
DUSP6	chr12	89741836	89746296	6_CTTGTA	5_GATCAG	OK	1.85093	2.43364	0.394866	0.394866	0.0959	0.755521	no
LBR	chr1	225589203	225616557	6_CTTGTA	5_GATCAG	OK	45.3203	39.0849	-0.213547	0.213547	0.09595	0.755521	no
PARN	chr16	14529556	14724128	6_CTTGTA	5_GATCAG	OK	23.5002	27.3919	0.22108	0.22108	0.096	0.755521	no
CNDP2	chr18	72163499	72190689	6_CTTGTA	5_GATCAG	OK	22.0278	18.9096	-0.220203	0.220203	0.096	0.755521	no
SH3TC2	chr5	148361712	148442737	6_CTTGTA	5_GATCAG	OK	3.25029	2.45376	-0.405575	0.405575	0.09605	0.755521	no
MEF2D	chr1	156433518	156470628	6_CTTGTA	5_GATCAG	OK	2.49316	2.02577	-0.299508	0.299508	0.09615	0.755521	no
TTC3	chr21	38437663	38575408	6_CTTGTA	5_GATCAG	OK	36.2105	42.3377	0.225537	0.225537	0.09615	0.755521	no
SMAD3	chr15	67358194	67487533	6_CTTGTA	5_GATCAG	OK	4.27624	5.10891	0.256672	0.256672	0.0962	0.755521	no
WSB2	chr12	118470491	118498951	6_CTTGTA	5_GATCAG	OK	86.5723	100.331	0.212796	0.212796	0.09635	0.755857	no
CDH24	chr14	23516269	23526747	6_CTTGTA	5_GATCAG	OK	1.7122	2.22514	0.378045	0.378045	0.0965	0.756614	no
CALD1	chr7	134464163	134655480	6_CTTGTA	5_GATCAG	OK	26.5389	22.8139	-0.218192	0.218192	0.09665	0.75692	no
PITPNM3	chr17	6354582	6459877	6_CTTGTA	5_GATCAG	OK	13.5626	16.143	0.251271	0.251271	0.0967	0.75692	no
TMEM216	chr11	61159810	61166335	6_CTTGTA	5_GATCAG	OK	11.533	9.28439	-0.312892	0.312892	0.09725	0.760773	no
TTYH3	chr7	2671602	2704436	6_CTTGTA	5_GATCAG	OK	3.1783	3.90993	0.298886	0.298886	0.0973	0.760773	no
DNAJC3	chr13	96329392	96447243	6_CTTGTA	5_GATCAG	OK	22.4673	19.3123	-0.218308	0.218308	0.0976	0.762696	no
CAMK4	chr5	110559946	110820748	6_CTTGTA	5_GATCAG	OK	1.70721	2.23407	0.388031	0.388031	0.0977	0.763055	no
DOK7	chr4	3465032	3496209	6_CTTGTA	5_GATCAG	OK	0.722853	1.0655	0.55976	0.55976	0.0978	0.76335	no
PXN	chr12	120639093	120703574	6_CTTGTA	5_GATCAG	OK	33.3196	28.5868	-0.221021	0.221021	0.0979	0.76335	no
STRN3	chr14	31362838	31565656	6_CTTGTA	5_GATCAG	OK	19.2726	16.3774	-0.234844	0.234844	0.0979	0.76335	no
NUDT9	chr4	88343702	88380606	6_CTTGTA	5_GATCAG	OK	7.62024	9.15212	0.264269	0.264269	0.098	0.763707	no
HAUS6	chr9	19053140	19102902	6_CTTGTA	5_GATCAG	OK	8.08668	9.46048	0.226365	0.226365	0.0984	0.765457	no
NXNL2	chr9	91150015	91190704	6_CTTGTA	5_GATCAG	OK	5.11816	3.93833	-0.378039	0.378039	0.09845	0.765457	no
SLC16A7	chr12	59989906	60179790	6_CTTGTA	5_GATCAG	OK	1.91469	2.40127	0.326688	0.326688	0.09855	0.765457	no
PDPR	chr16	70146848	70196440	6_CTTGTA	5_GATCAG	OK	7.89638	9.24797	0.227945	0.227945	0.09855	0.765457	no
MBOAT2	chr2	8992777	9143876	6_CTTGTA	5_GATCAG	OK	30.2585	25.777	-0.231255	0.231255	0.0988	0.76691	no
SIKE1	chr1	115312104	115323308	6_CTTGTA	5_GATCAG	OK	16.6839	19.4405	0.220614	0.220614	0.0989	0.76691	no
TAF9B	chrX	77385244	77395179	6_CTTGTA	5_GATCAG	OK	22.4483	19.1194	-0.231575	0.231575	0.0989	0.76691	no
PKNOX1	chr21	44394642	44453688	6_CTTGTA	5_GATCAG	OK	4.94817	5.90576	0.25523	0.25523	0.09905	0.767651	no
LIPC	chr15	58702743	58861238	6_CTTGTA	5_GATCAG	OK	2.05758	2.71527	0.400149	0.400149	0.09915	0.768004	no
GPI	chr19	34855609	34893318	6_CTTGTA	5_GATCAG	OK	101.578	117.577	0.211009	0.211009	0.09945	0.76987	no
GLTPD1	chr1	1260142	1264894	6_CTTGTA	5_GATCAG	OK	10.1818	8.31036	-0.293016	0.293016	0.0995	0.76987	no
ZNF678	chr1	227751219	227867355	6_CTTGTA	5_GATCAG	OK	2.32862	2.88566	0.309425	0.309425	0.09975	0.77131	no
UBTD1	chr10	99258767	99330960	6_CTTGTA	5_GATCAG	OK	4.98594	6.34283	0.347261	0.347261	0.09985	0.77131	no
IL10RB	chr21	34638671	34669520	6_CTTGTA	5_GATCAG	OK	19.1645	16.1368	-0.248086	0.248086	0.09985	0.77131	no
GCA	chr2	163200582	163695257	6_CTTGTA	5_GATCAG	OK	7.13834	9.52482	0.416102	0.416102	0.10005	0.772177	no
ADORA2B	chr17	15848230	15879313	6_CTTGTA	5_GATCAG	OK	10.7759	8.75164	-0.300178	0.300178	0.1002	0.772177	no
TBC1D22A	chr22	47158517	47571342	6_CTTGTA	5_GATCAG	OK	12.8382	9.99426	-0.361276	0.361276	0.1002	0.772177	no
RHBDL3	chr17	30593194	30651730	6_CTTGTA	5_GATCAG	OK	2.86011	3.49249	0.288182	0.288182	0.10025	0.772177	no
FAM171B	chr2	187558788	187630676	6_CTTGTA	5_GATCAG	OK	5.30282	6.39	0.269055	0.269055	0.10025	0.772177	no
LINC00346	chr13	111516333	111522767	6_CTTGTA	5_GATCAG	OK	4.96754	4.18377	-0.247728	0.247728	0.1003	0.772177	no
DNER	chr2	230222344	230579286	6_CTTGTA	5_GATCAG	OK	0.96648	0.673631	-0.52078	0.52078	0.1004	0.772177	no
FAM72D	chr1	143896451	143913262	6_CTTGTA	5_GATCAG	OK	5.26863	4.2368	-0.314453	0.314453	0.1005	0.772525	no
TYSND1	chr10	71897732	71906496	6_CTTGTA	5_GATCAG	OK	4.61181	3.66204	-0.332684	0.332684	0.10075	0.773604	no
MAP6D1	chr3	183533663	183543393	6_CTTGTA	5_GATCAG	OK	6.05702	7.43826	0.296357	0.296357	0.10085	0.773877	no
BLOC1S2	chr10	102033034	102046469	6_CTTGTA	5_GATCAG	OK	11.0834	9.23777	-0.262789	0.262789	0.10095	0.773877	no
IRF9,RNF31	chr14	24616658	24635774	6_CTTGTA	5_GATCAG	OK	12.7372	10.5387	-0.27334	0.27334	0.10095	0.773877	no
DNMT3A	chr2	25451120	25565459	6_CTTGTA	5_GATCAG	OK	2.35955	2.94946	0.321937	0.321937	0.10145	0.776596	no
DDX6	chr11	118618339	118662369	6_CTTGTA	5_GATCAG	OK	42.4442	49.1536	0.21173	0.21173	0.1016	0.776596	no
PSG1	chr19	43370612	43383871	6_CTTGTA	5_GATCAG	OK	2.80376	2.18055	-0.362672	0.362672	0.1016	0.776596	no
SORBS2	chr4	186506597	186877870	6_CTTGTA	5_GATCAG	OK	0.806427	1.03627	0.361791	0.361791	0.1016	0.776596	no
CPQ	chr8	97657498	98155723	6_CTTGTA	5_GATCAG	OK	14.2621	11.5744	-0.30125	0.30125	0.10165	0.776596	no
NFIB	chr9	14081751	14398982	6_CTTGTA	5_GATCAG	OK	5.98564	7.01993	0.229951	0.229951	0.10175	0.776596	no
C22orf23	chr22	38338729	38365319	6_CTTGTA	5_GATCAG	OK	6.16649	4.70262	-0.390983	0.390983	0.1018	0.776596	no
BTN2A2	chr6	26383323	26395100	6_CTTGTA	5_GATCAG	OK	2.34079	2.9319	0.32484	0.32484	0.1018	0.776596	no
TRMT61A	chr14	103995508	104003935	6_CTTGTA	5_GATCAG	OK	5.84665	4.78295	-0.289708	0.289708	0.102	0.777702	no
ZNF579	chr19	56088890	56092211	6_CTTGTA	5_GATCAG	OK	1.87663	1.29491	-0.535287	0.535287	0.10225	0.779187	no
WNT2B	chr1	113010039	113065323	6_CTTGTA	5_GATCAG	OK	0.688384	0.985164	0.51715	0.51715	0.10255	0.78059	no
TFAM	chr10	60145175	60164257	6_CTTGTA	5_GATCAG	OK	43.8572	36.6924	-0.257335	0.257335	0.1026	0.78059	no
ENTPD6	chr20	25176338	25207514	6_CTTGTA	5_GATCAG	OK	33.1882	28.4804	-0.220697	0.220697	0.1026	0.78059	no
BIRC2	chr11	102217965	102249401	6_CTTGTA	5_GATCAG	OK	98.7686	85.0039	-0.216525	0.216525	0.103	0.783211	no
PTPLAD1	chr15	65822826	65870693	6_CTTGTA	5_GATCAG	OK	56.6168	65.4226	0.208558	0.208558	0.1031	0.783549	no
CRLS1	chr20	5986702	6034825	6_CTTGTA	5_GATCAG	OK	12.7613	15.0861	0.241444	0.241444	0.10325	0.784267	no
SMURF1	chr7	98625057	98741743	6_CTTGTA	5_GATCAG	OK	8.38099	7.10639	-0.238004	0.238004	0.1034	0.784983	no
HYAL2	chr3	50355220	50360281	6_CTTGTA	5_GATCAG	OK	19.2039	16.1952	-0.245836	0.245836	0.10355	0.785235	no
SCN1B	chr19	35521591	35531353	6_CTTGTA	5_GATCAG	OK	4.80335	6.15365	0.3574	0.3574	0.1036	0.785235	no
TUBB4B	chr9	140135710	140142222	6_CTTGTA	5_GATCAG	OK	240.107	277.997	0.211395	0.211395	0.1036	0.785235	no
TP73-AS1	chr1	3569128	3663937	6_CTTGTA	5_GATCAG	OK	7.89858	6.57616	-0.264348	0.264348	0.1039	0.786577	no
PKI55	chr2	217081611	217084915	6_CTTGTA	5_GATCAG	OK	4.70428	5.68706	0.273708	0.273708	0.10395	0.786577	no
ADNP2	chr18	77866914	77898228	6_CTTGTA	5_GATCAG	OK	32.5094	28.17	-0.206695	0.206695	0.104	0.786577	no
ZNF365	chr10	64133915	64431771	6_CTTGTA	5_GATCAG	OK	2.4684	3.17774	0.364425	0.364425	0.1041	0.786911	no
ZNF682	chr19	20115226	20150331	6_CTTGTA	5_GATCAG	OK	3.36527	4.66634	0.471571	0.471571	0.1042	0.787246	no
NHS	chrX	17393542	17754113	6_CTTGTA	5_GATCAG	OK	3.00731	3.56884	0.246982	0.246982	0.1044	0.788335	no
ASAP2	chr2	9346893	9545812	6_CTTGTA	5_GATCAG	OK	13.5732	15.801	0.219254	0.219254	0.10455	0.788623	no
EDN1	chr6	12288155	12297427	6_CTTGTA	5_GATCAG	OK	56.5825	48.7539	-0.214837	0.214837	0.10465	0.788911	no
MIR4700,UNC119B	chr12	121147830	121161704	6_CTTGTA	5_GATCAG	OK	18.5332	15.8156	-0.228764	0.228764	0.105	0.790283	no
IL18	chr11	112013973	112034840	6_CTTGTA	5_GATCAG	OK	29.9167	25.089	-0.253893	0.253893	0.10505	0.790283	no
AAAS	chr12	53701239	53715412	6_CTTGTA	5_GATCAG	OK	45.0434	38.6761	-0.219872	0.219872	0.10515	0.790614	no
FAM111A	chr11	58910245	58922652	6_CTTGTA	5_GATCAG	OK	28.0683	32.5487	0.213656	0.213656	0.1053	0.79132	no
SPRY2	chr13	80910044	80915119	6_CTTGTA	5_GATCAG	OK	3.82477	4.81413	0.331902	0.331902	0.10545	0.791604	no
HLTF	chr3	148747898	148804341	6_CTTGTA	5_GATCAG	OK	39.315	45.4423	0.208954	0.208954	0.10545	0.791604	no
TSSK3	chr1	32827861	32829924	6_CTTGTA	5_GATCAG	OK	1.55958	1.06143	-0.555155	0.555155	0.10575	0.793434	no
HINT3	chr6	126277860	126301391	6_CTTGTA	5_GATCAG	OK	12.0427	14.1972	0.237452	0.237452	0.10595	0.793997	no
TAB3	chrX	30845558	30907511	6_CTTGTA	5_GATCAG	OK	6.74015	7.99102	0.245598	0.245598	0.10595	0.793997	no
C20orf4	chr20	34824377	34844853	6_CTTGTA	5_GATCAG	OK	22.5593	26.3269	0.222815	0.222815	0.106	0.793997	no
OPTN	chr10	13141906	13200450	6_CTTGTA	5_GATCAG	OK	33.6721	39.1665	0.218069	0.218069	0.10605	0.793997	no
CYB5R1	chr1	202931000	202936404	6_CTTGTA	5_GATCAG	OK	12.9186	10.7742	-0.261869	0.261869	0.10645	0.796569	no
AGPHD1	chr15	78799905	78829715	6_CTTGTA	5_GATCAG	OK	1.33034	1.99535	0.584853	0.584853	0.1066	0.796846	no
PNMA2	chr8	26362195	26371483	6_CTTGTA	5_GATCAG	OK	3.95484	4.73703	0.260365	0.260365	0.1068	0.797448	no
PNRC1	chr6	89790428	89794956	6_CTTGTA	5_GATCAG	OK	25.5834	30.2406	0.241279	0.241279	0.10685	0.797448	no
PARP3	chr3	51976360	51982883	6_CTTGTA	5_GATCAG	OK	4.32581	3.35091	-0.368418	0.368418	0.1071	0.798891	no
AGPAT5	chr8	6565877	6619021	6_CTTGTA	5_GATCAG	OK	23.5951	20.3997	-0.209943	0.209943	0.10725	0.799439	no
SLC7A5	chr16	87863628	87903100	6_CTTGTA	5_GATCAG	OK	123.332	143.103	0.214503	0.214503	0.10755	0.799984	no
STMN3	chr20	62271060	62284780	6_CTTGTA	5_GATCAG	OK	1.00268	0.678962	-0.562456	0.562456	0.10765	0.799984	no
RPS6KA5	chr14	91337166	91526993	6_CTTGTA	5_GATCAG	OK	1.60059	2.01622	0.333046	0.333046	0.1077	0.799984	no
TFAP2A	chr6	10396915	10419797	6_CTTGTA	5_GATCAG	OK	4.3994	5.37939	0.290136	0.290136	0.1077	0.799984	no
FGFR1OP	chr6	167412815	167463730	6_CTTGTA	5_GATCAG	OK	18.684	15.6249	-0.257958	0.257958	0.10795	0.801419	no
CYFIP2	chr5	156693090	156822606	6_CTTGTA	5_GATCAG	OK	6.30604	7.37799	0.226494	0.226494	0.10805	0.80169	no
IPO8	chr12	30781728	30848929	6_CTTGTA	5_GATCAG	OK	31.2596	36.1558	0.209929	0.209929	0.1081	0.80169	no
TNFAIP8L3	chr15	51348798	51397473	6_CTTGTA	5_GATCAG	OK	2.84429	2.22981	-0.351149	0.351149	0.1083	0.801909	no
CA12	chr15	63615729	63674075	6_CTTGTA	5_GATCAG	OK	19.4588	22.6558	0.219458	0.219458	0.1083	0.801909	no
PERP	chr6	138409641	138428660	6_CTTGTA	5_GATCAG	OK	39.7747	34.5275	-0.204107	0.204107	0.1083	0.801909	no
CUL7	chr6	43005354	43021683	6_CTTGTA	5_GATCAG	OK	13.0671	11.2094	-0.221235	0.221235	0.1085	0.802968	no
TMEM79	chr1	156252703	156262234	6_CTTGTA	5_GATCAG	OK	1.67675	2.20823	0.397227	0.397227	0.10875	0.803134	no
ID3	chr1	23884420	23886285	6_CTTGTA	5_GATCAG	OK	75.9428	65	-0.224473	0.224473	0.10875	0.803134	no
PLDN	chr15	45879394	45901913	6_CTTGTA	5_GATCAG	OK	25.0777	21.5835	-0.216476	0.216476	0.10875	0.803134	no
TNFRSF21	chr6	47199267	47277680	6_CTTGTA	5_GATCAG	OK	42.2336	36.2587	-0.220061	0.220061	0.10875	0.803134	no
YOD1	chr1	207217193	207224422	6_CTTGTA	5_GATCAG	OK	6.55392	7.71368	0.235061	0.235061	0.109	0.803984	no
TTC39C	chr18	21572736	21715927	6_CTTGTA	5_GATCAG	OK	11.2935	14.684	0.378757	0.378757	0.10905	0.803984	no
ACOX3	chr4	8366971	8442452	6_CTTGTA	5_GATCAG	OK	7.7631	6.45483	-0.266255	0.266255	0.1091	0.803984	no
CRIP2	chr14	105939773	105946501	6_CTTGTA	5_GATCAG	OK	98.4912	114.481	0.217047	0.217047	0.10915	0.803984	no
MYL12A	chr18	3247457	3256234	6_CTTGTA	5_GATCAG	OK	404.1	348.521	-0.213468	0.213468	0.10925	0.80425	no
RSRC1	chr3	157813799	158263523	6_CTTGTA	5_GATCAG	OK	30.6329	36.4502	0.250845	0.250845	0.1093	0.80425	no
LNX2	chr13	28120049	28194720	6_CTTGTA	5_GATCAG	OK	4.01152	4.80425	0.260162	0.260162	0.1094	0.804412	no
HSPG2	chr1	22138757	22263750	6_CTTGTA	5_GATCAG	OK	8.3622	9.68675	0.21213	0.21213	0.1095	0.804412	no
FOXS1	chr20	30432102	30434416	6_CTTGTA	5_GATCAG	OK	3.60668	2.66736	-0.435262	0.435262	0.10955	0.804412	no
ALDH7A1	chr5	125877532	125931322	6_CTTGTA	5_GATCAG	OK	19.9468	23.1218	0.213099	0.213099	0.10965	0.804727	no
TRAM2	chr6	52284993	52441862	6_CTTGTA	5_GATCAG	OK	30.3763	25.8612	-0.232161	0.232161	0.1098	0.805357	no
PTPRS	chr19	5205511	5340814	6_CTTGTA	5_GATCAG	OK	12.3898	14.4425	0.221164	0.221164	0.10985	0.805357	no
TMEM54	chr1	33352097	33366953	6_CTTGTA	5_GATCAG	OK	22.0315	26.6852	0.276467	0.276467	0.1102	0.807504	no
CD70	chr19	6581446	6591239	6_CTTGTA	5_GATCAG	OK	115.896	142.445	0.297566	0.297566	0.1103	0.807606	no
STAG3L2	chr7	74297697	74306884	6_CTTGTA	5_GATCAG	OK	6.78307	9.6903	0.514603	0.514603	0.11035	0.807606	no
LOC100272217	chr9	133452736	133454881	6_CTTGTA	5_GATCAG	OK	0.864109	0.586893	-0.558116	0.558116	0.1104	0.807606	no
QRSL1	chr6	107018902	107116292	6_CTTGTA	5_GATCAG	OK	13.7251	11.5132	-0.253529	0.253529	0.11045	0.807606	no
ADSSL1	chr14	105190533	105213647	6_CTTGTA	5_GATCAG	OK	0.684327	1.00273	0.551179	0.551179	0.1105	0.807606	no
HSF2	chr6	122720695	122754264	6_CTTGTA	5_GATCAG	OK	16.5111	19.4226	0.234306	0.234306	0.11085	0.809262	no
FTH1	chr11	61717355	61735132	6_CTTGTA	5_GATCAG	OK	2467.16	3008.21	0.286051	0.286051	0.1109	0.809262	no
EIF2S1	chr14	67827033	67853233	6_CTTGTA	5_GATCAG	OK	51.8741	59.8835	0.207145	0.207145	0.1112	0.809262	no
CCNY	chr10	35535952	35860978	6_CTTGTA	5_GATCAG	OK	52.9258	44.9401	-0.235968	0.235968	0.11125	0.809262	no
ZMYM6NB	chr1	35447126	35450948	6_CTTGTA	5_GATCAG	OK	26.8584	22.3491	-0.265158	0.265158	0.1113	0.809262	no
BFSP1	chr20	17474549	17543661	6_CTTGTA	5_GATCAG	OK	2.37313	1.85651	-0.354198	0.354198	0.1113	0.809262	no
PLCG2	chr16	81812898	81992642	6_CTTGTA	5_GATCAG	OK	3.15143	3.81237	0.274682	0.274682	0.11145	0.809935	no
C4orf43	chr4	164415672	164441691	6_CTTGTA	5_GATCAG	OK	14.4843	12.1207	-0.257016	0.257016	0.11155	0.810245	no
TSPYL4	chr6	116571130	116575261	6_CTTGTA	5_GATCAG	OK	5.81778	4.85768	-0.260202	0.260202	0.1118	0.811225	no
PDGFC	chr4	157682762	157892546	6_CTTGTA	5_GATCAG	OK	48.5493	42.1038	-0.2055	0.2055	0.1119	0.811534	no
KLHDC2	chr14	50234786	50249856	6_CTTGTA	5_GATCAG	OK	18.9551	22.3188	0.235679	0.235679	0.112	0.811787	no
EIF2C2	chr8	141530096	141645646	6_CTTGTA	5_GATCAG	OK	9.80542	11.8472	0.272898	0.272898	0.1123	0.812654	no
TXNIP	chr1	145438461	145442628	6_CTTGTA	5_GATCAG	OK	178.919	154.592	-0.210846	0.210846	0.1124	0.812654	no
AP4E1	chr15	51200868	51298097	6_CTTGTA	5_GATCAG	OK	6.39619	7.66476	0.261028	0.261028	0.1127	0.814406	no
GPX1	chr3	49394607	49395791	6_CTTGTA	5_GATCAG	OK	93.384	109.089	0.224253	0.224253	0.11285	0.815073	no
SCAMP2	chr15	75136033	75165693	6_CTTGTA	5_GATCAG	OK	27.4868	23.0731	-0.252525	0.252525	0.1132	0.816347	no
BLVRB	chr19	40953690	40971725	6_CTTGTA	5_GATCAG	OK	54.1672	45.968	-0.236788	0.236788	0.11335	0.816538	no
ATXN2L	chr16	28834413	28848558	6_CTTGTA	5_GATCAG	OK	8.32527	9.82482	0.238934	0.238934	0.1134	0.816538	no
TMCC1	chr3	129366400	129612419	6_CTTGTA	5_GATCAG	OK	16.3116	13.6567	-0.256292	0.256292	0.1134	0.816538	no
GTF2H2C,GTF2H2D	chr5	68856050	68888729	6_CTTGTA	5_GATCAG	OK	7.36612	6.04049	-0.28624	0.28624	0.1138	0.818769	no
RTTN	chr18	67671042	67872962	6_CTTGTA	5_GATCAG	OK	5.5077	6.44725	0.227234	0.227234	0.11395	0.818769	no
NAA20	chr20	19997933	20014273	6_CTTGTA	5_GATCAG	OK	88.5979	76.3519	-0.214609	0.214609	0.11395	0.818769	no
BNIP3	chr10	133781203	133795435	6_CTTGTA	5_GATCAG	OK	63.1173	73.3716	0.217187	0.217187	0.114	0.818769	no
POGK	chr1	166808723	166823709	6_CTTGTA	5_GATCAG	OK	26.2326	22.7255	-0.207047	0.207047	0.11445	0.81982	no
RASA1	chr5	86563754	86690078	6_CTTGTA	5_GATCAG	OK	16.5174	14.149	-0.223287	0.223287	0.1145	0.81982	no
PPARG	chr3	12329348	12475855	6_CTTGTA	5_GATCAG	OK	19.0833	22.4212	0.232552	0.232552	0.11455	0.81982	no
ITFG2	chr12	2921561	2944221	6_CTTGTA	5_GATCAG	OK	1.90447	1.43348	-0.409871	0.409871	0.1146	0.81982	no
GSTM4	chr1	110198697	110208123	6_CTTGTA	5_GATCAG	OK	4.55447	5.70873	0.325886	0.325886	0.1148	0.81982	no
TSEN15	chr1	184020810	184043344	6_CTTGTA	5_GATCAG	OK	25.8799	21.9824	-0.235489	0.235489	0.1149	0.81982	no
LOC284454,MIR23A,MIR24-2,MIR27A	chr19	13943389	13953396	6_CTTGTA	5_GATCAG	OK	22.1406	17.8171	-0.313431	0.313431	0.1149	0.81982	no
ANKRA2	chr5	72848024	72861511	6_CTTGTA	5_GATCAG	OK	6.41147	5.21185	-0.29886	0.29886	0.1149	0.81982	no
FLJ23867,QSOX1	chr1	180123967	180169859	6_CTTGTA	5_GATCAG	OK	94.3631	81.7363	-0.207246	0.207246	0.115	0.81982	no
DUSP3	chr17	41843488	41856368	6_CTTGTA	5_GATCAG	OK	41.6687	47.8861	0.200645	0.200645	0.11505	0.81982	no
JTB	chr1	153940314	153950451	6_CTTGTA	5_GATCAG	OK	52.8455	61.6166	0.221539	0.221539	0.11515	0.81982	no
RGS2	chr1	192778168	192781407	6_CTTGTA	5_GATCAG	OK	1.31459	1.80665	0.458707	0.458707	0.1152	0.81982	no
RASSF7	chr11	560970	564597	6_CTTGTA	5_GATCAG	OK	10.9856	13.3803	0.284494	0.284494	0.1152	0.81982	no
CLEC2D,LOC374443	chr12	9800642	9852151	6_CTTGTA	5_GATCAG	OK	2.21734	1.68237	-0.398341	0.398341	0.11555	0.820655	no
MYCBP2	chr13	77618729	77901177	6_CTTGTA	5_GATCAG	OK	5.48379	6.33785	0.208821	0.208821	0.11555	0.820655	no
DHX58	chr17	40253421	40264751	6_CTTGTA	5_GATCAG	OK	1.86113	1.43482	-0.375314	0.375314	0.1156	0.820655	no
GHDC	chr17	40340901	40346550	6_CTTGTA	5_GATCAG	OK	2.84677	2.24146	-0.344889	0.344889	0.1156	0.820655	no
TEAD1	chr11	12695968	12966380	6_CTTGTA	5_GATCAG	OK	25.2874	29.0939	0.202297	0.202297	0.1158	0.821662	no
PRR11	chr17	57184371	57284889	6_CTTGTA	5_GATCAG	OK	23.2075	18.7693	-0.306214	0.306214	0.116	0.822254	no
LSM11	chr5	157170754	157183746	6_CTTGTA	5_GATCAG	OK	5.67919	4.65637	-0.286479	0.286479	0.116	0.822254	no
ZNF2	chr2	95831182	95850064	6_CTTGTA	5_GATCAG	OK	2.78075	2.25648	-0.301399	0.301399	0.11625	0.8232	no
ZNF836	chr19	52656863	52674896	6_CTTGTA	5_GATCAG	OK	2.36867	2.90588	0.294897	0.294897	0.11635	0.8232	no
FAM45B	chrX	129628914	129631421	6_CTTGTA	5_GATCAG	OK	0.628481	0.888671	0.499782	0.499782	0.11645	0.8232	no
MAP7D1	chr1	36621802	36646448	6_CTTGTA	5_GATCAG	OK	35.2568	30.4589	-0.211038	0.211038	0.1165	0.8232	no
FAM136A	chr2	70523107	70529220	6_CTTGTA	5_GATCAG	OK	45.7736	52.8379	0.207056	0.207056	0.11655	0.8232	no
COPZ2	chr17	46103532	46115152	6_CTTGTA	5_GATCAG	OK	6.21243	7.91182	0.348852	0.348852	0.1168	0.823317	no
LSM3	chr3	14220227	14239869	6_CTTGTA	5_GATCAG	OK	67.0946	57.1739	-0.230841	0.230841	0.1168	0.823317	no
IL15	chr4	142557748	142655140	6_CTTGTA	5_GATCAG	OK	5.0522	6.20843	0.297318	0.297318	0.11685	0.823317	no
COX5B	chr2	98262520	98264657	6_CTTGTA	5_GATCAG	OK	178.166	206.46	0.212641	0.212641	0.11695	0.82361	no
RPGR	chrX	38128422	38186805	6_CTTGTA	5_GATCAG	OK	4.43492	3.65977	-0.277155	0.277155	0.11715	0.824137	no
TTC31	chr2	74699011	74721691	6_CTTGTA	5_GATCAG	OK	9.9683	8.01178	-0.315225	0.315225	0.1172	0.824137	no
DHX40	chr17	57642885	57685713	6_CTTGTA	5_GATCAG	OK	39.1945	45.1037	0.202592	0.202592	0.1173	0.824312	no
XRCC4	chr5	82373316	82669601	6_CTTGTA	5_GATCAG	OK	12.3765	10.3179	-0.26246	0.26246	0.11735	0.824312	no
ADAT1	chr16	75630729	75657380	6_CTTGTA	5_GATCAG	OK	9.09895	7.70903	-0.23915	0.23915	0.1174	0.824312	no
SNX1	chr15	64388082	64436433	6_CTTGTA	5_GATCAG	OK	8.98949	7.76666	-0.210945	0.210945	0.1177	0.824777	no
SEMA4F	chr2	74881392	74909268	6_CTTGTA	5_GATCAG	OK	8.6806	7.37049	-0.236033	0.236033	0.1177	0.824777	no
FAM195B	chr17	79780292	79791167	6_CTTGTA	5_GATCAG	OK	54.9863	46.9518	-0.227893	0.227893	0.1179	0.825228	no
ASL	chr7	65540775	65558329	6_CTTGTA	5_GATCAG	OK	11.9353	9.99149	-0.256468	0.256468	0.1179	0.825228	no
ZNF615	chr19	52494526	52511739	6_CTTGTA	5_GATCAG	OK	6.19677	7.2913	0.23466	0.23466	0.11805	0.825228	no
TMEM165	chr4	56261891	56292342	6_CTTGTA	5_GATCAG	OK	54.1602	46.5947	-0.217068	0.217068	0.1182	0.825228	no
ZNF292	chr6	87865268	87973450	6_CTTGTA	5_GATCAG	OK	8.14551	9.3944	0.205796	0.205796	0.1182	0.825228	no
GPRC5B	chr16	19868981	19896151	6_CTTGTA	5_GATCAG	OK	1.13615	0.861241	-0.399668	0.399668	0.1183	0.825228	no
SEC14L2	chr22	30792929	30821291	6_CTTGTA	5_GATCAG	OK	15.2545	12.8507	-0.247385	0.247385	0.1183	0.825228	no
MTF2	chr1	93544791	93604638	6_CTTGTA	5_GATCAG	OK	7.20542	6.09174	-0.242228	0.242228	0.1184	0.825228	no
DCAF12	chr9	34086380	34126771	6_CTTGTA	5_GATCAG	OK	41.8563	36.3161	-0.204836	0.204836	0.11845	0.825228	no
FAM133B,LOC728066	chr7	92190071	92219706	6_CTTGTA	5_GATCAG	OK	12.9616	10.966	-0.241205	0.241205	0.1185	0.825228	no
ZMAT3	chr3	178735010	178789656	6_CTTGTA	5_GATCAG	OK	2.24573	2.69214	0.261572	0.261572	0.11855	0.825228	no
ZFP36L2	chr2	43449540	43453745	6_CTTGTA	5_GATCAG	OK	4.91156	5.97891	0.283702	0.283702	0.11865	0.825228	no
PRRX2	chr9	132427919	132484951	6_CTTGTA	5_GATCAG	OK	0.742564	1.23833	0.737813	0.737813	0.11865	0.825228	no
PEX16	chr11	45931219	45939674	6_CTTGTA	5_GATCAG	OK	5.58695	4.47074	-0.321547	0.321547	0.1187	0.825228	no
PITPNM1	chr11	67259238	67272843	6_CTTGTA	5_GATCAG	OK	16.2264	18.8756	0.218181	0.218181	0.119	0.826093	no
SRCAP	chr16	30709657	30756167	6_CTTGTA	5_GATCAG	OK	3.48347	4.158	0.255365	0.255365	0.11925	0.827015	no
DAAM2	chr6	39760158	39902290	6_CTTGTA	5_GATCAG	OK	0.68483	0.991852	0.53438	0.53438	0.11925	0.827015	no
FAM111B	chr11	58874657	58907633	6_CTTGTA	5_GATCAG	OK	8.90056	10.5911	0.25089	0.25089	0.1197	0.829648	no
TNFSF9	chr19	6531009	6535939	6_CTTGTA	5_GATCAG	OK	33.1915	38.9105	0.229347	0.229347	0.11975	0.829648	no
CADM4	chr19	44126521	44143991	6_CTTGTA	5_GATCAG	OK	6.31723	7.68234	0.282254	0.282254	0.11995	0.829648	no
PRKAR2A	chr3	48783910	48885270	6_CTTGTA	5_GATCAG	OK	22.191	25.8615	0.220826	0.220826	0.11995	0.829648	no
TRERF1	chr6	42192668	42419865	6_CTTGTA	5_GATCAG	OK	2.18026	2.61552	0.262594	0.262594	0.12	0.829648	no
AIDA	chr1	222841354	222885864	6_CTTGTA	5_GATCAG	OK	37.5689	32.5701	-0.205991	0.205991	0.12005	0.829648	no
C1orf115	chr1	220863627	220872499	6_CTTGTA	5_GATCAG	OK	4.42929	5.33928	0.26957	0.26957	0.1201	0.829648	no
DOCK5	chr8	25042286	25273372	6_CTTGTA	5_GATCAG	OK	9.27632	11.0082	0.246956	0.246956	0.12055	0.831881	no
ZNF229	chr19	44930294	44952683	6_CTTGTA	5_GATCAG	OK	7.36984	6.27651	-0.23167	0.23167	0.1206	0.831881	no
PDE4B	chr1	66258192	66840262	6_CTTGTA	5_GATCAG	OK	1.01254	0.782166	-0.372436	0.372436	0.1207	0.832164	no
C7orf41	chr7	30174551	30202537	6_CTTGTA	5_GATCAG	OK	3.88815	4.61227	0.246392	0.246392	0.1208	0.832446	no
C14orf142	chr14	93651295	93695565	6_CTTGTA	5_GATCAG	OK	9.14072	14.4262	0.658316	0.658316	0.1209	0.832667	no
PPP3R1	chr2	68405988	68479651	6_CTTGTA	5_GATCAG	OK	28.8913	24.9851	-0.20957	0.20957	0.1211	0.832825	no
OTUB2	chr14	94492723	94515990	6_CTTGTA	5_GATCAG	OK	0.854285	1.10246	0.367936	0.367936	0.12115	0.832825	no
FEZ2	chr2	36779403	36825332	6_CTTGTA	5_GATCAG	OK	66.0321	57.4779	-0.20016	0.20016	0.12145	0.833888	no
HSD17B11	chr4	88257690	88312455	6_CTTGTA	5_GATCAG	OK	6.84505	8.31319	0.280341	0.280341	0.1215	0.833888	no
C10orf125	chr10	135168531	135171529	6_CTTGTA	5_GATCAG	OK	5.33116	3.80767	-0.485541	0.485541	0.12155	0.833888	no
ANKRD49	chr11	94227152	94233799	6_CTTGTA	5_GATCAG	OK	9.29775	7.75299	-0.262129	0.262129	0.1216	0.833888	no
RAPGEF2	chr4	160025233	160281311	6_CTTGTA	5_GATCAG	OK	12.3011	14.1687	0.20393	0.20393	0.12195	0.835882	no
NLRX1	chr11	119039439	119054748	6_CTTGTA	5_GATCAG	OK	14.149	12.0603	-0.230437	0.230437	0.1221	0.836504	no
YLPM1	chr14	75230068	75330537	6_CTTGTA	5_GATCAG	OK	4.81175	5.62377	0.224976	0.224976	0.1223	0.836553	no
TBP	chr6	170863396	170883150	6_CTTGTA	5_GATCAG	OK	9.64685	8.04403	-0.262138	0.262138	0.12235	0.836553	no
SLC1A5	chr19	47278107	47291842	6_CTTGTA	5_GATCAG	OK	38.9096	45.1914	0.215921	0.215921	0.12245	0.836553	no
PDZK1IP1	chr1	47649253	47655975	6_CTTGTA	5_GATCAG	OK	5.32486	7.0409	0.403018	0.403018	0.1225	0.836553	no
C6orf211	chr6	151773421	151791232	6_CTTGTA	5_GATCAG	OK	31.2995	36.0724	0.204754	0.204754	0.1225	0.836553	no
ST3GAL6	chr3	98451571	98513278	6_CTTGTA	5_GATCAG	OK	1.61905	2.14244	0.404106	0.404106	0.1226	0.836553	no
SENP5	chr3	196594726	196661584	6_CTTGTA	5_GATCAG	OK	24.2007	21.1089	-0.197201	0.197201	0.1226	0.836553	no
LOC100289230	chr5	98264837	98267683	6_CTTGTA	5_GATCAG	OK	0.863156	1.2502	0.534462	0.534462	0.1227	0.836553	no
SEMA4D	chr9	91933411	92094737	6_CTTGTA	5_GATCAG	OK	2.82066	3.79929	0.429697	0.429697	0.1227	0.836553	no
BMPR1A	chr10	88516395	88685527	6_CTTGTA	5_GATCAG	OK	31.7703	36.5189	0.200965	0.200965	0.1229	0.837045	no
SMARCA1	chrX	128580477	128657522	6_CTTGTA	5_GATCAG	OK	37.891	44.1477	0.220481	0.220481	0.1229	0.837045	no
MDM4	chr1	204485506	204527248	6_CTTGTA	5_GATCAG	OK	3.55479	4.16351	0.228035	0.228035	0.12295	0.837045	no
B4GALT1	chr9	33110638	33167356	6_CTTGTA	5_GATCAG	OK	11.3896	9.71794	-0.228991	0.228991	0.1231	0.837344	no
HPS4	chr22	26847445	26879820	6_CTTGTA	5_GATCAG	OK	13.6512	11.3068	-0.271828	0.271828	0.12315	0.837344	no
GTPBP1	chr22	39101806	39130717	6_CTTGTA	5_GATCAG	OK	6.77419	7.95324	0.231493	0.231493	0.12325	0.837344	no
CHMP7	chr8	23101149	23119685	6_CTTGTA	5_GATCAG	OK	22.0365	19.0676	-0.208773	0.208773	0.12325	0.837344	no
TGFB1	chr19	41836108	41859831	6_CTTGTA	5_GATCAG	OK	8.09631	9.84423	0.282014	0.282014	0.12335	0.837344	no
E2F2	chr1	23832472	23857712	6_CTTGTA	5_GATCAG	OK	2.62227	2.15038	-0.286222	0.286222	0.12395	0.839821	no
DRG2	chr17	17991180	18011299	6_CTTGTA	5_GATCAG	OK	15.138	12.7111	-0.252089	0.252089	0.12405	0.839821	no
ADAM23	chr2	207308367	207485744	6_CTTGTA	5_GATCAG	OK	4.30226	5.19196	0.271184	0.271184	0.1241	0.839821	no
C2CD3,UCP3	chr11	73711325	73882178	6_CTTGTA	5_GATCAG	OK	3.45726	4.07708	0.237908	0.237908	0.12415	0.839821	no
PMEPA1	chr20	56223447	56286592	6_CTTGTA	5_GATCAG	OK	15.4111	13.2754	-0.215222	0.215222	0.1242	0.839821	no
RNU6ATAC	chr9	137029561	137029686	6_CTTGTA	5_GATCAG	OK	0	65.3948	0	0	0.12425	0.839821	no
SHISA9	chr16	12995476	13334273	6_CTTGTA	5_GATCAG	OK	0.689842	0.928393	0.428468	0.428468	0.1243	0.839821	no
KANSL1	chr17	44107162	44302740	6_CTTGTA	5_GATCAG	OK	2.62293	3.15047	0.264385	0.264385	0.12435	0.839821	no
EFHD1	chr2	233470766	233547491	6_CTTGTA	5_GATCAG	OK	0.588962	0.881747	0.582191	0.582191	0.1244	0.839821	no
RFX5	chr1	151313081	151319769	6_CTTGTA	5_GATCAG	OK	16.9716	19.6573	0.211944	0.211944	0.1245	0.839821	no
ZNF525	chr19	53868967	53889841	6_CTTGTA	5_GATCAG	OK	3.67215	4.31777	0.233663	0.233663	0.1245	0.839821	no
CTH	chr1	70876900	70905534	6_CTTGTA	5_GATCAG	OK	2.67861	1.97155	-0.442159	0.442159	0.12465	0.839821	no
ZNF737	chr19	20718701	20748626	6_CTTGTA	5_GATCAG	OK	5.82385	7.15111	0.296195	0.296195	0.1247	0.839821	no
ZDHHC24	chr11	66303022	66313687	6_CTTGTA	5_GATCAG	OK	8.12963	6.11198	-0.411549	0.411549	0.1249	0.839821	no
FBXO16	chr8	28284590	28347789	6_CTTGTA	5_GATCAG	OK	1.8605	2.51135	0.43277	0.43277	0.12495	0.839821	no
FABP3	chr1	31838099	31845923	6_CTTGTA	5_GATCAG	OK	0.65128	1.0054	0.626424	0.626424	0.12505	0.839821	no
OGFOD2	chr12	123459353	123464588	6_CTTGTA	5_GATCAG	OK	3.35223	2.63126	-0.349367	0.349367	0.12505	0.839821	no
ZAK	chr2	173940278	174146764	6_CTTGTA	5_GATCAG	OK	33.9846	29.4758	-0.205348	0.205348	0.1251	0.839821	no
LCAT,SLC12A4	chr16	67973654	68002597	6_CTTGTA	5_GATCAG	OK	9.15947	7.80908	-0.230111	0.230111	0.12515	0.839821	no
ATP8B1	chr18	55297533	55470327	6_CTTGTA	5_GATCAG	OK	16.9054	14.6337	-0.20819	0.20819	0.12515	0.839821	no
E2F4	chr16	67226067	67232821	6_CTTGTA	5_GATCAG	OK	35.6719	30.8059	-0.21158	0.21158	0.12545	0.839821	no
GOSR1	chr17	28804412	28855323	6_CTTGTA	5_GATCAG	OK	10.472	12.1398	0.213208	0.213208	0.1255	0.839821	no
TPBG	chr6	83072922	83077133	6_CTTGTA	5_GATCAG	OK	11.1427	13.1214	0.23582	0.23582	0.1255	0.839821	no
PLIN3	chr19	4838345	4867780	6_CTTGTA	5_GATCAG	OK	67.3166	58.6226	-0.199506	0.199506	0.1257	0.840298	no
MYL6	chr12	56552044	56555366	6_CTTGTA	5_GATCAG	OK	1024.78	1188.43	0.213734	0.213734	0.12575	0.840298	no
TSPAN9	chr12	3186520	3395730	6_CTTGTA	5_GATCAG	OK	8.8756	7.55034	-0.233303	0.233303	0.1262	0.842443	no
WBP2	chr17	73841779	73851501	6_CTTGTA	5_GATCAG	OK	19.9505	23.4179	0.231185	0.231185	0.12625	0.842443	no
ASNSD1	chr2	190526066	190535557	6_CTTGTA	5_GATCAG	OK	31.7007	36.5104	0.203793	0.203793	0.12695	0.845515	no
DMBX1	chr1	46956309	46982045	6_CTTGTA	5_GATCAG	OK	1.30406	1.69323	0.376776	0.376776	0.1272	0.846714	no
ZEB2,ZEB2-AS1	chr2	145141801	145278466	6_CTTGTA	5_GATCAG	OK	1.5353	1.20115	-0.354104	0.354104	0.1274	0.846714	no
HYMAI,PLAGL1	chr6	144261436	144385735	6_CTTGTA	5_GATCAG	OK	5.20559	6.20278	0.252852	0.252852	0.12745	0.846714	no
KIAA0889	chr20	35405844	35492087	6_CTTGTA	5_GATCAG	OK	2.87249	3.54145	0.302036	0.302036	0.1275	0.846714	no
TAF13	chr1	109604920	109618624	6_CTTGTA	5_GATCAG	OK	20.7332	25.6992	0.309782	0.309782	0.12755	0.846714	no
C17orf108	chr17	26205157	26220409	6_CTTGTA	5_GATCAG	OK	1.98385	1.46194	-0.440417	0.440417	0.12795	0.848105	no
ENTPD3-AS1	chr3	40428672	40494799	6_CTTGTA	5_GATCAG	OK	0.833104	1.25722	0.59367	0.59367	0.128	0.848105	no
ZNF800	chr7	127010273	127032768	6_CTTGTA	5_GATCAG	OK	9.28124	7.89496	-0.233385	0.233385	0.1282	0.848499	no
ARHGAP29	chr1	94615697	94713139	6_CTTGTA	5_GATCAG	OK	85.4618	100.421	0.232711	0.232711	0.12825	0.848499	no
LOC654433	chr2	113973571	114036498	6_CTTGTA	5_GATCAG	OK	1.65531	2.17405	0.393279	0.393279	0.12825	0.848499	no
ZNF608	chr5	123972609	124084492	6_CTTGTA	5_GATCAG	OK	2.13862	2.58473	0.273329	0.273329	0.1283	0.848499	no
INPP5K	chr17	1397870	1420182	6_CTTGTA	5_GATCAG	OK	4.01956	4.8571	0.273059	0.273059	0.12875	0.850534	no
THUMPD1	chr16	20744988	20753199	6_CTTGTA	5_GATCAG	OK	28.2255	24.5305	-0.20242	0.20242	0.129	0.850534	no
STEAP3	chr2	119981383	120023408	6_CTTGTA	5_GATCAG	OK	14.0024	12.0175	-0.220539	0.220539	0.12905	0.850534	no
MLF1IP	chr4	185570766	185655286	6_CTTGTA	5_GATCAG	OK	28.0064	34.3776	0.295711	0.295711	0.12905	0.850534	no
ARNT	chr1	150782180	150849244	6_CTTGTA	5_GATCAG	OK	14.1642	12.2474	-0.209771	0.209771	0.1291	0.850534	no
GPX3	chr5	150399998	150409029	6_CTTGTA	5_GATCAG	OK	0.640569	0.837193	0.386206	0.386206	0.12915	0.850534	no
DMXL2	chr15	51739814	51914967	6_CTTGTA	5_GATCAG	OK	3.71034	4.30984	0.216084	0.216084	0.1296	0.8515	no
PSG5	chr19	43447574	43709790	6_CTTGTA	5_GATCAG	OK	5.0277	3.75951	-0.419355	0.419355	0.1296	0.8515	no
AK5	chr1	77747661	78025977	6_CTTGTA	5_GATCAG	OK	1.04744	1.34728	0.36318	0.36318	0.1297	0.8515	no
WDR26	chr1	224572844	224622104	6_CTTGTA	5_GATCAG	OK	9.87095	11.3899	0.206497	0.206497	0.12985	0.8515	no
C11orf24	chr11	68028303	68039469	6_CTTGTA	5_GATCAG	OK	13.8068	11.6357	-0.246824	0.246824	0.12985	0.8515	no
CHD3	chr17	7760001	7816438	6_CTTGTA	5_GATCAG	OK	13.5057	15.731	0.220034	0.220034	0.12985	0.8515	no
LOC220906	chr10	28808845	28821406	6_CTTGTA	5_GATCAG	OK	12.7026	10.9921	-0.208659	0.208659	0.13005	0.851624	no
ATP13A3	chr3	194123401	194207347	6_CTTGTA	5_GATCAG	OK	51.6622	59.5271	0.204437	0.204437	0.1301	0.851624	no
MARCH6	chr5	10353827	10435491	6_CTTGTA	5_GATCAG	OK	20.6656	23.9419	0.212309	0.212309	0.1302	0.851748	no
FGFR3	chr4	1795038	1810846	6_CTTGTA	5_GATCAG	OK	2.32753	2.86303	0.298743	0.298743	0.1303	0.851748	no
AK1,ST6GALNAC6	chr9	130628758	130661871	6_CTTGTA	5_GATCAG	OK	31.1525	36.1826	0.215951	0.215951	0.1303	0.851748	no
ADAMTS6	chr5	64444562	64777766	6_CTTGTA	5_GATCAG	OK	1.86259	1.39595	-0.416061	0.416061	0.1305	0.852266	no
IGFBP2	chr2	217498126	217529158	6_CTTGTA	5_GATCAG	OK	1.12083	1.66535	0.571251	0.571251	0.1308	0.853435	no
SESN1	chr6	109307639	109415708	6_CTTGTA	5_GATCAG	OK	8.65019	7.29782	-0.245267	0.245267	0.1309	0.853488	no
GRB7	chr17	37894161	37903686	6_CTTGTA	5_GATCAG	OK	6.83225	8.24437	0.271047	0.271047	0.13095	0.853488	no
PI4K2A	chr10	99400442	99436189	6_CTTGTA	5_GATCAG	OK	9.9962	8.57375	-0.221453	0.221453	0.131	0.853488	no
UBE2E1	chr3	23847383	23933131	6_CTTGTA	5_GATCAG	OK	45.447	39.3806	-0.206699	0.206699	0.13105	0.853488	no
B4GALT4	chr3	118878790	118959752	6_CTTGTA	5_GATCAG	OK	25.082	21.364	-0.23147	0.23147	0.13125	0.853593	no
TMSB15A	chrX	101768609	101771699	6_CTTGTA	5_GATCAG	OK	2.89157	4.06967	0.493058	0.493058	0.13125	0.853593	no
KIAA1549	chr7	138516126	138666064	6_CTTGTA	5_GATCAG	OK	1.10612	1.32376	0.259128	0.259128	0.1313	0.853593	no
CEP55	chr10	95256368	95288849	6_CTTGTA	5_GATCAG	OK	48.1553	42.0623	-0.195166	0.195166	0.13145	0.853593	no
ACTR1B	chr2	98270243	98280561	6_CTTGTA	5_GATCAG	OK	30.4387	26.2028	-0.216185	0.216185	0.1315	0.853593	no
RCAN3	chr1	24822822	24867517	6_CTTGTA	5_GATCAG	OK	18.0958	15.4265	-0.230241	0.230241	0.13155	0.853593	no
ACSL5	chr10	114133915	114188328	6_CTTGTA	5_GATCAG	OK	0.797491	0.563348	-0.501441	0.501441	0.13205	0.85499	no
ADCK3	chr1	227127937	227175433	6_CTTGTA	5_GATCAG	OK	3.92285	4.75755	0.278318	0.278318	0.1322	0.85499	no
HIPK2	chr7	139246315	139477693	6_CTTGTA	5_GATCAG	OK	5.07406	5.84016	0.20287	0.20287	0.1322	0.85499	no
ATL1	chr14	50999799	51099784	6_CTTGTA	5_GATCAG	OK	0.933711	1.22068	0.386638	0.386638	0.13225	0.85499	no
SUV39H1	chrX	48555130	48567419	6_CTTGTA	5_GATCAG	OK	11.4981	9.76326	-0.235959	0.235959	0.13225	0.85499	no
ETV6	chr12	11802787	12048413	6_CTTGTA	5_GATCAG	OK	1.77499	2.14731	0.274719	0.274719	0.13235	0.855089	no
ELOVL6	chr4	110970228	111120316	6_CTTGTA	5_GATCAG	OK	3.90609	3.23158	-0.273484	0.273484	0.13245	0.855089	no
SRM	chr1	11114648	11120091	6_CTTGTA	5_GATCAG	OK	20.7913	17.5048	-0.248227	0.248227	0.13265	0.855089	no
KIF3C	chr2	26149454	26205443	6_CTTGTA	5_GATCAG	OK	5.94163	7.02455	0.241547	0.241547	0.13265	0.855089	no
MTHFD1	chr14	64854758	64926790	6_CTTGTA	5_GATCAG	OK	31.8001	36.4063	0.195157	0.195157	0.13275	0.855089	no
WWP1	chr8	87354993	87480178	6_CTTGTA	5_GATCAG	OK	9.85252	11.4111	0.211871	0.211871	0.13275	0.855089	no
OLFML3	chr1	114522029	114524875	6_CTTGTA	5_GATCAG	OK	7.96225	6.58637	-0.273691	0.273691	0.1329	0.855665	no
LOC254896,TNFRSF10C	chr8	22941867	22974950	6_CTTGTA	5_GATCAG	OK	1.3081	0.862977	-0.600079	0.600079	0.1331	0.856172	no
GOLGA2P5	chr12	100550174	100593359	6_CTTGTA	5_GATCAG	OK	1.32311	1.68997	0.353066	0.353066	0.13325	0.856746	no
HIST3H2BB	chr1	228645807	228646259	6_CTTGTA	5_GATCAG	OK	54.0199	64.7084	0.260461	0.260461	0.13335	0.856792	no
ANKS1B	chr12	99039026	100378432	6_CTTGTA	5_GATCAG	OK	0.539555	0.830501	0.622211	0.622211	0.1336	0.856906	no
STAM	chr10	17686123	17758821	6_CTTGTA	5_GATCAG	OK	20.0692	17.4266	-0.203687	0.203687	0.1337	0.856906	no
ABHD6	chr3	58223258	58280461	6_CTTGTA	5_GATCAG	OK	3.4698	4.27131	0.299828	0.299828	0.1337	0.856906	no
PHACTR4	chr1	28696092	28826881	6_CTTGTA	5_GATCAG	OK	5.76988	6.78021	0.232789	0.232789	0.1339	0.85741	no
TMEM234	chr1	32681797	32687926	6_CTTGTA	5_GATCAG	OK	9.03691	7.30232	-0.307473	0.307473	0.1339	0.85741	no
SLC38A1	chr12	46576705	46663208	6_CTTGTA	5_GATCAG	OK	34.0278	39.0083	0.197067	0.197067	0.13435	0.859482	no
DERL1	chr8	124025567	124054648	6_CTTGTA	5_GATCAG	OK	44.264	38.624	-0.196639	0.196639	0.13445	0.859482	no
C14orf132	chr14	96505660	96560226	6_CTTGTA	5_GATCAG	OK	1.34907	1.10677	-0.285615	0.285615	0.13455	0.859482	no
TSC1	chr9	135766673	135820020	6_CTTGTA	5_GATCAG	OK	6.17963	7.13138	0.20666	0.20666	0.13455	0.859482	no
QTRTD1	chr3	113682983	113807471	6_CTTGTA	5_GATCAG	OK	12.8388	10.879	-0.238963	0.238963	0.13465	0.859482	no
C2orf89	chr2	85048795	85108252	6_CTTGTA	5_GATCAG	OK	0.556566	0.838501	0.591259	0.591259	0.1348	0.859662	no
AMPH	chr7	38423296	38671167	6_CTTGTA	5_GATCAG	OK	1.40814	1.76787	0.32822	0.32822	0.1348	0.859662	no
MAPK6	chr15	52311410	52358462	6_CTTGTA	5_GATCAG	OK	44.9953	39.398	-0.191652	0.191652	0.13525	0.861753	no
FBXL18	chr7	5515427	5553399	6_CTTGTA	5_GATCAG	OK	1.78046	2.1392	0.264826	0.264826	0.1356	0.862815	no
PHF12	chr17	27232270	27278508	6_CTTGTA	5_GATCAG	OK	5.35973	6.35655	0.246083	0.246083	0.1357	0.863062	no
CPNE2	chr16	57126454	57181878	6_CTTGTA	5_GATCAG	OK	34.0717	39.2373	0.20365	0.20365	0.1358	0.863309	no
EBAG9	chr8	110551928	110577391	6_CTTGTA	5_GATCAG	OK	15.3879	12.6321	-0.284711	0.284711	0.1359	0.863555	no
CDC42EP4	chr17	71277494	71308143	6_CTTGTA	5_GATCAG	OK	25.0908	28.9916	0.208477	0.208477	0.1361	0.863977	no
OGDHL	chr10	50942686	50970425	6_CTTGTA	5_GATCAG	OK	1.93601	2.40535	0.313163	0.313163	0.13615	0.863977	no
BTBD9	chr6	38136140	38607924	6_CTTGTA	5_GATCAG	OK	4.7844	4.10816	-0.219847	0.219847	0.13645	0.865492	no
FAT1	chr4	187508675	187647826	6_CTTGTA	5_GATCAG	OK	38.3231	44.9698	0.23074	0.23074	0.1367	0.866616	no
HNRNPU-AS1	chr1	244998638	245010243	6_CTTGTA	5_GATCAG	OK	3.73107	4.46678	0.259644	0.259644	0.13675	0.866616	no
UTP23	chr8	117778741	117786921	6_CTTGTA	5_GATCAG	OK	7.73938	6.57934	-0.234275	0.234275	0.1369	0.867086	no
FAM189A1	chr15	29412454	29862927	6_CTTGTA	5_GATCAG	OK	0.812118	0.412564	-0.97707	0.97707	0.13715	0.867086	no
MICALCL	chr11	12302531	12380892	6_CTTGTA	5_GATCAG	OK	0.570375	0.763949	0.421564	0.421564	0.1373	0.867086	no
PFKP	chr10	3109711	3178997	6_CTTGTA	5_GATCAG	OK	158.542	181.306	0.193563	0.193563	0.1374	0.867086	no
COPS5	chr8	67955281	67974581	6_CTTGTA	5_GATCAG	OK	70.8762	61.8401	-0.196759	0.196759	0.13745	0.867086	no
LRRC8E	chr19	7953389	7967253	6_CTTGTA	5_GATCAG	OK	5.29017	4.45305	-0.24852	0.24852	0.1375	0.867086	no
PLD1	chr3	171318194	171528284	6_CTTGTA	5_GATCAG	OK	2.49953	2.98191	0.254581	0.254581	0.1376	0.867329	no
GALNT14	chr2	31133330	31361592	6_CTTGTA	5_GATCAG	OK	1.01374	1.32344	0.384601	0.384601	0.13775	0.867499	no
PHF11	chr13	50069755	50103120	6_CTTGTA	5_GATCAG	OK	14.0232	11.3563	-0.304324	0.304324	0.13805	0.868613	no
HDGFRP2	chr19	4472254	4517716	6_CTTGTA	5_GATCAG	OK	21.331	18.3582	-0.216533	0.216533	0.13815	0.868855	no
VEZT	chr12	95611521	95696566	6_CTTGTA	5_GATCAG	OK	22.7844	19.8732	-0.197221	0.197221	0.13825	0.869097	no
AKIP1	chr11	8932700	8954553	6_CTTGTA	5_GATCAG	OK	31.5894	26.9518	-0.229057	0.229057	0.1385	0.869215	no
RCHY1	chr4	76404246	76439640	6_CTTGTA	5_GATCAG	OK	4.67835	3.93931	-0.248058	0.248058	0.13855	0.869215	no
GPX8	chr5	54408798	54469005	6_CTTGTA	5_GATCAG	OK	22.996	20.0874	-0.195092	0.195092	0.13855	0.869215	no
ANKRD27	chr19	33087877	33166102	6_CTTGTA	5_GATCAG	OK	22.0323	19.2386	-0.195622	0.195622	0.1386	0.869215	no
SNUPN	chr15	75890367	75918719	6_CTTGTA	5_GATCAG	OK	13.2973	11.2465	-0.241653	0.241653	0.13865	0.869215	no
PAPD4	chr5	78908242	78982471	6_CTTGTA	5_GATCAG	OK	17.9144	15.5161	-0.20735	0.20735	0.1392	0.871042	no
C2CD2L	chr11	118978092	118988443	6_CTTGTA	5_GATCAG	OK	2.74802	3.35597	0.288336	0.288336	0.1393	0.871042	no
GAS2L1	chr22	29702996	29708775	6_CTTGTA	5_GATCAG	OK	7.35135	6.06065	-0.278538	0.278538	0.1393	0.871042	no
KAT5	chr11	65479472	65488409	6_CTTGTA	5_GATCAG	OK	19.7957	16.3796	-0.27329	0.27329	0.1394	0.871208	no
ZNF492	chr19	22817122	22870981	6_CTTGTA	5_GATCAG	OK	7.76087	6.51554	-0.252334	0.252334	0.13945	0.871208	no
FGGY	chr1	59762504	60228402	6_CTTGTA	5_GATCAG	OK	11.0315	9.1963	-0.262508	0.262508	0.13955	0.871447	no
SEMA4B	chr15	90728151	90772892	6_CTTGTA	5_GATCAG	OK	18.3082	21.0362	0.200385	0.200385	0.13975	0.872236	no
GTF2H1	chr11	18343815	18388590	6_CTTGTA	5_GATCAG	OK	24.7339	28.2644	0.192497	0.192497	0.1398	0.872236	no
TRAF4	chr17	27071022	27077976	6_CTTGTA	5_GATCAG	OK	8.87332	10.4547	0.236606	0.236606	0.14025	0.874047	no
TMOD3	chr15	52121824	52207663	6_CTTGTA	5_GATCAG	OK	46.5265	40.7846	-0.190031	0.190031	0.14035	0.874047	no
MZT1	chr13	73282494	73301938	6_CTTGTA	5_GATCAG	OK	16.8003	19.6019	0.222507	0.222507	0.1404	0.874047	no
FKBP1B	chr2	24272583	24286550	6_CTTGTA	5_GATCAG	OK	0.586207	0.958576	0.709482	0.709482	0.1404	0.874047	no
TNKS	chr8	9413378	9639856	6_CTTGTA	5_GATCAG	OK	11.7794	13.6735	0.215117	0.215117	0.1405	0.874284	no
IL27RA	chr19	14142261	14164026	6_CTTGTA	5_GATCAG	OK	1.23082	1.56761	0.348955	0.348955	0.1406	0.874521	no
EIF2C1	chr1	36348809	36395330	6_CTTGTA	5_GATCAG	OK	11.3299	13.0331	0.202038	0.202038	0.14075	0.875068	no
CALM1	chr14	90863326	90874619	6_CTTGTA	5_GATCAG	OK	107.247	122.377	0.190407	0.190407	0.1409	0.875615	no
FBLN2	chr3	13590624	13679922	6_CTTGTA	5_GATCAG	OK	14.546	12.5522	-0.212684	0.212684	0.14115	0.876783	no
TAF4	chr20	60549853	60640866	6_CTTGTA	5_GATCAG	OK	2.81237	2.29662	-0.292274	0.292274	0.14125	0.876942	no
NAP1L5	chr4	89513610	89630161	6_CTTGTA	5_GATCAG	OK	2.53531	1.40322	-0.853418	0.853418	0.1413	0.876942	no
PPARA	chr22	46546498	46646193	6_CTTGTA	5_GATCAG	OK	3.24102	3.81212	0.234145	0.234145	0.1414	0.877177	no
PNPLA2	chr11	818900	826104	6_CTTGTA	5_GATCAG	OK	7.83303	9.49276	0.277256	0.277256	0.14175	0.878576	no
HIATL1	chr9	97136644	97223202	6_CTTGTA	5_GATCAG	OK	78.8735	69.2973	-0.186741	0.186741	0.14175	0.878576	no
FAM213B	chr1	2517898	2564481	6_CTTGTA	5_GATCAG	OK	9.2453	10.915	0.239519	0.239519	0.14225	0.879743	no
COPS2	chr15	49417470	49447854	6_CTTGTA	5_GATCAG	OK	29.0364	25.4045	-0.192778	0.192778	0.14235	0.879976	no
LSS	chr21	47608359	47648738	6_CTTGTA	5_GATCAG	OK	28.2127	24.5923	-0.198138	0.198138	0.14245	0.880209	no
WDR37	chr10	1102466	1178416	6_CTTGTA	5_GATCAG	OK	7.497	6.43279	-0.22087	0.22087	0.1426	0.880365	no
FSTL1,MIR198	chr3	120113060	120169918	6_CTTGTA	5_GATCAG	OK	687.338	575.664	-0.255793	0.255793	0.1426	0.880365	no
FANCG	chr9	35072937	35080013	6_CTTGTA	5_GATCAG	OK	19.0637	21.9997	0.206658	0.206658	0.143	0.881139	no
GIP	chr17	47035917	47045955	6_CTTGTA	5_GATCAG	OK	0.887473	0.496974	-0.836533	0.836533	0.14305	0.881139	no
ETV4	chr17	41605210	41623762	6_CTTGTA	5_GATCAG	OK	2.15928	2.73238	0.339609	0.339609	0.1431	0.881139	no
LHFP	chr13	39917028	40177356	6_CTTGTA	5_GATCAG	OK	10.3846	8.81817	-0.235899	0.235899	0.14325	0.881524	no
BCL2L11	chr2	111878490	111926022	6_CTTGTA	5_GATCAG	OK	1.32354	1.69538	0.357202	0.357202	0.1433	0.881524	no
ZFYVE21	chr14	104182080	104200005	6_CTTGTA	5_GATCAG	OK	32.4891	27.947	-0.217263	0.217263	0.1438	0.883907	no
APH1A	chr1	150237798	150241609	6_CTTGTA	5_GATCAG	OK	101.112	88.5076	-0.192082	0.192082	0.14425	0.885822	no
MAPKBP1,MGA	chr15	41913730	42120053	6_CTTGTA	5_GATCAG	OK	16.2449	18.5963	0.195032	0.195032	0.1443	0.885822	no
PPP4R1L	chr20	56804053	56884495	6_CTTGTA	5_GATCAG	OK	3.05713	2.31232	-0.402841	0.402841	0.1443	0.885822	no
CLTB	chr5	175819455	175843570	6_CTTGTA	5_GATCAG	OK	27.5841	23.6015	-0.224957	0.224957	0.14455	0.886586	no
KLHDC8B	chr3	49209006	49213921	6_CTTGTA	5_GATCAG	OK	12.7377	10.748	-0.245044	0.245044	0.14465	0.886814	no
TRIP13	chr5	892968	918164	6_CTTGTA	5_GATCAG	OK	51.3439	45.0295	-0.189323	0.189323	0.1449	0.887882	no
NLRC5	chr16	57023363	57117903	6_CTTGTA	5_GATCAG	OK	8.2747	7.14251	-0.212276	0.212276	0.14525	0.888619	no
MAPRE2	chr18	32556891	32723432	6_CTTGTA	5_GATCAG	OK	8.48311	9.90254	0.223206	0.223206	0.14535	0.888619	no
ZDHHC3	chr3	44956636	45017674	6_CTTGTA	5_GATCAG	OK	4.63495	5.44679	0.232855	0.232855	0.1454	0.888619	no
WASH1	chr9	14510	29739	6_CTTGTA	5_GATCAG	OK	3.5421	2.84112	-0.318144	0.318144	0.1454	0.888619	no
RRN3	chr16	15153878	15188158	6_CTTGTA	5_GATCAG	OK	20.5115	23.4289	0.191854	0.191854	0.1455	0.888619	no
BAIAP2L2,PLA2G6	chr22	38480888	38577836	6_CTTGTA	5_GATCAG	OK	1.47177	1.93608	0.395592	0.395592	0.1456	0.888619	no
C9orf3	chr9	97488950	97849575	6_CTTGTA	5_GATCAG	OK	26.101	32.4475	0.314001	0.314001	0.1456	0.888619	no
CYP24A1	chr20	52762971	52790516	6_CTTGTA	5_GATCAG	OK	4.3346	5.25757	0.278495	0.278495	0.1457	0.888619	no
NHLRC1	chr6	18120717	18122851	6_CTTGTA	5_GATCAG	OK	1.8683	1.42119	-0.39462	0.39462	0.14615	0.890978	no
CCDC122	chr13	44398122	44468068	6_CTTGTA	5_GATCAG	OK	3.05879	3.92486	0.359677	0.359677	0.14645	0.891411	no
ORC3	chr6	88299784	88377172	6_CTTGTA	5_GATCAG	OK	31.6958	27.7296	-0.192866	0.192866	0.14655	0.891411	no
MRS2	chr6	24403152	24425816	6_CTTGTA	5_GATCAG	OK	30.427	26.1435	-0.218896	0.218896	0.14675	0.891555	no
SOCS5	chr2	46926098	46989927	6_CTTGTA	5_GATCAG	OK	10.9947	9.50738	-0.209692	0.209692	0.14685	0.891779	no
BRK1	chr3	10157332	10195576	6_CTTGTA	5_GATCAG	OK	96.1521	115.569	0.265361	0.265361	0.1472	0.892431	no
PARD3B	chr2	205410515	206484886	6_CTTGTA	5_GATCAG	OK	5.10782	6.10071	0.256269	0.256269	0.1473	0.892431	no
ZNF281	chr1	200373905	200379166	6_CTTGTA	5_GATCAG	OK	20.2125	17.6673	-0.194164	0.194164	0.14735	0.892431	no
A2LD1	chr13	100741268	101241046	6_CTTGTA	5_GATCAG	OK	2.44015	1.67574	-0.542177	0.542177	0.1474	0.892431	no
CEP120	chr5	122677998	122759286	6_CTTGTA	5_GATCAG	OK	7.09558	8.21502	0.211343	0.211343	0.14755	0.892956	no
LOC100506472,TAB1	chr22	39795758	39833133	6_CTTGTA	5_GATCAG	OK	6.49802	5.50386	-0.239557	0.239557	0.1477	0.893481	no
FBXL15	chr10	104179570	104182969	6_CTTGTA	5_GATCAG	OK	1.67277	1.24749	-0.423215	0.423215	0.14825	0.896423	no
SSB	chr2	170655321	170681427	6_CTTGTA	5_GATCAG	OK	78.9495	91.4687	0.212348	0.212348	0.14835	0.896562	no
FRRS1	chr1	100111430	100232195	6_CTTGTA	5_GATCAG	OK	4.08123	4.86655	0.253896	0.253896	0.14855	0.896619	no
CWC25	chr17	36956717	36981589	6_CTTGTA	5_GATCAG	OK	10.7196	9.19612	-0.221152	0.221152	0.1486	0.896619	no
CNOT8	chr5	154238103	154256352	6_CTTGTA	5_GATCAG	OK	25.8078	29.5579	0.195738	0.195738	0.1486	0.896619	no
FBXO6	chr1	11724149	11734409	6_CTTGTA	5_GATCAG	OK	5.24319	6.41388	0.290753	0.290753	0.1487	0.896839	no
CRYL1	chr13	20977805	21100012	6_CTTGTA	5_GATCAG	OK	10.798	12.8317	0.248943	0.248943	0.14885	0.896977	no
RUVBL2	chr19	49496773	49520347	6_CTTGTA	5_GATCAG	OK	102.661	90.0989	-0.188302	0.188302	0.14885	0.896977	no
NPAT	chr11	108025947	108093369	6_CTTGTA	5_GATCAG	OK	7.81423	8.97741	0.200196	0.200196	0.14905	0.897799	no
CPT1A	chr11	68522087	68609399	6_CTTGTA	5_GATCAG	OK	16.7674	19.1703	0.193215	0.193215	0.14935	0.898073	no
ZNF329	chr19	58637620	58666161	6_CTTGTA	5_GATCAG	OK	9.7033	8.35827	-0.215271	0.215271	0.14945	0.898209	no
STAC	chr3	36422096	36589496	6_CTTGTA	5_GATCAG	OK	12.1619	14.0406	0.207238	0.207238	0.1495	0.898209	no
ZNF321P,ZNF816,ZNF816-ZNF321P	chr19	53430387	53466164	6_CTTGTA	5_GATCAG	OK	11.865	13.7693	0.214747	0.214747	0.1498	0.899629	no
H2AFX	chr11	118964584	118966177	6_CTTGTA	5_GATCAG	OK	66.6823	76.6487	0.200958	0.200958	0.15	0.900064	no
EDARADD	chr1	236557679	236648008	6_CTTGTA	5_GATCAG	OK	0.868506	1.13439	0.385312	0.385312	0.1502	0.900798	no
PLK4	chr4	128802015	128820377	6_CTTGTA	5_GATCAG	OK	15.7393	13.6978	-0.200427	0.200427	0.15025	0.900798	no
FLVCR1	chr1	213031596	213072705	6_CTTGTA	5_GATCAG	OK	2.62054	3.11088	0.247458	0.247458	0.1508	0.90168	no
TEX261	chr2	71213055	71222001	6_CTTGTA	5_GATCAG	OK	43.7838	38.4736	-0.186527	0.186527	0.15085	0.90168	no
PSMC3	chr11	47440319	47448024	6_CTTGTA	5_GATCAG	OK	148.798	130.957	-0.184259	0.184259	0.15095	0.90168	no
SLC35F3	chr1	234040678	234460262	6_CTTGTA	5_GATCAG	OK	5.82905	4.75912	-0.292568	0.292568	0.15105	0.90168	no
AP2A1	chr19	50270179	50316567	6_CTTGTA	5_GATCAG	OK	22.6733	19.7991	-0.195556	0.195556	0.15105	0.90168	no
C8orf83	chr8	93895757	93978372	6_CTTGTA	5_GATCAG	OK	1.66083	1.32601	-0.324812	0.324812	0.1511	0.90168	no
HERC3	chr4	89513610	89630161	6_CTTGTA	5_GATCAG	OK	10.7071	9.2725	-0.20754	0.20754	0.1512	0.901896	no
RGS3	chr9	116207010	116360018	6_CTTGTA	5_GATCAG	OK	43.4286	37.5673	-0.209167	0.209167	0.1513	0.902111	no
PRKCA	chr17	64298925	64806862	6_CTTGTA	5_GATCAG	OK	15.2114	17.2799	0.183936	0.183936	0.1515	0.902922	no
ZNF34	chr8	145997816	146012725	6_CTTGTA	5_GATCAG	OK	1.77996	1.39696	-0.349556	0.349556	0.15175	0.90403	no
CASP2,TMEM139	chr7	142982039	143004789	6_CTTGTA	5_GATCAG	OK	9.56392	11.2575	0.235209	0.235209	0.15195	0.904809	no
MED7	chr5	156559792	156569921	6_CTTGTA	5_GATCAG	OK	12.609	10.3214	-0.288816	0.288816	0.15205	0.904809	no
MARCH1	chr4	164444515	165304729	6_CTTGTA	5_GATCAG	OK	4.27349	5.76288	0.431375	0.431375	0.15215	0.904809	no
PLAC8	chr4	84009488	84036570	6_CTTGTA	5_GATCAG	OK	3.83895	2.94951	-0.38024	0.38024	0.15235	0.904809	no
GLT8D2	chr12	104382671	104443952	6_CTTGTA	5_GATCAG	OK	4.29477	5.19382	0.274217	0.274217	0.1525	0.904809	no
MRPL45	chr17	36452988	36479101	6_CTTGTA	5_GATCAG	OK	29.6917	25.8242	-0.201338	0.201338	0.1525	0.904809	no
GFRA1	chr10	117816441	118033126	6_CTTGTA	5_GATCAG	OK	25.1432	28.5638	0.184023	0.184023	0.15265	0.904809	no
DCHS1	chr11	6642557	6677074	6_CTTGTA	5_GATCAG	OK	1.13839	1.36079	0.257446	0.257446	0.15265	0.904809	no
D2HGDH	chr2	242674029	242708337	6_CTTGTA	5_GATCAG	OK	8.98482	7.44257	-0.27169	0.27169	0.1529	0.90591	no
SLC1A4	chr2	65215578	65251000	6_CTTGTA	5_GATCAG	OK	8.02954	9.2867	0.209849	0.209849	0.1536	0.90959	no
SULF2	chr20	46130600	46415360	6_CTTGTA	5_GATCAG	OK	14.4111	18.6074	0.368695	0.368695	0.15365	0.90959	no
RAP1B	chr12	69004618	69054385	6_CTTGTA	5_GATCAG	OK	148.044	130.299	-0.184198	0.184198	0.1538	0.909629	no
BRD2	chr6	32936436	32949282	6_CTTGTA	5_GATCAG	OK	1.24189	0.980575	-0.34084	0.34084	0.1538	0.909629	no
NES	chr1	156638555	156647189	6_CTTGTA	5_GATCAG	OK	0.768882	0.954334	0.311732	0.311732	0.15385	0.909629	no
CCNH	chr5	86690078	86708850	6_CTTGTA	5_GATCAG	OK	42.1763	36.7818	-0.197442	0.197442	0.1541	0.910726	no
IPPK	chr9	95059639	95432547	6_CTTGTA	5_GATCAG	OK	6.60645	8.39386	0.34546	0.34546	0.15435	0.911182	no
PSMD12	chr17	65333459	65362721	6_CTTGTA	5_GATCAG	OK	73.3439	63.8881	-0.199131	0.199131	0.1544	0.911182	no
SNORA18	chr11	93394815	93474703	6_CTTGTA	5_GATCAG	OK	119.056	0	0	0	0.1545	0.911182	no
CRHR1,MGC57346	chr17	43697702	43913194	6_CTTGTA	5_GATCAG	OK	4.59936	3.76208	-0.289904	0.289904	0.1545	0.911182	no
HDDC2	chr6	125585528	125623282	6_CTTGTA	5_GATCAG	OK	4.20059	2.29829	-0.870033	0.870033	0.1545	0.911182	no
DUS3L	chr19	5785152	5791249	6_CTTGTA	5_GATCAG	OK	12.6853	10.7426	-0.239823	0.239823	0.1547	0.91198	no
SNORA55	chr1	40026484	40042521	6_CTTGTA	5_GATCAG	OK	0	54.0161	0	0	0.1548	0.912189	no
TRIM36	chr5	114460458	114516243	6_CTTGTA	5_GATCAG	OK	7.24433	8.85859	0.290225	0.290225	0.1551	0.913108	no
ZNF789	chr7	99070503	99097923	6_CTTGTA	5_GATCAG	OK	4.34783	2.65168	-0.713391	0.713391	0.15515	0.913108	no
UHMK1	chr1	162466963	162499419	6_CTTGTA	5_GATCAG	OK	63.7396	56.0939	-0.184345	0.184345	0.15555	0.914318	no
ZMYND8	chr20	45837857	45999977	6_CTTGTA	5_GATCAG	OK	6.27812	7.29478	0.216532	0.216532	0.15555	0.914318	no
C8orf76,ZHX1,ZHX1-C8ORF76	chr8	124232195	124287781	6_CTTGTA	5_GATCAG	OK	38.8026	32.9087	-0.237686	0.237686	0.15565	0.914384	no
BIVM,BIVM-ERCC5,ERCC5	chr13	103436630	103528351	6_CTTGTA	5_GATCAG	OK	20.1171	17.1079	-0.233762	0.233762	0.15585	0.914384	no
F2RL1	chr5	76114783	76131140	6_CTTGTA	5_GATCAG	OK	33.9231	29.7038	-0.191623	0.191623	0.1559	0.914384	no
CALHM3	chr10	105232560	105238997	6_CTTGTA	5_GATCAG	OK	2.67837	2.03442	-0.396738	0.396738	0.15595	0.914384	no
MDK	chr11	46402617	46405375	6_CTTGTA	5_GATCAG	OK	1.92702	2.70812	0.49092	0.49092	0.15605	0.914429	no
TMEM55A	chr8	92004007	92053203	6_CTTGTA	5_GATCAG	OK	7.01393	5.72838	-0.292096	0.292096	0.1562	0.914429	no
ZNF319	chr16	58028341	58034362	6_CTTGTA	5_GATCAG	OK	3.34962	2.79536	-0.260966	0.260966	0.15645	0.914429	no
MON1A	chr3	49946301	49967445	6_CTTGTA	5_GATCAG	OK	2.64045	3.34792	0.342479	0.342479	0.1565	0.914429	no
RARS2	chr6	88182642	88299735	6_CTTGTA	5_GATCAG	OK	31.5503	37.1435	0.235458	0.235458	0.1565	0.914429	no
FLJ90757	chr17	79002932	79008519	6_CTTGTA	5_GATCAG	OK	7.82496	6.74678	-0.213885	0.213885	0.15655	0.914429	no
TMX4	chr20	7958042	8000393	6_CTTGTA	5_GATCAG	OK	34.9335	30.3148	-0.204589	0.204589	0.15655	0.914429	no
PLCB4	chr20	9049484	9461462	6_CTTGTA	5_GATCAG	OK	20.062	22.7871	0.183754	0.183754	0.1567	0.914429	no
TM7SF2	chr11	64879340	64885170	6_CTTGTA	5_GATCAG	OK	2.35836	3.41537	0.534255	0.534255	0.1568	0.914429	no
CD83	chr6	14117486	14137148	6_CTTGTA	5_GATCAG	OK	1.96919	2.44804	0.314023	0.314023	0.1569	0.914634	no
UBLCP1	chr5	158690088	158713048	6_CTTGTA	5_GATCAG	OK	12.6779	10.9129	-0.216272	0.216272	0.15705	0.915131	no
MAN2C1	chr15	75648132	75660968	6_CTTGTA	5_GATCAG	OK	8.44782	7.21996	-0.226588	0.226588	0.1573	0.915949	no
GPLD1	chr6	24428404	24489850	6_CTTGTA	5_GATCAG	OK	1.3577	1.69662	0.321497	0.321497	0.15735	0.915949	no
MC1R	chr16	89981033	89987691	6_CTTGTA	5_GATCAG	OK	2.90926	2.33758	-0.315638	0.315638	0.15745	0.915949	no
MTX1	chr1	155165346	155197325	6_CTTGTA	5_GATCAG	OK	26.3576	22.13	-0.252218	0.252218	0.15755	0.916153	no
MYL5	chr4	668427	682973	6_CTTGTA	5_GATCAG	OK	4.27429	3.11891	-0.454645	0.454645	0.15765	0.916357	no
ZCCHC6	chr9	88902647	88969402	6_CTTGTA	5_GATCAG	OK	5.8707	6.75413	0.202237	0.202237	0.15785	0.916968	no
MBIP	chr14	36767763	36789882	6_CTTGTA	5_GATCAG	OK	4.1695	5.07085	0.282353	0.282353	0.15795	0.916968	no
C16orf91	chr16	1469753	1479345	6_CTTGTA	5_GATCAG	OK	17.7751	14.8589	-0.258526	0.258526	0.1583	0.917867	no
FIP1L1	chr4	54243794	54326103	6_CTTGTA	5_GATCAG	OK	34.2114	30.0394	-0.187623	0.187623	0.1583	0.917867	no
SPPL2B	chr19	2328628	2355100	6_CTTGTA	5_GATCAG	OK	4.13137	3.42741	-0.2695	0.2695	0.15845	0.917895	no
ZNF774	chr15	90895476	90904715	6_CTTGTA	5_GATCAG	OK	0.658582	0.909497	0.465706	0.465706	0.1585	0.917895	no
C9orf64	chr9	86553226	86571663	6_CTTGTA	5_GATCAG	OK	15.5877	13.4575	-0.211998	0.211998	0.1585	0.917895	no
TXLNG	chrX	16804554	16862642	6_CTTGTA	5_GATCAG	OK	10.0432	8.74798	-0.199196	0.199196	0.15885	0.919168	no
PPCDC	chr15	75315926	75343152	6_CTTGTA	5_GATCAG	OK	2.69872	2.1779	-0.309337	0.309337	0.15905	0.919571	no
RNF166	chr16	88762902	88772829	6_CTTGTA	5_GATCAG	OK	4.737	5.80771	0.293995	0.293995	0.15935	0.920551	no
HOMER3	chr19	19040009	19052041	6_CTTGTA	5_GATCAG	OK	16.9067	19.8746	0.233331	0.233331	0.1597	0.921818	no
AMMECR1L	chr2	128619125	128643540	6_CTTGTA	5_GATCAG	OK	17.5065	15.3481	-0.18983	0.18983	0.1601	0.922199	no
CHD7	chr8	61591323	61812958	6_CTTGTA	5_GATCAG	OK	4.36589	5.28545	0.27575	0.27575	0.16025	0.922199	no
TJP2	chr9	71736179	71870124	6_CTTGTA	5_GATCAG	OK	9.40396	10.7969	0.19927	0.19927	0.1604	0.922199	no
CLDN12	chr7	90032647	90045268	6_CTTGTA	5_GATCAG	OK	7.13005	6.0741	-0.231242	0.231242	0.16045	0.922199	no
KIAA1147	chr7	141251077	141401953	6_CTTGTA	5_GATCAG	OK	5.58712	6.63887	0.248835	0.248835	0.16045	0.922199	no
LOC100506990	chr8	11973290	12425178	6_CTTGTA	5_GATCAG	OK	12.5516	10.1807	-0.302036	0.302036	0.1605	0.922199	no
ENTPD1	chr10	97471535	97849992	6_CTTGTA	5_GATCAG	OK	1.35228	1.65085	0.287815	0.287815	0.16055	0.922199	no
SRP54	chr14	35452103	35498773	6_CTTGTA	5_GATCAG	OK	31.4044	35.744	0.186735	0.186735	0.16055	0.922199	no
PIAS4	chr19	4007725	4038413	6_CTTGTA	5_GATCAG	OK	8.84389	7.3948	-0.258169	0.258169	0.16055	0.922199	no
CTSO	chr4	156845269	156875048	6_CTTGTA	5_GATCAG	OK	2.50977	3.07439	0.292749	0.292749	0.16085	0.922795	no
APBA1	chr9	72042448	72287275	6_CTTGTA	5_GATCAG	OK	1.47689	1.77365	0.264161	0.264161	0.161	0.923192	no
SEC24B	chr4	110351118	110461615	6_CTTGTA	5_GATCAG	OK	14.2324	16.2364	0.190051	0.190051	0.1613	0.923827	no
HDAC6	chrX	48660486	48683387	6_CTTGTA	5_GATCAG	OK	16.9568	14.8412	-0.192259	0.192259	0.1616	0.923827	no
CYB5A	chr18	71920526	71959251	6_CTTGTA	5_GATCAG	OK	9.8452	11.8878	0.271991	0.271991	0.1617	0.923827	no
CDV3	chr3	133292433	133309118	6_CTTGTA	5_GATCAG	OK	123.921	108.799	-0.187757	0.187757	0.1617	0.923827	no
SLC35A2	chrX	48760458	48769235	6_CTTGTA	5_GATCAG	OK	16.2723	13.7515	-0.242829	0.242829	0.1617	0.923827	no
ZNF468	chr19	53341784	53360902	6_CTTGTA	5_GATCAG	OK	14.5082	16.5282	0.188063	0.188063	0.16175	0.923827	no
SGPP1	chr14	64150934	64194756	6_CTTGTA	5_GATCAG	OK	27.6366	24.1354	-0.195431	0.195431	0.16245	0.925489	no
EPG5	chr18	43380556	43547535	6_CTTGTA	5_GATCAG	OK	13.7617	11.8754	-0.212686	0.212686	0.16245	0.925489	no
HACE1	chr6	105130041	105307794	6_CTTGTA	5_GATCAG	OK	9.59742	8.31827	-0.206363	0.206363	0.16245	0.925489	no
HSD3B7	chr16	30996518	31000473	6_CTTGTA	5_GATCAG	OK	1.34754	1.01199	-0.413133	0.413133	0.1625	0.925489	no
LOC643401	chr5	27277010	27496508	6_CTTGTA	5_GATCAG	OK	1.59854	2.06461	0.369112	0.369112	0.16275	0.925988	no
CSRNP2,TFCP2	chr12	51454987	51566926	6_CTTGTA	5_GATCAG	OK	15.8026	18.0603	0.192664	0.192664	0.1628	0.925988	no
EXOSC3	chr9	37753801	37800705	6_CTTGTA	5_GATCAG	OK	38.6691	32.8384	-0.235798	0.235798	0.1628	0.925988	no
LACTB	chr15	63413998	63434312	6_CTTGTA	5_GATCAG	OK	19.0431	16.1521	-0.237543	0.237543	0.16285	0.925988	no
ANO4	chr12	101111259	101522419	6_CTTGTA	5_GATCAG	OK	2.52689	3.01002	0.252411	0.252411	0.1631	0.926858	no
POLI	chr18	51795787	51837494	6_CTTGTA	5_GATCAG	OK	8.02863	6.49657	-0.305474	0.305474	0.16315	0.926858	no
MREG,PECR	chr2	216806511	216946539	6_CTTGTA	5_GATCAG	OK	9.67085	11.4171	0.239486	0.239486	0.1632	0.926858	no
C11orf84	chr11	63580922	63595190	6_CTTGTA	5_GATCAG	OK	14.7153	12.5461	-0.230083	0.230083	0.1634	0.926875	no
GUCA1B	chr6	42151021	42162694	6_CTTGTA	5_GATCAG	OK	0.999066	0.744939	-0.423457	0.423457	0.1634	0.926875	no
IGFBPL1	chr9	38406527	38424444	6_CTTGTA	5_GATCAG	OK	2.42167	1.90412	-0.346875	0.346875	0.16395	0.929158	no
OXSM	chr3	25831562	25836025	6_CTTGTA	5_GATCAG	OK	7.11167	5.87172	-0.276405	0.276405	0.164	0.929158	no
ERBB2IP	chr5	65222213	65376851	6_CTTGTA	5_GATCAG	OK	73.1965	64.4731	-0.183076	0.183076	0.16415	0.929634	no
SAMD8	chr10	76871392	76941881	6_CTTGTA	5_GATCAG	OK	11.5424	10.1275	-0.188672	0.188672	0.16445	0.929688	no
USP43	chr17	9547905	9633005	6_CTTGTA	5_GATCAG	OK	3.21347	2.68106	-0.261327	0.261327	0.16465	0.929688	no
VGLL4	chr3	11314009	11762220	6_CTTGTA	5_GATCAG	OK	15.4263	12.3495	-0.320942	0.320942	0.16465	0.929688	no
NRF1	chr7	129251554	129397081	6_CTTGTA	5_GATCAG	OK	8.82881	7.41706	-0.25137	0.25137	0.1647	0.929688	no
GTF3C4	chr9	135469675	135570324	6_CTTGTA	5_GATCAG	OK	17.3137	20.1438	0.218426	0.218426	0.16485	0.929688	no
GEN1	chr2	17935153	17967188	6_CTTGTA	5_GATCAG	OK	6.80115	5.91726	-0.200849	0.200849	0.1649	0.929688	no
HNF4G	chr8	76397983	76479061	6_CTTGTA	5_GATCAG	OK	2.07572	2.49768	0.266974	0.266974	0.1649	0.929688	no
C9orf80	chr9	115446132	115480405	6_CTTGTA	5_GATCAG	OK	18.1356	15.5541	-0.221523	0.221523	0.16495	0.929688	no
MSR1	chr8	15964908	16543278	6_CTTGTA	5_GATCAG	OK	21.5155	16.6457	-0.37023	0.37023	0.16505	0.929791	no
GORAB	chr1	170501262	170523296	6_CTTGTA	5_GATCAG	OK	3.49621	2.88348	-0.277982	0.277982	0.1657	0.931503	no
SLC3A2	chr11	62623483	62656355	6_CTTGTA	5_GATCAG	OK	286.892	326.329	0.185819	0.185819	0.1657	0.931503	no
SOAT1	chr1	179262848	179327814	6_CTTGTA	5_GATCAG	OK	22.6785	19.9795	-0.182809	0.182809	0.16575	0.931503	no
SH3PXD2B	chr5	171760502	171881527	6_CTTGTA	5_GATCAG	OK	2.39914	2.80812	0.227089	0.227089	0.16575	0.931503	no
GK	chrX	30671475	30749577	6_CTTGTA	5_GATCAG	OK	1.7859	2.15353	0.270057	0.270057	0.1658	0.931503	no
SPPL3	chr12	121200312	121342155	6_CTTGTA	5_GATCAG	OK	10.2682	11.8206	0.203131	0.203131	0.16605	0.931705	no
DCP1B	chr12	2054932	2113677	6_CTTGTA	5_GATCAG	OK	1.78613	1.40824	-0.342948	0.342948	0.1661	0.931705	no
SEPX1	chr16	1988233	1993294	6_CTTGTA	5_GATCAG	OK	9.25751	7.67801	-0.269892	0.269892	0.16635	0.932736	no
GBP5	chr1	89682738	89738559	6_CTTGTA	5_GATCAG	OK	3.78687	4.54652	0.263757	0.263757	0.16645	0.932926	no
CCDC103	chr17	42977103	42992920	6_CTTGTA	5_GATCAG	OK	5.02372	4.01056	-0.324955	0.324955	0.16655	0.933116	no
RBP4	chr10	95351592	95360993	6_CTTGTA	5_GATCAG	OK	2.9382	3.8668	0.396204	0.396204	0.16675	0.933496	no
GCNT2	chr6	10521537	10629602	6_CTTGTA	5_GATCAG	OK	15.4522	13.5494	-0.189585	0.189585	0.16675	0.933496	no
[truncated: 9,833 more rows]

## Sheet: Sheet2
Supplementary Table S3: Genes significantly modulated following PAX8 silencing (FDR-adjusted p-value ≤0.05) in SKOV-3 cells. The genes down-regulated are indicated in black while the up-regulated ones are indicated in red. (FPKM1 and FPKM2 are after and before PAX8 silencing, respectively).
gene	chr	start	end	sample1	status	FPKM1	FPKM2	log2	abs(log2)	pvalue	qvalue	significant
ANKRD34B	chr5	79852573	79866304	6_CTTGTA	OK	0.517453	2.34955	2.18288	2.18288	5e-05	0.00400937	yes
PAX8	chr2	113973571	114036498	6_CTTGTA	OK	8.65929	30.224	1.80338	1.80338	5e-05	0.00400937	yes
TUBB2B	chr6	3224494	3227968	6_CTTGTA	OK	0.483395	1.54683	1.67804	1.67804	0.00025	0.015208	yes
PPME1	chr11	73882367	73965748	6_CTTGTA	OK	11.285	34.0561	1.59351	1.59351	5e-05	0.00400937	yes
LMLN	chr3	197687070	197770591	6_CTTGTA	OK	0.558739	1.61854	1.53445	1.53445	5e-05	0.00400937	yes
H2AFY2	chr10	71812356	71892690	6_CTTGTA	OK	6.68489	19.0865	1.51358	1.51358	5e-05	0.00400937	yes
PHTF2	chr7	77428108	77586821	6_CTTGTA	OK	3.23708	8.76508	1.43707	1.43707	5e-05	0.00400937	yes
DCAF12L1	chrX	125683365	125686842	6_CTTGTA	OK	1.66899	4.506	1.43287	1.43287	5e-05	0.00400937	yes
GRIN2B	chr12	13714221	14134883	6_CTTGTA	OK	0.727982	1.94915	1.42087	1.42087	0.00015	0.0100329	yes
EPRS	chr1	220046618	220321383	6_CTTGTA	OK	18.5003	47.5384	1.36154	1.36154	5e-05	0.00400937	yes
PPAP2B	chr1	56960418	57045257	6_CTTGTA	OK	5.23887	13.3333	1.3477	1.3477	5e-05	0.00400937	yes
ATP8A1	chr4	42410391	42659122	6_CTTGTA	OK	0.686376	1.74582	1.34683	1.34683	5e-05	0.00400937	yes
USP2	chr11	119225924	119252436	6_CTTGTA	OK	0.582276	1.43193	1.29819	1.29819	0.0002	0.0127719	yes
BLCAP	chr20	36145818	36156333	6_CTTGTA	OK	9.66632	23.4671	1.2796	1.2796	5e-05	0.00400937	yes
FGF18	chr5	170846666	170885011	6_CTTGTA	OK	2.82984	6.85593	1.27663	1.27663	5e-05	0.00400937	yes
DIAPH1	chr5	140894587	140998622	6_CTTGTA	OK	5.21853	12.5088	1.26123	1.26123	5e-05	0.00400937	yes
KIF12	chr9	116846974	116861337	6_CTTGTA	OK	2.32013	5.50046	1.24535	1.24535	5e-05	0.00400937	yes
C10orf46	chr10	120440493	120514758	6_CTTGTA	OK	14.0943	33.1881	1.23555	1.23555	5e-05	0.00400937	yes
ANXA2P2	chr9	33624222	33625532	6_CTTGTA	OK	1.92906	4.516	1.22715	1.22715	5e-05	0.00400937	yes
PSAP	chr10	73156690	73611082	6_CTTGTA	OK	201.624	467.609	1.21364	1.21364	5e-05	0.00400937	yes
HES2	chr1	6475293	6484660	6_CTTGTA	OK	1.09433	2.48519	1.18331	1.18331	5e-05	0.00400937	yes
ANXA2	chr15	60639349	60690185	6_CTTGTA	OK	602.278	1363.21	1.17851	1.17851	5e-05	0.00400937	yes
ENPP4	chr6	46097700	46114436	6_CTTGTA	OK	0.371787	0.839972	1.17586	1.17586	0.00025	0.015208	yes
TMTC2	chr12	83080933	83528067	6_CTTGTA	OK	0.49727	1.11391	1.16353	1.16353	5e-05	0.00400937	yes
HTATSF1	chrX	135579237	135594503	6_CTTGTA	OK	13.3342	29.776	1.15902	1.15902	5e-05	0.00400937	yes
HDGFRP3	chr15	83776323	83876321	6_CTTGTA	OK	22.6327	50.1427	1.14763	1.14763	5e-05	0.00400937	yes
BASP1P1	chr13	23457769	23493383	6_CTTGTA	OK	11.2174	24.8011	1.14467	1.14467	5e-05	0.00400937	yes
TCN2	chr22	31003069	31023048	6_CTTGTA	OK	3.73739	8.24402	1.14132	1.14132	5e-05	0.00400937	yes
PER1	chr17	8043787	8059654	6_CTTGTA	OK	0.415187	0.907607	1.12831	1.12831	0.0006	0.0301345	yes
ZNF702P	chr19	53471503	53496784	6_CTTGTA	OK	1.58922	3.46166	1.12315	1.12315	5e-05	0.00400937	yes
ROR1	chr1	64239689	64646782	6_CTTGTA	OK	1.02295	2.22242	1.1194	1.1194	5e-05	0.00400937	yes
SLC35B4	chr7	133974089	134001827	6_CTTGTA	OK	3.59442	7.79944	1.11761	1.11761	5e-05	0.00400937	yes
CDH16	chr16	66942024	66953074	6_CTTGTA	OK	5.727	12.3686	1.11083	1.11083	5e-05	0.00400937	yes
CDH6	chr5	31193761	31329253	6_CTTGTA	OK	18.9346	40.8722	1.1101	1.1101	5e-05	0.00400937	yes
ITGB3	chr17	45331207	45391242	6_CTTGTA	OK	3.52045	7.53037	1.09696	1.09696	5e-05	0.00400937	yes
C1orf186	chr1	206238857	206288849	6_CTTGTA	OK	14.614	31.1774	1.09315	1.09315	5e-05	0.00400937	yes
AKR1B10	chr7	134212343	134226166	6_CTTGTA	OK	1.27985	2.71572	1.08536	1.08536	0.00015	0.0100329	yes
DCUN1D3	chr16	20866267	20936363	6_CTTGTA	OK	3.68639	7.77325	1.07631	1.07631	0.0001	0.00712778	yes
THBS1	chr15	39873279	39889668	6_CTTGTA	OK	199.598	417.305	1.064	1.064	5e-05	0.00400937	yes
TGOLN2	chr2	85545140	85555419	6_CTTGTA	OK	19.3793	40.1421	1.0506	1.0506	5e-05	0.00400937	yes
GCH1	chr14	55308723	55369542	6_CTTGTA	OK	1.02031	2.10654	1.04586	1.04586	0.0009	0.0417819	yes
ARL5A	chr2	152653177	152685009	6_CTTGTA	OK	12.6126	26.0076	1.04407	1.04407	5e-05	0.00400937	yes
GPR63	chr6	97241997	97285353	6_CTTGTA	OK	0.626779	1.25487	1.00151	1.00151	5e-05	0.00400937	yes
AP1G1	chr16	71762904	71842993	6_CTTGTA	OK	14.2003	28.1419	0.986798	0.986798	5e-05	0.00400937	yes
MRE11A	chr11	94148750	94227040	6_CTTGTA	OK	7.74066	15.2611	0.979333	0.979333	5e-05	0.00400937	yes
DPP4	chr2	162848754	162931052	6_CTTGTA	OK	2.29457	4.51978	0.978028	0.978028	5e-05	0.00400937	yes
KCNS3	chr2	18059944	18114225	6_CTTGTA	OK	1.66311	3.27395	0.977149	0.977149	0.00025	0.015208	yes
DUSP11	chr2	73987844	74007284	6_CTTGTA	OK	9.57827	18.804	0.973206	0.973206	5e-05	0.00400937	yes
TAF4B	chr18	23806408	23971650	6_CTTGTA	OK	1.39113	2.72755	0.971349	0.971349	5e-05	0.00400937	yes
EPHA4	chr2	222282746	222437010	6_CTTGTA	OK	1.43316	2.80924	0.970977	0.970977	5e-05	0.00400937	yes
WNT7A	chr3	13857271	13921921	6_CTTGTA	OK	9.66714	18.935	0.969892	0.969892	5e-05	0.00400937	yes
C7orf29,LRRC61	chr7	149944300	150035245	6_CTTGTA	OK	8.08651	15.7181	0.958839	0.958839	5e-05	0.00400937	yes
PCDH20	chr13	61983818	61989655	6_CTTGTA	OK	1.55607	3.01924	0.956281	0.956281	5e-05	0.00400937	yes
C10orf26	chr10	104503726	104576021	6_CTTGTA	OK	3.10855	6.00073	0.948895	0.948895	5e-05	0.00400937	yes
RHPN2	chr19	33469497	33555824	6_CTTGTA	OK	10.8027	20.6125	0.932124	0.932124	5e-05	0.00400937	yes
PLXNC1	chr12	94542498	94701451	6_CTTGTA	OK	0.670739	1.27651	0.928379	0.928379	0.0004	0.0219658	yes
DENND1B	chr1	197473831	197744684	6_CTTGTA	OK	4.43327	8.40036	0.922081	0.922081	0.0002	0.0127719	yes
SLAIN1	chr13	78271988	78338377	6_CTTGTA	OK	1.01513	1.91183	0.913293	0.913293	0.00055	0.028329	yes
CNOT6	chr5	179921416	180005544	6_CTTGTA	OK	7.5508	14.2173	0.912943	0.912943	5e-05	0.00400937	yes
KITLG	chr12	88886569	88974250	6_CTTGTA	OK	4.10331	7.71814	0.911465	0.911465	5e-05	0.00400937	yes
FAM174B	chr15	93160678	93230727	6_CTTGTA	OK	1.31794	2.47291	0.907927	0.907927	0.00055	0.028329	yes
KCNH3	chr12	49932939	49952081	6_CTTGTA	OK	1.00374	1.8805	0.905734	0.905734	0.00055	0.028329	yes
ABCC4	chr13	95672082	95953687	6_CTTGTA	OK	15.1223	28.1171	0.894768	0.894768	5e-05	0.00400937	yes
PLCH1	chr3	155093416	155462864	6_CTTGTA	OK	0.705009	1.30814	0.891799	0.891799	5e-05	0.00400937	yes
RNF130	chr5	179382473	179499109	6_CTTGTA	OK	40.2331	74.4213	0.887332	0.887332	5e-05	0.00400937	yes
RRAD	chr16	66955581	66959439	6_CTTGTA	OK	7.608	14.0539	0.885381	0.885381	5e-05	0.00400937	yes
UPP1	chr7	48128243	48148465	6_CTTGTA	OK	4.9328	9.10548	0.88433	0.88433	5e-05	0.00400937	yes
NUPL1	chr13	25875665	25916561	6_CTTGTA	OK	21.8766	40.2111	0.878207	0.878207	5e-05	0.00400937	yes
CRYAB	chr11	111779349	111782473	6_CTTGTA	OK	4.02703	7.39409	0.876657	0.876657	0.00095	0.0436721	yes
NXT2	chrX	108779009	108787927	6_CTTGTA	OK	5.41552	9.93688	0.875694	0.875694	5e-05	0.00400937	yes
USP18	chr22	18632757	18660162	6_CTTGTA	OK	2.5726	4.69179	0.866911	0.866911	0.0001	0.00712778	yes
CA13	chr8	86132814	86196661	6_CTTGTA	OK	1.18328	2.14918	0.860991	0.860991	0.00035	0.0196014	yes
SGK2	chr20	42187402	42216837	6_CTTGTA	OK	4.06269	7.35101	0.855506	0.855506	0.0002	0.0127719	yes
DSC2	chr18	28645825	28682388	6_CTTGTA	OK	2.49462	4.49271	0.848767	0.848767	5e-05	0.00400937	yes
ANKRD52	chr12	56623819	56652143	6_CTTGTA	OK	11.8862	21.3942	0.847937	0.847937	5e-05	0.00400937	yes
KLHL15	chrX	24001832	24045303	6_CTTGTA	OK	6.49949	11.6754	0.845067	0.845067	5e-05	0.00400937	yes
AMMECR1	chrX	109437413	109699562	6_CTTGTA	OK	9.80386	17.4456	0.831443	0.831443	5e-05	0.00400937	yes
CBS	chr21	44473300	44496472	6_CTTGTA	OK	4.25146	7.55834	0.830113	0.830113	5e-05	0.00400937	yes
MCAM	chr11	119179233	119187840	6_CTTGTA	OK	1.67043	2.95413	0.822512	0.822512	0.00025	0.015208	yes
MAP2	chr2	210288770	210598871	6_CTTGTA	OK	1.74544	3.07428	0.816657	0.816657	5e-05	0.00400937	yes
ZCCHC24	chr10	81142080	81205383	6_CTTGTA	OK	5.58481	9.80539	0.812067	0.812067	5e-05	0.00400937	yes
LRRC20	chr10	72058725	72142382	6_CTTGTA	OK	4.72481	8.25763	0.805472	0.805472	5e-05	0.00400937	yes
FNDC5	chr1	33327868	33338082	6_CTTGTA	OK	1.11092	1.94096	0.805019	0.805019	0.0011	0.0485134	yes
C6orf228	chr6	11094265	11138969	6_CTTGTA	OK	6.89066	12.023	0.803083	0.803083	5e-05	0.00400937	yes
CDK2AP1	chr12	123745291	123756772	6_CTTGTA	OK	101.996	177.528	0.799542	0.799542	5e-05	0.00400937	yes
TEX30	chr13	103418462	103426149	6_CTTGTA	OK	16.6461	28.9287	0.797321	0.797321	5e-05	0.00400937	yes
ST3GAL2	chr16	70411580	70472991	6_CTTGTA	OK	6.70619	11.4938	0.777288	0.777288	5e-05	0.00400937	yes
SHROOM2	chrX	9754495	9917481	6_CTTGTA	OK	0.663471	1.13594	0.775782	0.775782	0.0003	0.0174955	yes
STX3	chr11	59522531	59573355	6_CTTGTA	OK	6.6783	11.3854	0.769632	0.769632	0.0003	0.0174955	yes
FHDC1	chr4	153864134	153900848	6_CTTGTA	OK	0.613183	1.04312	0.766514	0.766514	0.001	0.045234	yes
ZNF114	chr19	48773351	48791894	6_CTTGTA	OK	4.49842	7.61625	0.759663	0.759663	5e-05	0.00400937	yes
TPK1	chr7	144148720	144533487	6_CTTGTA	OK	6.96716	11.7917	0.759127	0.759127	5e-05	0.00400937	yes
GUCY1B3	chr4	156680125	156728783	6_CTTGTA	OK	7.46132	12.5384	0.74885	0.74885	5e-05	0.00400937	yes
KAZN	chr1	14925212	15478960	6_CTTGTA	OK	4.56687	7.66907	0.747844	0.747844	0.00015	0.0100329	yes
LIN7C	chr11	27515964	27528326	6_CTTGTA	OK	17.4793	29.2843	0.744482	0.744482	5e-05	0.00400937	yes
NUP35	chr2	183989082	184078865	6_CTTGTA	OK	10.5937	17.6705	0.73814	0.73814	5e-05	0.00400937	yes
LONRF1	chr8	12579405	12612992	6_CTTGTA	OK	5.45748	9.0937	0.736632	0.736632	5e-05	0.00400937	yes
CANT1	chr17	76987659	77005899	6_CTTGTA	OK	14.9903	24.9523	0.735141	0.735141	5e-05	0.00400937	yes
ABI2	chr2	204193002	204297508	6_CTTGTA	OK	16.3779	27.2434	0.734154	0.734154	5e-05	0.00400937	yes
SLC7A11	chr4	138948576	139163503	6_CTTGTA	OK	43.7932	72.5708	0.728683	0.728683	5e-05	0.00400937	yes
TERF1	chr8	73921096	73960253	6_CTTGTA	OK	8.40181	13.9115	0.72751	0.72751	5e-05	0.00400937	yes
FN1	chr2	216225178	216300798	6_CTTGTA	OK	49.0201	81.1018	0.72636	0.72636	5e-05	0.00400937	yes
FIGN	chr2	164458717	164592823	6_CTTGTA	OK	5.29062	8.75154	0.726099	0.726099	5e-05	0.00400937	yes
QPRT	chr16	29690294	29710604	6_CTTGTA	OK	61.0991	101.014	0.725338	0.725338	5e-05	0.00400937	yes
MAL	chr2	95691478	95719736	6_CTTGTA	OK	11.3537	18.6475	0.715818	0.715818	0.00025	0.015208	yes
PDZK1	chr1	145726822	145764206	6_CTTGTA	OK	8.59155	14.0246	0.706964	0.706964	5e-05	0.00400937	yes
RC3H2	chr9	125606614	125667593	6_CTTGTA	OK	17.141	27.9628	0.70606	0.70606	5e-05	0.00400937	yes
CYP4F11	chr19	16023179	16045676	6_CTTGTA	OK	1.7684	2.88229	0.70477	0.70477	0.00105	0.0470433	yes
ATP8B2	chr1	154298035	154323780	6_CTTGTA	OK	6.66857	10.8644	0.704156	0.704156	5e-05	0.00400937	yes
RNF38	chr9	36336379	36487363	6_CTTGTA	OK	11	17.889	0.701571	0.701571	5e-05	0.00400937	yes
GAS2L3	chr12	100967471	101022233	6_CTTGTA	OK	13.5421	21.9905	0.699426	0.699426	5e-05	0.00400937	yes
TYW1	chr7	66461816	66704498	6_CTTGTA	OK	2.77488	4.49941	0.697312	0.697312	0.00015	0.0100329	yes
ASRGL1	chr11	62104773	62160887	6_CTTGTA	OK	9.28475	15.0547	0.697277	0.697277	5e-05	0.00400937	yes
ARHGEF1	chr19	42387266	42411605	6_CTTGTA	OK	5.59207	9.06376	0.696728	0.696728	5e-05	0.00400937	yes
FAM107B	chr10	14560558	14816896	6_CTTGTA	OK	4.58135	7.41535	0.694743	0.694743	0.0001	0.00712778	yes
CHST15	chr10	125767181	125853070	6_CTTGTA	OK	6.35538	10.2669	0.691946	0.691946	5e-05	0.00400937	yes
RCBTB2	chr13	49063098	49107316	6_CTTGTA	OK	5.03041	8.11676	0.690226	0.690226	0.0001	0.00712778	yes
FAM3C	chr7	120988904	121036422	6_CTTGTA	OK	16.6975	26.7643	0.680676	0.680676	5e-05	0.00400937	yes
RNF144B	chr6	18277725	18469105	6_CTTGTA	OK	2.00807	3.21756	0.68016	0.68016	0.0001	0.00712778	yes
ENPP1	chr6	132129155	132216295	6_CTTGTA	OK	3.07682	4.895	0.66987	0.66987	5e-05	0.00400937	yes
BCAT1	chr12	24962957	25102393	6_CTTGTA	OK	2.71497	4.31275	0.66767	0.66767	0.0001	0.00712778	yes
KPNA6	chr1	32573643	32642168	6_CTTGTA	OK	21.288	33.8092	0.667377	0.667377	5e-05	0.00400937	yes
TSPAN1	chr1	46640748	46651634	6_CTTGTA	OK	24.1593	38.3522	0.666732	0.666732	5e-05	0.00400937	yes
GPR56	chr16	57653676	57698957	6_CTTGTA	OK	32.765	51.9316	0.664456	0.664456	5e-05	0.00400937	yes
PHLDA3	chr1	201433593	201438299	6_CTTGTA	OK	8.17413	12.9062	0.658933	0.658933	0.0006	0.0301345	yes
MXRA5	chrX	3226608	3264684	6_CTTGTA	OK	0.820775	1.29256	0.655172	0.655172	0.0004	0.0219658	yes
CELSR2	chr1	109792640	109818378	6_CTTGTA	OK	9.25483	14.543	0.652049	0.652049	5e-05	0.00400937	yes
BAG4	chr8	38020838	38070819	6_CTTGTA	OK	10.3888	16.3226	0.651849	0.651849	0.0003	0.0174955	yes
DCUN1D4	chr4	52709275	52783030	6_CTTGTA	OK	11.3305	17.7925	0.651061	0.651061	5e-05	0.00400937	yes
EGFR	chr7	55086724	55279376	6_CTTGTA	OK	15.6692	24.5808	0.649601	0.649601	5e-05	0.00400937	yes
CIAPIN1	chr16	57462086	57495187	6_CTTGTA	OK	31.844	49.9507	0.649485	0.649485	5e-05	0.00400937	yes
PTGIS	chr20	48120405	48209926	6_CTTGTA	OK	16.6506	26.0416	0.645241	0.645241	5e-05	0.00400937	yes
AATF	chr17	35306174	35414171	6_CTTGTA	OK	38.2282	59.7768	0.64495	0.64495	5e-05	0.00400937	yes
PTPRB	chr12	70910631	71031220	6_CTTGTA	OK	4.31614	6.72076	0.638882	0.638882	5e-05	0.00400937	yes
SYTL2	chr11	85405264	85522178	6_CTTGTA	OK	9.14651	14.1899	0.633576	0.633576	0.0001	0.00712778	yes
RAB11FIP2	chr10	119764426	119806305	6_CTTGTA	OK	7.25959	11.256	0.632729	0.632729	0.0001	0.00712778	yes
L1CAM	chrX	153126970	153151561	6_CTTGTA	OK	7.8281	12.1317	0.632049	0.632049	5e-05	0.00400937	yes
C2orf72	chr2	231902280	231914430	6_CTTGTA	OK	2.72763	4.21477	0.627804	0.627804	0.001	0.045234	yes
SASH1	chr6	148662916	148873186	6_CTTGTA	OK	4.51266	6.96891	0.626954	0.626954	5e-05	0.00400937	yes
KCTD5	chr16	2732494	2759031	6_CTTGTA	OK	17.2485	26.4255	0.615462	0.615462	5e-05	0.00400937	yes
ARL4C	chr2	235401685	235405693	6_CTTGTA	OK	20.891	31.9098	0.611115	0.611115	5e-05	0.00400937	yes
SNTB1	chr8	121547984	121824369	6_CTTGTA	OK	2.61075	3.97306	0.605784	0.605784	0.00075	0.0361254	yes
MGST1	chr12	16500075	16517344	6_CTTGTA	OK	28.976	43.9701	0.601668	0.601668	0.0002	0.0127719	yes
PAFAH1B2	chr11	117014798	117047592	6_CTTGTA	OK	74.7067	113.344	0.601395	0.601395	5e-05	0.00400937	yes
HDHD2	chr18	44630215	44676871	6_CTTGTA	OK	10.8286	16.4282	0.601335	0.601335	0.0001	0.00712778	yes
PRKAA2	chr1	57110989	57181252	6_CTTGTA	OK	4.45202	6.7516	0.600768	0.600768	5e-05	0.00400937	yes
PGGT1B	chr5	114535979	114599145	6_CTTGTA	OK	7.6163	11.5297	0.598187	0.598187	0.0009	0.0417819	yes
ZNF611	chr19	53206065	53238307	6_CTTGTA	OK	3.33311	5.04462	0.597876	0.597876	0.00045	0.0240563	yes
RAB3D	chr19	11406823	11450344	6_CTTGTA	OK	6.00338	9.08588	0.59785	0.59785	5e-05	0.00400937	yes
MIR4723,TMEM199	chr17	26684665	26690836	6_CTTGTA	OK	11.0517	16.6761	0.593516	0.593516	0.00105	0.0470433	yes
TBC1D13	chr9	131549509	131572712	6_CTTGTA	OK	7.35101	11.0908	0.593347	0.593347	0.00015	0.0100329	yes
CORO1C	chr12	109038886	109125650	6_CTTGTA	OK	95.5928	143.443	0.585507	0.585507	5e-05	0.00400937	yes
DICER1	chr14	95552564	95623773	6_CTTGTA	OK	14.145	21.1639	0.581315	0.581315	5e-05	0.00400937	yes
RNFT1	chr17	58029722	58042117	6_CTTGTA	OK	22.6509	33.8422	0.579255	0.579255	0.00115	0.0496329	yes
ADCY9	chr16	4012649	4166186	6_CTTGTA	OK	7.49891	11.1888	0.577301	0.577301	5e-05	0.00400937	yes
TCF12	chr15	57210791	57589229	6_CTTGTA	OK	18.7427	27.9047	0.574178	0.574178	5e-05	0.00400937	yes
SYPL1	chr7	105730951	105753057	6_CTTGTA	OK	21.3124	31.7122	0.573344	0.573344	5e-05	0.00400937	yes
LMAN1	chr18	56995055	57026508	6_CTTGTA	OK	46.871	69.7169	0.572812	0.572812	5e-05	0.00400937	yes
TMSB4X	chrX	12993225	12995346	6_CTTGTA	OK	1701.79	2528.25	0.571082	0.571082	0.0001	0.00712778	yes
PMAIP1	chr18	57567191	57571712	6_CTTGTA	OK	24.0404	35.6421	0.56812	0.56812	0.0001	0.00712778	yes
MKNK2	chr19	2037469	2051243	6_CTTGTA	OK	19.6072	29.0593	0.567621	0.567621	0.00035	0.0196014	yes
MAL2	chr8	120220306	120257914	6_CTTGTA	OK	8.31835	12.3139	0.565919	0.565919	0.00045	0.0240563	yes
IGFN1	chr1	201159944	201201401	6_CTTGTA	OK	3.46081	5.11976	0.564968	0.564968	0.0002	0.0127719	yes
AGL	chr1	100315632	100389579	6_CTTGTA	OK	7.6735	11.3458	0.564204	0.564204	5e-05	0.00400937	yes
ZNF618	chr9	116638561	116819556	6_CTTGTA	OK	2.09341	3.09481	0.563993	0.563993	0.0004	0.0219658	yes
RNF145	chr5	158584416	158637061	6_CTTGTA	OK	26.2668	38.8238	0.563702	0.563702	5e-05	0.00400937	yes
GMCL1	chr2	70056792	70108517	6_CTTGTA	OK	9.2775	13.6908	0.561395	0.561395	0.00065	0.032075	yes
WDR44	chrX	117480035	117584196	6_CTTGTA	OK	4.26102	6.28704	0.561182	0.561182	0.0003	0.0174955	yes
SMC5	chr9	72873877	72969789	6_CTTGTA	OK	8.38725	12.3404	0.557118	0.557118	0.0001	0.00712778	yes
ADAMTS5	chr21	28290144	28339439	6_CTTGTA	OK	3.4414	5.05899	0.555854	0.555854	0.0003	0.0174955	yes
GTF2E1	chr3	120461557	120501916	6_CTTGTA	OK	6.23493	9.13788	0.551486	0.551486	0.00055	0.028329	yes
ACTB	chr7	5566778	5570232	6_CTTGTA	OK	843.624	1235.03	0.549872	0.549872	0.0006	0.0301345	yes
TRIM24	chr7	138145078	138273579	6_CTTGTA	OK	4.42363	6.46729	0.547931	0.547931	0.0006	0.0301345	yes
ANKRD33B	chr5	10564434	10657928	6_CTTGTA	OK	3.13752	4.58135	0.546146	0.546146	0.00045	0.0240563	yes
PPM1B	chr2	44395569	44461742	6_CTTGTA	OK	24.4922	35.6962	0.543449	0.543449	5e-05	0.00400937	yes
SLC39A10	chr2	196521531	196602426	6_CTTGTA	OK	13.1023	19.0885	0.542885	0.542885	0.00015	0.0100329	yes
SLC44A1	chr9	108006928	108200967	6_CTTGTA	OK	65.9056	95.7108	0.538281	0.538281	0.0001	0.00712778	yes
UBE2D1	chr10	60094738	60130513	6_CTTGTA	OK	8.07255	11.7229	0.538235	0.538235	0.001	0.045234	yes
ZNF28	chr19	53300660	53324922	6_CTTGTA	OK	7.89392	11.4374	0.534941	0.534941	0.00015	0.0100329	yes
PIK3R1	chr5	67511583	67597649	6_CTTGTA	OK	10.0703	14.5808	0.53396	0.53396	5e-05	0.00400937	yes
RRM2	chr2	10262694	10271546	6_CTTGTA	OK	44.7657	64.7427	0.532324	0.532324	5e-05	0.00400937	yes
SLC26A2	chr5	149340299	149366963	6_CTTGTA	OK	17.5521	25.2888	0.526855	0.526855	0.0001	0.00712778	yes
CGNL1	chr15	57668702	57842925	6_CTTGTA	OK	3.19773	4.60477	0.526081	0.526081	0.00035	0.0196014	yes
SLC30A6	chr2	32390909	32449181	6_CTTGTA	OK	13.1457	18.9179	0.525168	0.525168	0.0001	0.00712778	yes
MPHOSPH6	chr16	82180508	82203829	6_CTTGTA	OK	16.8984	24.2348	0.520194	0.520194	0.00115	0.0496329	yes
ID4	chr6	19837600	19842431	6_CTTGTA	OK	15.0963	21.6203	0.518185	0.518185	0.00035	0.0196014	yes
FOXN3	chr14	89622515	90085494	6_CTTGTA	OK	3.61148	5.16819	0.517069	0.517069	0.0005	0.0265282	yes
FAM45A,FAM45B	chr10	120863605	120897469	6_CTTGTA	OK	19.6601	28.1344	0.517067	0.517067	0.0002	0.0127719	yes
CNKSR3	chr6	154726032	154831753	6_CTTGTA	OK	12.5388	17.9399	0.516773	0.516773	0.0002	0.0127719	yes
FLJ26245	chr16	34973850	34990995	6_CTTGTA	OK	54.7489	78.2025	0.514384	0.514384	0.00015	0.0100329	yes
UBE2H	chr7	129470572	129592800	6_CTTGTA	OK	18.9567	27.0666	0.513804	0.513804	0.0001	0.00712778	yes
MTPN	chr7	135611502	135662204	6_CTTGTA	OK	41.9872	59.8911	0.512393	0.512393	5e-05	0.00400937	yes
ABCC3	chr17	48712217	48769063	6_CTTGTA	OK	10.3711	14.7409	0.507256	0.507256	0.00025	0.015208	yes
ADAMTS9	chr3	64501136	65002366	6_CTTGTA	OK	3.73957	5.29544	0.50188	0.50188	0.00085	0.0405272	yes
NEBL	chr10	21068902	21463852	6_CTTGTA	OK	5.57929	7.88206	0.49849	0.49849	0.00055	0.028329	yes
CHST2	chr3	142838617	142842856	6_CTTGTA	OK	8.76613	12.376	0.497529	0.497529	0.0011	0.0485134	yes
TMCO7	chr16	68877470	69119412	6_CTTGTA	OK	7.84519	11.0509	0.494286	0.494286	0.00095	0.0436721	yes
COL12A1	chr6	75793956	75915730	6_CTTGTA	OK	47.94	67.477	0.493165	0.493165	0.00045	0.0240563	yes
CYB5R4	chr6	84569369	84671569	6_CTTGTA	OK	16.7367	23.5402	0.492109	0.492109	0.00055	0.028329	yes
C12orf23	chr12	107349543	107367888	6_CTTGTA	OK	27.1347	38.08	0.488895	0.488895	0.0003	0.0174955	yes
CLDND1	chr3	98234316	98241910	6_CTTGTA	OK	34.04	47.6749	0.485999	0.485999	0.00025	0.015208	yes
OSBPL10	chr3	31702316	32033228	6_CTTGTA	OK	13.2937	18.549	0.480598	0.480598	0.00105	0.0470433	yes
TRIM2	chr4	154073718	154260492	6_CTTGTA	OK	7.52075	10.4279	0.471493	0.471493	0.00115	0.0496329	yes
MYO10	chr5	16662015	16936385	6_CTTGTA	OK	4.21844	5.84452	0.470374	0.470374	0.00065	0.032075	yes
SLC39A14	chr8	22224761	22291640	6_CTTGTA	OK	28.7914	39.7742	0.466194	0.466194	0.00035	0.0196014	yes
MBP	chr18	74690788	74844774	6_CTTGTA	OK	9.7621	13.4841	0.465992	0.465992	0.00065	0.032075	yes
AKR1B1	chr7	134127106	134143888	6_CTTGTA	OK	153.21	210.832	0.460582	0.460582	0.00035	0.0196014	yes
AFF1	chr4	87845030	88062206	6_CTTGTA	OK	5.8336	7.99249	0.454257	0.454257	0.0009	0.0417819	yes
RAB12	chr18	8609442	8639380	6_CTTGTA	OK	42.4052	57.8519	0.448124	0.448124	0.0008	0.0382725	yes
SORT1	chr1	109852187	109940563	6_CTTGTA	OK	18.5932	25.3258	0.445832	0.445832	0.00065	0.032075	yes
ADAM10	chr15	58887489	59042177	6_CTTGTA	OK	48.8394	66.3603	0.442274	0.442274	0.0006	0.0301345	yes
OSBPL11	chr3	125247044	125314381	6_CTTGTA	OK	11.5032	15.616	0.440996	0.440996	0.00115	0.0496329	yes
IFNGR1	chr6	137518620	137540567	6_CTTGTA	OK	27.9609	37.8544	0.43705	0.43705	0.00115	0.0496329	yes
CERK	chr22	47080306	47134152	6_CTTGTA	OK	37.6171	50.6384	0.428844	0.428844	0.001	0.045234	yes
PODXL	chr7	131185020	131241376	6_CTTGTA	OK	33.9622	24.909	-0.447259	0.447259	0.0009	0.0417819	yes
SCRN1	chr7	29959718	30029905	6_CTTGTA	OK	30.526	22.3161	-0.451951	0.451951	0.0003	0.0174955	yes
ZFAND3	chr6	37787306	38122399	6_CTTGTA	OK	19.7616	14.304	-0.466285	0.466285	0.00115	0.0496329	yes
WDR1	chr4	10075962	10118573	6_CTTGTA	OK	123.551	89.3338	-0.467831	0.467831	0.0002	0.0127719	yes
MAPK1IP1L	chr14	55518361	55536912	6_CTTGTA	OK	16.3354	11.7942	-0.469922	0.469922	0.00035	0.0196014	yes
CCBE1	chr18	57098143	57364644	6_CTTGTA	OK	17.7275	12.6693	-0.484655	0.484655	0.0004	0.0219658	yes
ESYT2	chr7	158523688	158622319	6_CTTGTA	OK	26.6689	19.0335	-0.486618	0.486618	0.00045	0.0240563	yes
F3	chr1	94994731	95007413	6_CTTGTA	OK	276.848	197.262	-0.488986	0.488986	0.0006	0.0301345	yes
GRWD1	chr19	48948796	48957189	6_CTTGTA	OK	26.5262	18.8683	-0.491454	0.491454	0.0009	0.0417819	yes
SSFA2	chr2	182756471	182795464	6_CTTGTA	OK	32.3341	22.9734	-0.493091	0.493091	5e-05	0.00400937	yes
CRK	chr17	1324279	1366565	6_CTTGTA	OK	52.0783	36.9106	-0.496645	0.496645	0.00015	0.0100329	yes
MBTPS1	chr16	84087368	84150517	6_CTTGTA	OK	49.8182	35.2123	-0.500593	0.500593	5e-05	0.00400937	yes
NT5E	chr6	86159301	86205509	6_CTTGTA	OK	38.7705	27.2579	-0.508286	0.508286	0.0003	0.0174955	yes
TRAPPC2	chrX	13729195	13752754	6_CTTGTA	OK	14.2965	10.0434	-0.509409	0.509409	0.0007	0.0340659	yes
SOCS7	chr17	36508006	36561846	6_CTTGTA	OK	11.3237	7.92261	-0.515292	0.515292	0.0001	0.00712778	yes
CCDC80	chr3	112315666	112360127	6_CTTGTA	OK	35.6931	24.7685	-0.527134	0.527134	5e-05	0.00400937	yes
MAP2K4	chr17	11924134	12047141	6_CTTGTA	OK	21.0624	14.6136	-0.527358	0.527358	5e-05	0.00400937	yes
RCAN1	chr21	35888783	35987382	6_CTTGTA	OK	37.6465	26.0318	-0.532243	0.532243	0.0001	0.00712778	yes
PYGO2	chr1	154929501	154934258	6_CTTGTA	OK	17.0095	11.7437	-0.534454	0.534454	5e-05	0.00400937	yes
TCEB3	chr1	24069855	24104787	6_CTTGTA	OK	19.7281	13.6201	-0.534519	0.534519	5e-05	0.00400937	yes
RBPJ	chr4	26321331	26436752	6_CTTGTA	OK	14.1446	9.76443	-0.534643	0.534643	5e-05	0.00400937	yes
G3BP2	chr4	76567916	76649676	6_CTTGTA	OK	64.3738	44.3565	-0.537328	0.537328	5e-05	0.00400937	yes
CPA4	chr7	129932973	129964020	6_CTTGTA	OK	21.6756	14.7965	-0.550819	0.550819	0.0001	0.00712778	yes
LPXN	chr11	58294343	58345808	6_CTTGTA	OK	12.7083	8.63165	-0.558063	0.558063	0.0009	0.0417819	yes
CIRBP	chr19	1267469	1274809	6_CTTGTA	OK	103.629	70.1803	-0.562285	0.562285	0.0002	0.0127719	yes
DOCK10	chr2	225629806	225907330	6_CTTGTA	OK	9.23172	6.23495	-0.566221	0.566221	5e-05	0.00400937	yes
CCDC68	chr18	52568739	52626739	6_CTTGTA	OK	7.74895	5.21721	-0.570721	0.570721	0.00025	0.015208	yes
DSEL	chr18	65173818	65566856	6_CTTGTA	OK	6.36486	4.28138	-0.572055	0.572055	5e-05	0.00400937	yes
POLR3F	chr20	18448032	18465288	6_CTTGTA	OK	12.5392	8.42341	-0.573966	0.573966	0.00055	0.028329	yes
ATG12	chr5	115163893	115177548	6_CTTGTA	OK	30.0188	20.1437	-0.575537	0.575537	5e-05	0.00400937	yes
KHNYN	chr14	24899140	24912007	6_CTTGTA	OK	15.2295	10.2194	-0.575565	0.575565	0.0001	0.00712778	yes
ALS2CL	chr3	46710484	46735194	6_CTTGTA	OK	4.43256	2.97107	-0.577161	0.577161	0.0007	0.0340659	yes
PCSK7	chr11	117075787	117102811	6_CTTGTA	OK	12.4095	8.31157	-0.578254	0.578254	0.00015	0.0100329	yes
ZCCHC3	chr20	278203	280963	6_CTTGTA	OK	13.674	9.15478	-0.57884	0.57884	0.00045	0.0240563	yes
FOXD1	chr5	72742084	72744352	6_CTTGTA	OK	32.7731	21.9274	-0.579777	0.579777	0.00035	0.0196014	yes
CHFR	chr12	133416937	133464204	6_CTTGTA	OK	11.4328	7.64158	-0.581239	0.581239	0.00065	0.032075	yes
NGRN	chr15	90808894	90821134	6_CTTGTA	OK	84.0467	56.1401	-0.582159	0.582159	5e-05	0.00400937	yes
PGM2L1	chr11	74041360	74109502	6_CTTGTA	OK	5.14844	3.43504	-0.583811	0.583811	5e-05	0.00400937	yes
EFEMP1	chr2	56093096	56151298	6_CTTGTA	OK	5.54702	3.67263	-0.5949	0.5949	0.0009	0.0417819	yes
ERRFI1	chr1	8071778	8086393	6_CTTGTA	OK	46.3439	30.6521	-0.596397	0.596397	5e-05	0.00400937	yes
UBE2G1,ZZEF1	chr17	3907738	4269969	6_CTTGTA	OK	37.353	24.6339	-0.600581	0.600581	5e-05	0.00400937	yes
CCNC	chr6	99878524	100034504	6_CTTGTA	OK	94.9798	61.7089	-0.622142	0.622142	5e-05	0.00400937	yes
IFFO2	chr1	19230773	19282826	6_CTTGTA	OK	13.5346	8.78545	-0.623461	0.623461	5e-05	0.00400937	yes
AIM1	chr6	106959616	107018481	6_CTTGTA	OK	4.94006	3.19968	-0.6266	0.6266	0.0001	0.00712778	yes
SMAP1	chr6	71377478	71666788	6_CTTGTA	OK	21.2952	13.7777	-0.628195	0.628195	5e-05	0.00400937	yes
RFK	chr9	79000432	79031129	6_CTTGTA	OK	31.7778	20.4873	-0.633289	0.633289	5e-05	0.00400937	yes
TOMM20	chr1	235272657	235292256	6_CTTGTA	OK	68.0756	43.5651	-0.643967	0.643967	5e-05	0.00400937	yes
PTPN1	chr20	49126890	49201152	6_CTTGTA	OK	48.8139	30.8645	-0.661341	0.661341	5e-05	0.00400937	yes
FRMD6	chr14	51955854	52197444	6_CTTGTA	OK	35.3448	22.316	-0.663424	0.663424	5e-05	0.00400937	yes
DNMT3B	chr20	31350190	31397162	6_CTTGTA	OK	10.3533	6.53626	-0.663555	0.663555	5e-05	0.00400937	yes
C1D	chr2	68269331	68290159	6_CTTGTA	OK	16.4355	10.3682	-0.664644	0.664644	0.0004	0.0219658	yes
KRT5	chr12	52908358	52914243	6_CTTGTA	OK	5.31514	3.34627	-0.667552	0.667552	0.0008	0.0382725	yes
FLRT2	chr14	85996487	86094373	6_CTTGTA	OK	2.15965	1.35859	-0.668687	0.668687	0.0002	0.0127719	yes
DCBLD1	chr6	117803819	117923705	6_CTTGTA	OK	36.3616	22.0743	-0.720049	0.720049	0.0011	0.0485134	yes
PCDH10	chr4	134070469	134112732	6_CTTGTA	OK	8.62505	5.22575	-0.722894	0.722894	5e-05	0.00400937	yes
STX12	chr1	28099693	28150963	6_CTTGTA	OK	16.1165	9.71824	-0.72977	0.72977	5e-05	0.00400937	yes
AHRR,PDCD6	chr5	271735	438405	6_CTTGTA	OK	70.4282	42.1967	-0.739025	0.739025	5e-05	0.00400937	yes
MSRB3	chr12	65672422	65860687	6_CTTGTA	OK	30.256	18.1006	-0.741184	0.741184	5e-05	0.00400937	yes
MCFD2	chr2	47129008	47303275	6_CTTGTA	OK	77.4287	46.2078	-0.744732	0.744732	5e-05	0.00400937	yes
ODZ2	chr5	166711842	167691162	6_CTTGTA	OK	1.22394	0.72961	-0.746329	0.746329	0.00035	0.0196014	yes
MYPN	chr10	69865671	69971773	6_CTTGTA	OK	4.55169	2.69516	-0.756033	0.756033	5e-05	0.00400937	yes
NTN4	chr12	96051582	96184952	6_CTTGTA	OK	88.0154	51.4213	-0.77539	0.77539	5e-05	0.00400937	yes
C7orf58	chr7	120628750	120937498	6_CTTGTA	OK	2.13032	1.22953	-0.792965	0.792965	0.0011	0.0485134	yes
SEMA7A	chr15	74701629	74726299	6_CTTGTA	OK	10.9713	6.19558	-0.824425	0.824425	5e-05	0.00400937	yes
PIP4K2A	chr10	22823765	23003503	6_CTTGTA	OK	26.1486	14.4665	-0.854016	0.854016	5e-05	0.00400937	yes
MOK	chr14	102691423	102771531	6_CTTGTA	OK	16.2299	8.94237	-0.859928	0.859928	5e-05	0.00400937	yes
NCF2	chr1	183524478	183561693	6_CTTGTA	OK	1.89848	1.03694	-0.872504	0.872504	0.001	0.045234	yes
C6orf120	chr6	170102234	170124106	6_CTTGTA	OK	18.0817	9.71162	-0.896746	0.896746	5e-05	0.00400937	yes
CGB8	chr19	49550894	49553793	6_CTTGTA	OK	11.0552	5.93536	-0.897321	0.897321	0.00025	0.015208	yes
ANKRD1	chr10	92671851	92681032	6_CTTGTA	OK	10.4157	5.56174	-0.905149	0.905149	5e-05	0.00400937	yes
CALU	chr7	128379345	128415844	6_CTTGTA	OK	57.1015	30.1837	-0.919757	0.919757	5e-05	0.00400937	yes
TGFB2	chr1	218517537	218617961	6_CTTGTA	OK	13.4826	7.11507	-0.922151	0.922151	5e-05	0.00400937	yes
CCND3	chr6	41902670	42016610	6_CTTGTA	OK	27.6423	14.3971	-0.941101	0.941101	5e-05	0.00400937	yes
BOD1	chr5	173034147	173043670	6_CTTGTA	OK	27.4212	14.2379	-0.945548	0.945548	5e-05	0.00400937	yes
FGF1	chr5	141971742	142077635	6_CTTGTA	OK	1.67617	0.843698	-0.990371	0.990371	5e-05	0.00400937	yes
SGK1	chr6	134490383	134639196	6_CTTGTA	OK	18.4838	9.10546	-1.02146	1.02146	5e-05	0.00400937	yes
DKK1	chr10	54074040	54077417	6_CTTGTA	OK	85.9562	42.0833	-1.03035	1.03035	5e-05	0.00400937	yes
SERPINE1	chr7	100770378	100782547	6_CTTGTA	OK	128.607	62.4787	-1.04153	1.04153	5e-05	0.00400937	yes
SERPINB5	chr18	61144143	61172318	6_CTTGTA	OK	1.49223	0.722489	-1.04642	1.04642	0.0007	0.0340659	yes
LOC100507412,RN45S	chrUn_	97128	161290	6_CTTGTA	OK	394.087	186.2	-1.08166	1.08166	5e-05	0.00400937	yes
ARTN	chr1	44398917	44402976	6_CTTGTA	OK	5.77216	2.63816	-1.12958	1.12958	5e-05	0.00400937	yes
CCIN	chr9	36165887	36171547	6_CTTGTA	OK	1.24831	0.566005	-1.14109	1.14109	0.00075	0.0361254	yes
MET	chr7	116312458	116438519	6_CTTGTA	OK	47.8695	20.5651	-1.21891	1.21891	5e-05	0.00400937	yes
PTPMT1	chr11	47586981	47606115	6_CTTGTA	OK	14.4328	5.88494	-1.29426	1.29426	0.00035	0.0196014	yes
P4HA3	chr11	73977701	74022699	6_CTTGTA	OK	1.91889	0.746284	-1.36248	1.36248	5e-05	0.00400937	yes
ROS1	chr6	117609164	117747215	6_CTTGTA	OK	2.97713	1.06039	-1.48933	1.48933	5e-05	0.00400937	yes
DIO2	chr14	80663867	80921810	6_CTTGTA	OK	5.30475	1.69721	-1.64412	1.64412	5e-05	0.00400937	yes
