# Supplementary material for: Candidate genes and pathways downstream of PAX8 involved in ovarian high-grade serous carcinoma
Source: Oncotarget. 2016 May 31;7(27):41929–47. doi: 10.18632/oncotarget.9740 (PMC5173106; doi:10.18632/oncotarget.9740)
Supplement: Supplementary file 5 [file oncotarget-07-41929-s005.xlsx]

## Sheet: sheet1 
Supplementary Table S4: Genes modulated following PAX8 knock-down in FT194 cells. The yellow rows are genes significantly modulated (FDR-adjusted p-value ≤0.05). FPKM1 and FPKM2 are after and before PAX8 silencing, respectively.
gene	chr	start	end	status	FPKM1	FPKM2	log2	abs(log2)	pvalue	qvalue	significant
KAZN	chr1	14925212	15479017	OK	3.87031	9.00377	1.21808	1.21808	5e-05	0.00642248	yes
ROR1	chr1	64239632	64647203	OK	7.26579	22.3551	1.62141	1.62141	5e-05	0.00642248	yes
ST6GALNAC5	chr1	77333139	77533224	OK	10.3815	4.81544	-1.10827	1.10827	5e-05	0.00642248	yes
ADORA1	chr1	203096835	203136538	OK	1.66599	4.47505	1.42553	1.42553	5e-05	0.00642248	yes
TGFB2	chr1	218517537	218617961	OK	53.4068	27.4917	-0.958027	0.958027	5e-05	0.00642248	yes
PPAP2B	chr1	56960418	57045257	OK	3.59512	9.01307	1.32598	1.32598	5e-05	0.00642248	yes
GBP1	chr1	89517233	89531043	OK	106.084	61.0023	-0.798279	0.798279	5e-05	0.00642248	yes
F3	chr1	94994731	95007413	OK	132.89	67.4915	-0.977451	0.977451	5e-05	0.00642248	yes
FLG	chr1	152274650	152297679	OK	6.31847	13.0515	1.04657	1.04657	5e-05	0.00642248	yes
ILDR2	chr1	166881883	166944611	OK	3.77354	6.48438	0.781048	0.781048	5e-05	0.00642248	yes
TNFSF4	chr1	173152869	173176471	OK	2.5717	6.71741	1.38518	1.38518	5e-05	0.00642248	yes
PTGS2	chr1	186640943	186649559	OK	14.4361	6.46952	-1.15795	1.15795	5e-05	0.00642248	yes
PHLDA3	chr1	201433067	201438363	OK	19.8061	37.6937	0.928381	0.928381	5e-05	0.00642248	yes
C1orf186	chr1	206238858	206289511	OK	1.06056	3.11663	1.55517	1.55517	5e-05	0.00642248	yes
EPRS	chr1	220046618	220321383	OK	38.7765	80.019	1.04516	1.04516	5e-05	0.00642248	yes
MPP7	chr10	28339922	28571067	OK	2.67166	7.49736	1.48865	1.48865	5e-05	0.00642248	yes
DKK1	chr10	54074040	54077417	OK	10.7148	21.7047	1.0184	1.0184	5e-05	0.00642248	yes
ADAMTS14	chr10	72432558	72522195	OK	0.900768	3.0108	1.74092	1.74092	5e-05	0.00642248	yes
PLAU	chr10	75669726	75682535	OK	66.5224	120.234	0.853928	0.853928	5e-05	0.00642248	yes
IFIT1	chr10	91152321	91163744	OK	234.836	140.23	-0.743852	0.743852	5e-05	0.00642248	yes
FAM107B	chr10	14560554	14816896	OK	14.2745	28.5125	0.998159	0.998159	5e-05	0.00642248	yes
PSAP	chr10	73576054	73611082	OK	196.644	359.819	0.871682	0.871682	5e-05	0.00642248	yes
ANKRD1	chr10	92671856	92681032	OK	80.044	46.9351	-0.770125	0.770125	5e-05	0.00642248	yes
TLL2	chr10	98124362	98273683	OK	0.625627	2.60957	2.06043	2.06043	5e-05	0.00642248	yes
C10orf46	chr10	120440493	120514758	OK	15.2867	30.7471	1.00817	1.00817	5e-05	0.00642248	yes
SPON1	chr11	13984183	14289679	OK	18.7362	37.474	1.00006	1.00006	5e-05	0.00642248	yes
STX3	chr11	59522467	59573563	OK	9.00368	14.7674	0.713834	0.713834	5e-05	0.00642248	yes
CDKN1C	chr11	2904447	2906995	OK	5.47432	15.3755	1.48989	1.48989	5e-05	0.00642248	yes
MRE11A	chr11	94150383	94227040	OK	3.63409	6.845	0.913457	0.913457	5e-05	0.00642248	yes
THY1	chr11	119252487	119369944	OK	49.9408	99.9976	1.00167	1.00167	5e-05	0.00642248	yes
TMEM117	chr12	44229961	44783549	OK	2.4001	4.58936	0.935197	0.935197	5e-05	0.00642248	yes
MSRB3	chr12	65672422	65860687	OK	35.8124	19.2352	-0.896709	0.896709	5e-05	0.00642248	yes
HMGA2	chr12	66151800	66360071	OK	44.7694	25.711	-0.800127	0.800127	5e-05	0.00642248	yes
KITLG	chr12	88886569	88974250	OK	3.22879	5.92964	0.876953	0.876953	5e-05	0.00642248	yes
DCN	chr12	91539034	91576806	OK	20.2125	10.5292	-0.940855	0.940855	5e-05	0.00642248	yes
CDK2AP1	chr12	123745529	123756791	OK	56.9233	97.0647	0.769928	0.769928	5e-05	0.00642248	yes
C13orf15	chr13	42031541	42045013	OK	6.10334	17.4988	1.51959	1.51959	5e-05	0.00642248	yes
GJB2	chr13	20761603	20767114	OK	9.06297	22.0972	1.28581	1.28581	5e-05	0.00642248	yes
ABCC4	chr13	95672082	95953687	OK	12.5462	20.4326	0.703626	0.703626	5e-05	0.00642248	yes
NID2	chr14	52471519	52535946	OK	1.51356	3.17689	1.06967	1.06967	5e-05	0.00642248	yes
ANXA2	chr15	60639349	60690185	OK	572.227	1838.55	1.68391	1.68391	5e-05	0.00642248	yes
HDGFRP3	chr15	83776323	83876321	OK	21.2383	42.1007	0.987175	0.987175	5e-05	0.00642248	yes
GPR56	chr16	57653909	57698975	OK	1.71065	3.68736	1.10804	1.10804	5e-05	0.00642248	yes
AP1G1	chr16	71762756	71843058	OK	12.5028	21.7059	0.795833	0.795833	5e-05	0.00642248	yes
SLC47A1	chr17	19437166	19482346	OK	0.96716	2.88243	1.57546	1.57546	5e-05	0.00642248	yes
ZCCHC2	chr18	60190657	60251930	OK	9.21038	4.7504	-0.955212	0.955212	5e-05	0.00642248	yes
SERPINB2	chr18	61554938	61571124	OK	4.52656	1.12888	-2.00352	2.00352	5e-05	0.00642248	yes
KLHL14	chr18	30252633	30352974	OK	0.218892	0.999955	2.19164	2.19164	5e-05	0.00642248	yes
FPR1	chr19	52249022	52255150	OK	18.91	7.18704	-1.39568	1.39568	5e-05	0.00642248	yes
RSAD2	chr2	7017795	7038363	OK	72.3042	38.7711	-0.899096	0.899096	5e-05	0.00642248	yes
RHOB	chr2	20646834	20649201	OK	44.0161	22.2603	-0.983562	0.983562	5e-05	0.00642248	yes
MAL	chr2	95691478	95719735	OK	7.14709	25.0391	1.80876	1.80876	5e-05	0.00642248	yes
INHBB	chr2	121103718	121109383	OK	2.05755	4.9205	1.25787	1.25787	5e-05	0.00642248	yes
CYP1B1	chr2	38152461	38303323	OK	64.4002	36.0841	-0.835702	0.835702	5e-05	0.00642248	yes
DUSP11	chr2	73989324	74007284	OK	6.37065	13.874	1.12287	1.12287	5e-05	0.00642248	yes
PAX8	chr2	113973573	114036498	OK	9.23106	33.8269	1.8736	1.8736	5e-05	0.00642248	yes
IFIH1	chr2	163123588	163175039	OK	40.5122	24.0345	-0.75325	0.75325	5e-05	0.00642248	yes
IGFBP5	chr2	217536827	217560272	OK	6.59593	11.9331	0.855325	0.855325	5e-05	0.00642248	yes
SP110	chr2	231033644	231090444	OK	26.1868	14.9367	-0.809974	0.809974	5e-05	0.00642248	yes
PLCB4	chr20	9049493	9461462	OK	21.9347	37.4711	0.772565	0.772565	5e-05	0.00642248	yes
THBD	chr20	23026269	23030301	OK	7.82686	3.66541	-1.09446	1.09446	5e-05	0.00642248	yes
BLCAP	chr20	36145818	36156333	OK	11.6008	30.5409	1.39652	1.39652	5e-05	0.00642248	yes
MX2	chr21	42733949	42780869	OK	66.0911	34.8487	-0.923353	0.923353	5e-05	0.00642248	yes
MX1	chr21	42792519	42831141	OK	264.614	148.11	-0.837216	0.837216	5e-05	0.00642248	yes
ADAMTS1	chr21	28208605	28217728	OK	31.2598	63.5982	1.02468	1.02468	5e-05	0.00642248	yes
TCN2	chr22	31003069	31023047	OK	11.7892	25.7138	1.12508	1.12508	5e-05	0.00642248	yes
CNTN4	chr3	2140549	3100158	OK	0.800182	2.67321	1.74017	1.74017	5e-05	0.00642248	yes
SLC6A6	chr3	14444105	14583588	OK	8.50708	17.9668	1.0786	1.0786	5e-05	0.00642248	yes
CHRD	chr3	184097860	184107713	OK	1.14353	5.39776	2.23887	2.23887	5e-05	0.00642248	yes
OXTR	chr3	8792069	8811300	OK	3.98279	7.88082	0.984566	0.984566	5e-05	0.00642248	yes
ZBED2	chr3	111260925	111371206	OK	0.98563	4.13057	2.06722	2.06722	5e-05	0.00642248	yes
RBPJ	chr4	26321331	26436752	OK	23.1244	13.5384	-0.772355	0.772355	5e-05	0.00642248	yes
DANCR,SNORA26	chr4	53578620	53583415	OK	12.5059	73.4428	2.55401	2.55401	5e-05	0.00642248	yes
PTPN13	chr4	87515467	87736328	OK	4.89852	2.89985	-0.756367	0.756367	5e-05	0.00642248	yes
PPARGC1A	chr4	23793527	23891707	OK	0.858344	2.09403	1.28665	1.28665	5e-05	0.00642248	yes
G3BP2	chr4	76567807	76649635	OK	69.1233	43.428	-0.670546	0.670546	5e-05	0.00642248	yes
RASGEF1B	chr4	82347519	82393061	OK	2.17298	4.80264	1.14415	1.14415	5e-05	0.00642248	yes
CLGN	chr4	141309606	141348815	OK	17.8282	29.298	0.716641	0.716641	5e-05	0.00642248	yes
CDH6	chr5	31193761	31329253	OK	0.904512	5.66947	2.648	2.648	5e-05	0.00642248	yes
ARHGEF37	chr5	148961134	149014598	OK	3.42482	7.12729	1.05733	1.05733	5e-05	0.00642248	yes
FGF18	chr5	170846666	170884630	OK	2.9921	14.7197	2.29852	2.29852	5e-05	0.00642248	yes
DIAPH1	chr5	140894582	140998622	OK	10.4177	18.8185	0.853107	0.853107	5e-05	0.00642248	yes
FAT2	chr5	150883652	150970843	OK	0.373409	1.18513	1.66622	1.66622	5e-05	0.00642248	yes
LOC643201	chr5	175570044	175626298	OK	1.32389	4.51658	1.77045	1.77045	5e-05	0.00642248	yes
NCOA7	chr6	126102270	126253176	OK	27.7387	15.6627	-0.824561	0.824561	5e-05	0.00642248	yes
ENPP1	chr6	132129155	132216295	OK	0.909436	1.90788	1.06893	1.06893	5e-05	0.00642248	yes
DCDC2	chr6	24171982	24383520	OK	4.33336	14.9979	1.7912	1.7912	5e-05	0.00642248	yes
GPR63	chr6	97241997	97285353	OK	0.964983	2.3273	1.27008	1.27008	5e-05	0.00642248	yes
CTGF	chr6	132269316	132272518	OK	54.1906	93.4953	0.78685	0.78685	5e-05	0.00642248	yes
THBS2	chr6	169615666	169654137	OK	6.32545	3.61103	-0.808758	0.808758	5e-05	0.00642248	yes
ITGB8	chr7	20370363	20455382	OK	27.379	47.3218	0.789435	0.789435	5e-05	0.00642248	yes
PHTF2	chr7	77428033	77586821	OK	6.17885	11.3357	0.875462	0.875462	5e-05	0.00642248	yes
MET	chr7	116312458	116438440	OK	54.6992	30.1665	-0.858572	0.858572	5e-05	0.00642248	yes
SLC35B4	chr7	133974089	134001827	OK	3.66523	6.43099	0.811138	0.811138	5e-05	0.00642248	yes
KLRG2	chr7	139135198	139168457	OK	1.52877	4.04628	1.40422	1.40422	5e-05	0.00642248	yes
PRKAG2	chr7	151253200	151576308	OK	30.0865	51.7518	0.782496	0.782496	5e-05	0.00642248	yes
RGS20	chr8	54764367	54871865	OK	3.179	6.92857	1.12399	1.12399	5e-05	0.00642248	yes
SOX17	chr8	55370494	55374868	OK	11.768	25.1968	1.09837	1.09837	5e-05	0.00642248	yes
MAL2	chr8	120220609	120257914	OK	32.9962	58.6281	0.829291	0.829291	5e-05	0.00642248	yes
GDF6	chr8	97154557	97173020	OK	2.63725	6.21145	1.23589	1.23589	5e-05	0.00642248	yes
PAPPA	chr9	118916051	119164600	OK	4.39506	1.94254	-1.17794	1.17794	5e-05	0.00642248	yes
AIF1L	chr9	133971862	133998539	OK	9.13645	15.3061	0.744399	0.744399	5e-05	0.00642248	yes
DDX58	chr9	32452973	32526464	OK	52.0715	30.1798	-0.78691	0.78691	5e-05	0.00642248	yes
NRK	chrX	105065915	105202606	OK	2.78453	1.25142	-1.15387	1.15387	5e-05	0.00642248	yes
HTATSF1	chrX	135579237	135594503	OK	10.8041	22.9415	1.08638	1.08638	5e-05	0.00642248	yes
ZNF185	chrX	152066712	152142102	OK	14.843	25.8701	0.801502	0.801502	5e-05	0.00642248	yes
KLHL13	chrX	117031775	117251303	OK	1.6164	3.361	1.0561	1.0561	5e-05	0.00642248	yes
CD24	chrY	21094584	21239302	OK	8.35637	19.8393	1.24741	1.24741	5e-05	0.00642248	yes
H2AFY2	chr10	71812356	71892690	OK	5.1492	15.0476	1.54711	1.54711	0.0001	0.0115711	yes
PPME1	chr11	73723508	73965748	OK	6.12913	16.3008	1.41119	1.41119	0.0001	0.0115711	yes
CDH5	chr16	66400524	66438689	OK	1.30723	2.94331	1.17092	1.17092	0.0001	0.0115711	yes
MBTPS1	chr16	84087258	84150517	OK	36.5881	22.7429	-0.68596	0.68596	0.0001	0.0115711	yes
CMPK2	chr2	6980683	7006766	OK	47.4095	28.8037	-0.71892	0.71892	0.0001	0.0115711	yes
PTGIS	chr20	48120410	48184707	OK	41.4526	68.5425	0.725537	0.725537	0.0001	0.0115711	yes
LMLN	chr3	197687070	197770591	OK	0.291647	0.876636	1.58775	1.58775	0.0001	0.0115711	yes
DDX60L	chr4	169277885	169401638	OK	14.5213	8.86942	-0.711257	0.711257	0.0001	0.0115711	yes
LONRF1	chr8	12579405	12612992	OK	7.41689	12.3353	0.733913	0.733913	0.0001	0.0115711	yes
ANXA2P2	chr9	33624222	33625532	OK	1.12435	3.55187	1.65948	1.65948	0.0001	0.0115711	yes
STX12	chr1	28099693	28150963	OK	31.1451	19.2208	-0.696341	0.696341	0.00015	0.0162802	yes
TEX30	chr13	103418462	103426149	OK	10.2402	18.868	0.881697	0.881697	0.00015	0.0162802	yes
DHX58	chr17	40253370	40264751	OK	19.664	11.4475	-0.780516	0.780516	0.00015	0.0162802	yes
CCL20	chr2	228678181	228683309	OK	60.3995	30.2135	-0.999342	0.999342	0.00015	0.0162802	yes
PDE1A	chr2	183005909	183387465	OK	0.765567	2.05703	1.42596	1.42596	0.00015	0.0162802	yes
PTPN1	chr20	49126890	49201563	OK	36.3304	22.7562	-0.67492	0.67492	0.00015	0.0162802	yes
EPHB1	chr3	134514098	134979307	OK	0.17794	0.77373	2.12044	2.12044	0.00015	0.0162802	yes
WDR1	chr4	10074465	10118573	OK	209.957	131.378	-0.676372	0.676372	0.00015	0.0162802	yes
ANK3	chr10	61786055	62493284	OK	0.554689	1.1737	1.08132	1.08132	0.0002	0.0207422	yes
BTBD11	chr12	107712196	108053419	OK	0.642527	1.64827	1.35913	1.35913	0.0002	0.0207422	yes
OAS3	chr12	113376248	113411054	OK	107.21	66.1694	-0.696208	0.696208	0.0002	0.0207422	yes
AP1M2	chr19	10683346	10697991	OK	3.65745	7.44708	1.02584	1.02584	0.0002	0.0207422	yes
AKR1B1	chr7	134127106	134143888	OK	169.509	269.018	0.666338	0.666338	0.0002	0.0207422	yes
CA2	chr8	86376130	86393721	OK	2.43896	5.31373	1.12346	1.12346	0.0002	0.0207422	yes
MAPK1IP1L	chr14	55518361	55536912	OK	29.5471	19.3735	-0.608936	0.608936	0.00025	0.0250018	yes
NGFR	chr17	47572654	47592382	OK	1.65094	3.71883	1.17156	1.17156	0.00025	0.0250018	yes
MST1	chr3	49721379	49726196	OK	1.38392	3.52839	1.35025	1.35025	0.00025	0.0250018	yes
PDZD2	chr5	31799030	32111444	OK	2.07986	1.19877	-0.79493	0.79493	0.00025	0.0250018	yes
ENPP4	chr6	46097700	46114436	OK	8.56438	14.0355	0.71266	0.71266	0.00025	0.0250018	yes
OAS2	chr12	113416263	113449529	OK	106.487	65.6195	-0.698486	0.698486	0.0003	0.0289676	yes
ADCY9	chr16	4012649	4166186	OK	3.69328	6.15658	0.737226	0.737226	0.0003	0.0289676	yes
GAS7	chr17	9813925	10101868	OK	0.793076	1.61483	1.02585	1.02585	0.0003	0.0289676	yes
DNMT3B	chr20	31350190	31397162	OK	6.07439	3.44753	-0.817177	0.817177	0.0003	0.0289676	yes
KIAA1456	chr8	12803182	12887284	OK	0.503376	1.02362	1.02398	1.02398	0.0003	0.0289676	yes
SDC2	chr8	97505881	97624118	OK	14.6505	23.1818	0.662042	0.662042	0.00035	0.0333357	yes
BAALC	chr8	104145190	104242533	OK	0.360111	1.28504	1.8353	1.8353	0.00035	0.0333357	yes
MMD	chr17	53469964	53499341	OK	17.5362	28.3511	0.693066	0.693066	0.0004	0.0368447	yes
NUP35	chr2	183989082	184047396	OK	7.34672	12.574	0.775275	0.775275	0.0004	0.0368447	yes
TGOLN2	chr2	85545140	85555419	OK	13.1371	20.3655	0.63248	0.63248	0.0004	0.0368447	yes
WASF1	chr6	110421021	110501207	OK	4.70431	8.2015	0.801903	0.801903	0.0004	0.0368447	yes
ST3GAL1	chr8	134467090	134584183	OK	5.87121	9.17732	0.644416	0.644416	0.0004	0.0368447	yes
TCEB3	chr1	24069855	24104787	OK	24.8712	15.7635	-0.657891	0.657891	0.00045	0.0401303	yes
FARP2	chr2	242295663	242434256	OK	8.72244	5.52781	-0.658023	0.658023	0.00045	0.0401303	yes
ARL5A	chr2	152653174	152685009	OK	9.46835	15.7615	0.735221	0.735221	0.00045	0.0401303	yes
ARL4C	chr2	235401685	235405693	OK	7.91728	12.8141	0.694658	0.694658	0.00045	0.0401303	yes
SULF2	chr20	46285822	46415360	OK	1.76628	3.29368	0.898984	0.898984	0.00045	0.0401303	yes
TGFBR3	chr1	92145899	92371559	OK	0.910971	1.67134	0.875526	0.875526	0.0005	0.0429479	yes
GPRC5C	chr17	72427416	72445549	OK	11.8065	19.6494	0.734902	0.734902	0.0005	0.0429479	yes
RAD54L2	chr3	51573150	51702941	OK	7.97741	4.79333	-0.734891	0.734891	0.0005	0.0429479	yes
TMEM170B	chr6	11538510	11583757	OK	0.888375	1.62271	0.869163	0.869163	0.0005	0.0429479	yes
CTHRC1	chr8	104383742	104395232	OK	7.95932	14.3032	0.845624	0.845624	0.0005	0.0429479	yes
TOMM20	chr1	235272657	235292256	OK	67.6312	44.5678	-0.601687	0.601687	0.00055	0.0463889	yes
COL13A1	chr10	71561643	71718904	OK	0.87914	1.94414	1.14497	1.14497	0.00055	0.0463889	yes
SHISA2	chr13	26618734	26625198	OK	12.1275	19.8079	0.707788	0.707788	0.00055	0.0463889	yes
G0S2	chr1	209848669	209849735	OK	37.1116	59.7716	0.687589	0.687589	0.0006	0.0491263	yes
RHPN2	chr19	33469177	33555824	OK	5.44032	8.90459	0.710858	0.710858	0.0006	0.0491263	yes
NOV	chr8	120428551	120436678	OK	3.71939	6.65766	0.83995	0.83995	0.0006	0.0491263	yes
MEGF9	chr9	123363195	123476765	OK	8.03403	12.4966	0.637343	0.637343	0.0006	0.0491263	yes
CXCL2	chr4	74962753	74964997	OK	85.6475	54.1121	-0.66246	0.66246	0.00065	0.0529108	no
KPNA6	chr1	32573643	32642268	OK	20.7718	31.6061	0.605576	0.605576	0.0007	0.0550601	no
PRIC285	chr20	62189438	62205592	OK	19.1949	12.5207	-0.616407	0.616407	0.0007	0.0550601	no
ELFN2	chr22	37763999	37823942	OK	0.90988	1.78286	0.970444	0.970444	0.0007	0.0550601	no
PLK2	chr5	57749809	57755966	OK	139.055	218.29	0.650589	0.650589	0.0007	0.0550601	no
GPR141	chr7	37723336	37783112	OK	0.142419	1.03175	2.85688	2.85688	0.0007	0.0550601	no
SFRP1	chr8	41119475	41166990	OK	24.5763	38.7021	0.655144	0.655144	0.0007	0.0550601	no
IFFO2	chr1	19230526	19282826	OK	4.79619	2.93741	-0.707345	0.707345	0.00075	0.0576964	no
ARMC4	chr10	28101093	28288017	OK	8.05734	12.4967	0.633175	0.633175	0.00075	0.0576964	no
DDX60	chr4	169137441	169246028	OK	39.2326	25.4089	-0.626719	0.626719	0.00075	0.0576964	no
ANKRD33B	chr5	10564434	10658184	OK	5.14996	7.99478	0.634497	0.634497	0.00075	0.0576964	no
CACHD1	chr1	64936475	65158741	OK	0.404392	0.898222	1.15132	1.15132	0.0008	0.0602194	no
CCDC19	chr1	159842152	159869906	OK	0.499579	1.87217	1.90593	1.90593	0.0008	0.0602194	no
HERC6	chr4	89299890	89364249	OK	43.1215	27.984	-0.623806	0.623806	0.0008	0.0602194	no
SAMD9	chr7	92728825	92747336	OK	49.7034	32.5658	-0.609987	0.609987	0.0008	0.0602194	no
BOD1	chr5	173034147	173043666	OK	27.7955	17.4877	-0.668513	0.668513	0.00085	0.0636409	no
S100A2	chr1	153533584	153538306	OK	57.1686	87.3276	0.611215	0.611215	0.0009	0.0666714	no
NEBL	chr10	21068902	21463852	OK	3.76979	2.26674	-0.733868	0.733868	0.0009	0.0666714	no
LCP1	chr13	46700057	46758074	OK	4.27538	2.51162	-0.767436	0.767436	0.00095	0.0692758	no
SLC4A11	chr20	3207945	3219887	OK	1.49759	3.12124	1.05948	1.05948	0.00095	0.0692758	no
TRPC1	chr3	142442879	142526735	OK	7.61123	11.8667	0.640712	0.640712	0.00095	0.0692758	no
AHRR,PDCD6	chr5	271735	438405	OK	80.1054	48.838	-0.713895	0.713895	0.001	0.0718	no
SLC1A3	chr5	36606456	36688436	OK	9.998	16.0896	0.686418	0.686418	0.001	0.0718	no
RNF145	chr5	158584416	158637061	OK	12.3326	18.8837	0.614664	0.614664	0.001	0.0718	no
RNF130	chr5	179382473	179499109	OK	16.9386	27.9439	0.722217	0.722217	0.00105	0.0750054	no
TLR2	chr4	154605422	154681387	OK	15.318	9.84833	-0.637274	0.637274	0.0011	0.0777833	no
SAMD9L	chr7	92759367	92777708	OK	21.219	14.166	-0.582922	0.582922	0.0011	0.0777833	no
CNN3	chr1	95285900	95392735	OK	172.316	261.19	0.600044	0.600044	0.00115	0.0801052	no
SHISA9	chr16	12995446	13334511	OK	6.99226	11.1501	0.673221	0.673221	0.00115	0.0801052	no
S100A13	chr1	153591275	153618782	OK	109.6	195.347	0.833785	0.833785	0.00125	0.0849575	no
NTN4	chr12	96051581	96184946	OK	24.7331	16.0512	-0.623757	0.623757	0.00125	0.0849575	no
EPSTI1	chr13	43460542	43566468	OK	53.0766	35.2371	-0.590983	0.590983	0.00125	0.0849575	no
LPCAT2	chr16	55542912	55620582	OK	3.43169	5.49019	0.677939	0.677939	0.00125	0.0849575	no
EPB41L4B	chr9	111934253	112089281	OK	1.78069	3.12323	0.8106	0.8106	0.00125	0.0849575	no
TMTC4	chr13	101256089	101327269	OK	5.7984	9.42728	0.701186	0.701186	0.0013	0.0875062	no
C9orf46	chr9	5357966	5439121	OK	19.0993	30.536	0.676991	0.676991	0.0013	0.0875062	no
BNC1	chr15	83924634	83953468	OK	18.3047	26.9502	0.558082	0.558082	0.00135	0.0900064	no
C22orf46	chr22	42084989	42094140	OK	2.32514	1.40771	-0.72396	0.72396	0.00135	0.0900064	no
ZNF238	chr1	244212243	244220778	OK	3.53523	5.80992	0.716712	0.716712	0.0014	0.0924594	no
ITGB4	chr17	73717515	73753899	OK	13.5487	20.6232	0.606117	0.606117	0.0014	0.0924594	no
DENND1B	chr1	197473795	197744980	OK	2.78204	4.94462	0.829717	0.829717	0.00145	0.0948666	no
SCRN1	chr7	29959718	30029905	OK	41.4727	28.2542	-0.553698	0.553698	0.00145	0.0948666	no
ADAMTS5	chr21	28289899	28339956	OK	3.72467	5.63104	0.596287	0.596287	0.0015	0.0972292	no
FAM107A	chr3	58549844	58563491	OK	0.186978	0.841035	2.1693	2.1693	0.0015	0.0972292	no
IGFN1	chr1	201159886	201198080	OK	0.647427	1.11319	0.781911	0.781911	0.0016	0.101825	no
LAMA3	chr18	21269561	21535029	OK	3.76003	5.8193	0.630103	0.630103	0.0016	0.101825	no
CNOT6	chr5	179921416	180005566	OK	7.64862	11.3405	0.568217	0.568217	0.0016	0.101825	no
B4GALT1	chr9	33110632	33167356	OK	30.6347	20.486	-0.580526	0.580526	0.0016	0.101825	no
SLPI	chr20	43880878	43883206	OK	88.8343	141.492	0.67153	0.67153	0.00165	0.104061	no
TRIM24	chr7	138145047	138271864	OK	2.90187	4.67891	0.689189	0.689189	0.00165	0.104061	no
C10orf26	chr10	104503726	104576021	OK	8.75487	13.3792	0.611837	0.611837	0.0017	0.105785	no
KHNYN	chr14	24899140	24912007	OK	20.7464	13.7064	-0.598006	0.598006	0.0017	0.105785	no
TAPT1	chr4	16162127	16228161	OK	5.72356	3.0404	-0.912651	0.912651	0.0017	0.105785	no
LRRN1	chr3	3841120	3889979	OK	1.1391	2.14834	0.915328	0.915328	0.00175	0.107464	no
ZFAND3	chr6	37787306	38122549	OK	27.0462	18.1133	-0.578379	0.578379	0.00175	0.107464	no
FAM3C	chr7	120987862	121036422	OK	23.1427	34.5905	0.579819	0.579819	0.00175	0.107464	no
IFIT3	chr10	91087601	91100725	OK	229.604	151.546	-0.59939	0.59939	0.0018	0.109099	no
ABI3BP	chr3	100468130	100712334	OK	0.601893	1.21248	1.01039	1.01039	0.0018	0.109099	no
ARHGEF35	chr7	143883175	143892791	OK	4.37095	2.51794	-0.795702	0.795702	0.0018	0.109099	no
AFAP1L2	chr10	116054582	116164635	OK	8.92585	13.5493	0.60216	0.60216	0.00185	0.110692	no
ITGA5	chr12	54789044	54813050	OK	90.4059	60.9763	-0.568168	0.568168	0.00185	0.110692	no
SOCS7	chr17	36508006	36561913	OK	6.35244	4.15628	-0.612018	0.612018	0.00185	0.110692	no
RAPGEF3	chr12	48128452	48152915	OK	0.584406	1.53488	1.39308	1.39308	0.002	0.117655	no
RPA1	chr17	1665258	1802848	OK	20.6678	31.8361	0.623279	0.623279	0.002	0.117655	no
CD274	chr9	5450502	5470567	OK	22.24	15.25	-0.544353	0.544353	0.002	0.117655	no
EDNRA	chr4	148402068	148466106	OK	2.12992	3.65857	0.78048	0.78048	0.00205	0.119592	no
GOLGA1	chr9	127640227	127703386	OK	5.14523	3.30367	-0.639167	0.639167	0.00205	0.119592	no
PCDH1	chr5	141230174	141257944	OK	6.16757	9.61856	0.641119	0.641119	0.00215	0.124905	no
SPOCD1	chr1	32255811	32281580	OK	6.33898	3.44454	-0.87994	0.87994	0.0022	0.126758	no
ZCCHC24	chr10	81142082	81205383	OK	4.62558	7.16687	0.63171	0.63171	0.0022	0.126758	no
GEM	chr8	95261484	95274547	OK	13.5962	20.8143	0.614365	0.614365	0.0023	0.131977	no
DDX10	chr11	108535803	108811655	OK	11.193	7.50314	-0.577031	0.577031	0.00235	0.132671	no
C1S	chr12	7167979	7178335	OK	32.9656	21.4157	-0.622294	0.622294	0.00235	0.132671	no
MCFD2	chr2	47129008	47303275	OK	85.806	57.7786	-0.570542	0.570542	0.00235	0.132671	no
EPPK1	chr8	144939911	144947434	OK	2.27614	1.30547	-0.802022	0.802022	0.00235	0.132671	no
ELOVL7	chr5	60047615	60140101	OK	2.96689	1.71623	-0.789708	0.789708	0.0024	0.134949	no
VGLL3	chr3	86987122	87040448	OK	5.63521	8.34229	0.565973	0.565973	0.00245	0.136663	no
C6orf120	chr6	170102256	170124106	OK	22.2106	12.5013	-0.829166	0.829166	0.00245	0.136663	no
TINAGL1	chr1	32042085	32053287	OK	49.1758	71.1491	0.532897	0.532897	0.0025	0.138899	no
FAM49A	chr2	16730614	16847134	OK	8.45622	12.5717	0.572094	0.572094	0.0026	0.143884	no
QPRT	chr16	29690376	29710016	OK	8.69523	14.1042	0.697827	0.697827	0.0027	0.147092	no
HOPX	chr4	57514153	57547872	OK	0.1998	1.28448	2.68455	2.68455	0.0027	0.147092	no
SRCRB4D	chr7	76018645	76071388	OK	5.34476	9.7071	0.860917	0.860917	0.0027	0.147092	no
FAM109A	chr12	111798201	111806925	OK	3.79881	6.58533	0.793709	0.793709	0.00275	0.149235	no
HSD11B1	chr1	209859524	209908295	OK	0.944746	2.13775	1.17809	1.17809	0.0028	0.150202	no
ARHGAP29	chr1	94615857	94713172	OK	41.3181	64.4722	0.641904	0.641904	0.0028	0.150202	no
CANT1	chr17	76987732	77005899	OK	13.8122	20.4835	0.568524	0.568524	0.0028	0.150202	no
TSPAN1	chr1	46640748	46652084	OK	1.64264	3.30332	1.0079	1.0079	0.00285	0.151147	no
ELTD1	chr1	79355311	79472495	OK	8.66275	13.3471	0.623628	0.623628	0.00285	0.151147	no
CITED2	chr6	139691920	139695785	OK	38.2082	55.9892	0.551266	0.551266	0.00285	0.151147	no
LGALS9	chr17	25958173	25976586	OK	10.9902	6.44332	-0.770342	0.770342	0.0029	0.152642	no
ICOSLG	chr21	45645600	45660834	OK	3.94762	6.31578	0.677976	0.677976	0.0029	0.152642	no
LAP3	chr4	17578926	17609590	OK	94.9662	65.6255	-0.533158	0.533158	0.00295	0.154115	no
FBN2	chr5	127593462	127873883	OK	3.1973	4.76817	0.576583	0.576583	0.00295	0.154115	no
PAFAH1B2	chr11	117014999	117047592	OK	44.4392	63.9299	0.524657	0.524657	0.003	0.156145	no
DKK3	chr11	11984542	12030917	OK	96.9026	140.61	0.53709	0.53709	0.00315	0.162144	no
KLHL9	chr9	21331017	21335429	OK	17.8499	12.3716	-0.528885	0.528885	0.00315	0.162144	no
IFI35	chr17	41158741	41166476	OK	67.4435	45.9069	-0.554969	0.554969	0.00325	0.16607	no
PTGES	chr9	132500614	132515344	OK	4.63863	2.29401	-1.01582	1.01582	0.0033	0.168012	no
KLF9	chr9	72999512	73029573	OK	37.2649	26.2832	-0.503677	0.503677	0.00335	0.16994	no
NRCAM	chr7	107788070	108096841	OK	25.856	37.3775	0.531671	0.531671	0.0034	0.171853	no
TRHDE	chr12	72647286	73059422	OK	1.26652	2.18332	0.785659	0.785659	0.00355	0.176881	no
CIAPIN1	chr16	57462086	57495187	OK	24.0317	37.3243	0.635175	0.635175	0.00355	0.176881	no
BACH2	chr6	90636229	91006627	OK	0.440986	0.793637	0.847745	0.847745	0.00355	0.176881	no
SLC44A1	chr9	108006928	108153682	OK	12.5868	18.2427	0.535403	0.535403	0.00355	0.176881	no
LIN9	chr1	226418860	226497352	OK	6.04388	9.05596	0.583394	0.583394	0.00365	0.181219	no
BMPER	chr7	33944522	34195484	OK	0.804233	1.46441	0.864637	0.864637	0.00375	0.185379	no
SFTA1P	chr10	10826336	10836929	OK	1.72458	4.14407	1.26481	1.26481	0.0038	0.185379	no
MPHOSPH6	chr16	82181364	82203829	OK	11.9921	18.2649	0.606984	0.606984	0.0038	0.185379	no
TRANK1	chr3	36868307	36986548	OK	6.37082	4.37848	-0.541049	0.541049	0.0038	0.185379	no
ARMCX1	chrX	100805341	100809795	OK	16.6141	11.2067	-0.568046	0.568046	0.0038	0.185379	no
ISG15	chr1	948846	949919	OK	432.433	294.557	-0.55393	0.55393	0.0039	0.188941	no
IFI6	chr1	27992571	27998724	OK	1616.55	1034.44	-0.644065	0.644065	0.0039	0.188941	no
OAS1	chr12	113344258	113358616	OK	101.501	68.4256	-0.568891	0.568891	0.00395	0.189397	no
EEF1DP3,FRY	chr13	32420919	32870941	OK	0.533001	1.03855	0.962362	0.962362	0.00395	0.189397	no
RAPH1	chr2	204298192	204400058	OK	9.49093	6.6238	-0.518892	0.518892	0.00395	0.189397	no
AKAP5	chr14	64932216	64941221	OK	0.749583	1.28203	0.77427	0.77427	0.00405	0.192871	no
HMOX1	chr22	35777059	35790207	OK	41.6189	61.3682	0.560253	0.560253	0.00405	0.192871	no
GFRA1	chr10	117816441	118033126	OK	3.83185	5.87402	0.616308	0.616308	0.0041	0.19328	no
OASL	chr12	121458094	121476780	OK	90.7651	63.8013	-0.508552	0.508552	0.0041	0.19328	no
CDH1	chr16	68771194	68869444	OK	1.7957	1.04778	-0.77721	0.77721	0.0041	0.19328	no
LIPG	chr18	47088426	47119278	OK	1.8596	3.15977	0.764827	0.764827	0.00415	0.194328	no
CHPF2,MIR671	chr7	150929513	150974231	OK	17.8132	27.0067	0.60037	0.60037	0.00415	0.194328	no
CYP2J2	chr1	60358979	60392423	OK	1.281	0.501772	-1.35216	1.35216	0.00425	0.198348	no
PPP2R5A	chr1	212458878	212535205	OK	13.185	19.0674	0.532207	0.532207	0.0043	0.198694	no
CABLES1	chr18	20714476	20840437	OK	3.59346	5.58768	0.636875	0.636875	0.0043	0.198694	no
PDIA4	chr7	148700143	148725782	OK	101.33	69.9916	-0.533806	0.533806	0.0043	0.198694	no
C1R	chr12	7187505	7245168	OK	66.6256	44.306	-0.588574	0.588574	0.00435	0.199686	no
CARD10	chr22	37886399	37915379	OK	12.6847	18.6343	0.554869	0.554869	0.00435	0.199686	no
MTF2	chr1	93544791	93604638	OK	15.9308	11.0962	-0.521757	0.521757	0.0044	0.201322	no
PTPMT1	chr11	47586981	47606115	OK	9.64993	3.79301	-1.34717	1.34717	0.00455	0.205499	no
PTHLH	chr12	28111016	28124916	OK	1.68685	3.69737	1.13217	1.13217	0.00455	0.205499	no
RBM22	chr5	150070351	150080669	OK	18.1546	26.1797	0.52811	0.52811	0.00455	0.205499	no
LMAN1	chr18	56995055	57026508	OK	54.1885	77.6197	0.518436	0.518436	0.00465	0.208002	no
MALL	chr2	110841446	110874143	OK	3.63854	5.90591	0.698801	0.698801	0.00465	0.208002	no
DCUN1D4	chr4	52709275	52783114	OK	11.8582	17.0714	0.525692	0.525692	0.00465	0.208002	no
TNFAIP8L3	chr15	51348796	51397473	OK	6.61993	4.16813	-0.667416	0.667416	0.0047	0.208904	no
RFK	chr9	79000432	79009444	OK	26.7904	18.6082	-0.525777	0.525777	0.0047	0.208904	no
C14orf132	chr14	96505660	96560226	OK	1.58013	0.964674	-0.71193	0.71193	0.0048	0.211336	no
DCUN1D3	chr16	20865639	20936328	OK	5.52895	9.49591	0.780302	0.780302	0.0048	0.211336	no
AKNA	chr9	117096039	117160762	OK	4.74587	7.85631	0.727178	0.727178	0.0048	0.211336	no
PIP4K2A	chr10	22823754	23003503	OK	20.3079	14.2782	-0.508227	0.508227	0.00495	0.216578	no
NMI	chr2	152126981	152146430	OK	35.6151	24.7749	-0.52361	0.52361	0.00495	0.216578	no
BAHD1	chr15	40733386	40760441	OK	4.81764	7.3416	0.607768	0.607768	0.005	0.216734	no
ZNF93	chr19	20011417	20047476	OK	5.47606	3.52168	-0.636875	0.636875	0.005	0.216734	no
DYNLT3	chrX	37698088	37706889	OK	27.2278	19.0978	-0.511675	0.511675	0.005	0.216734	no
ZFP92	chrX	152677115	152687086	OK	0.280046	1.48055	2.4024	2.4024	0.00505	0.216887	no
RIN2	chr20	19867164	19983103	OK	12.6238	18.782	0.5732	0.5732	0.00515	0.220505	no
H1FX	chr3	129032457	129043412	OK	53.7632	35.3189	-0.606178	0.606178	0.0052	0.221967	no
FAM135A	chr6	71122986	71270966	OK	4.1134	6.03109	0.552088	0.552088	0.00525	0.22342	no
CD34	chr1	208059882	208084683	OK	0.437929	1.0626	1.27883	1.27883	0.0054	0.228415	no
CENPH	chr5	68485374	68506184	OK	24.7281	16.9542	-0.544512	0.544512	0.0055	0.231944	no
PLA2G4A	chr1	186798031	186958113	OK	3.6686	2.29991	-0.673654	0.673654	0.0056	0.234747	no
BATF2	chr11	64755416	64781471	OK	2.1773	1.01413	-1.1023	1.1023	0.0056	0.234747	no
KCNIP3	chr2	95963043	96052589	OK	7.50918	11.5681	0.623425	0.623425	0.0058	0.242405	no
DDX18	chr2	118572230	118589953	OK	46.7226	32.9386	-0.504344	0.504344	0.0059	0.245121	no
C6orf174,KIAA0408	chr6	127759550	127840704	OK	2.32245	1.31085	-0.825143	0.825143	0.0059	0.245121	no
GRWD1	chr19	48949029	48957203	OK	22.9914	15.6914	-0.551126	0.551126	0.00595	0.246467	no
PCSK7	chr11	117075787	117102811	OK	10.0015	6.79054	-0.558624	0.558624	0.006	0.246838	no
RIMS1	chr6	72490022	73112845	OK	1.04552	1.66808	0.673969	0.673969	0.00605	0.246838	no
PPP2R1B	chr11	111472710	111637394	OK	14.076	8.63373	-0.705177	0.705177	0.0061	0.246838	no
ITGB2	chr21	46305867	46349595	OK	0.324618	0.862069	1.40906	1.40906	0.0061	0.246838	no
LTF	chr3	46477495	46506598	OK	1.49749	0.729616	-1.03734	1.03734	0.0061	0.246838	no
LPHN3	chr4	62066684	62939655	OK	1.93887	3.2944	0.764796	0.764796	0.0061	0.246838	no
PDLIM5	chr4	95373007	95589378	OK	62.1047	43.9171	-0.499918	0.499918	0.0061	0.246838	no
PPP3CB	chr10	75196466	75255782	OK	13.4745	9.30607	-0.533986	0.533986	0.00615	0.248145	no
PEG10	chr7	94285636	94299006	OK	4.00235	5.85187	0.548052	0.548052	0.0062	0.249443	no
RNFT1	chr17	58029722	58042117	OK	6.81989	10.3935	0.607865	0.607865	0.0063	0.2513	no
MYD88	chr3	38179968	38184512	OK	5.38577	3.39281	-0.666672	0.666672	0.0063	0.2513	no
PDE4D	chr5	58264865	59843484	OK	4.17821	2.87074	-0.541465	0.541465	0.0063	0.2513	no
IL24	chr1	207070787	207095378	OK	5.32548	9.06792	0.76786	0.76786	0.00635	0.252575	no
FAM106A,USP32P2	chr17	18414414	18432194	OK	1.65618	0.893731	-0.88995	0.88995	0.0064	0.253842	no
RTP4	chr3	187086167	187089369	OK	25.0166	16.4678	-0.603238	0.603238	0.00645	0.254384	no
NXPH2	chr2	139426726	139537811	OK	0.403833	0.914269	1.17886	1.17886	0.00655	0.256881	no
GRINA	chr8	145064225	145067583	OK	48.336	33.5494	-0.526813	0.526813	0.00655	0.256881	no
RASEF	chr9	85594332	85678043	OK	5.64194	8.2743	0.552446	0.552446	0.0066	0.2574	no
PLS3	chrX	114795176	114885179	OK	98.7704	70.4478	-0.487523	0.487523	0.0066	0.2574	no
THRB	chr3	24158644	24541502	OK	2.06776	3.08014	0.574922	0.574922	0.00665	0.25863	no
CRIP1	chr14	105953256	105955124	OK	22.5388	37.6701	0.74101	0.74101	0.00685	0.26567	no
CA12	chr15	63615729	63674075	OK	12.0947	17.1804	0.506387	0.506387	0.0069	0.26687	no
KCTD5	chr16	2732494	2759031	OK	16.335	23.7074	0.537375	0.537375	0.00695	0.268063	no
EPB41L1	chr20	34680704	34821046	OK	3.4661	2.0084	-0.787267	0.787267	0.007	0.268512	no
C5orf30	chr5	102594441	102614843	OK	14.1681	20.075	0.502753	0.502753	0.007	0.268512	no
SH3RF2	chr5	145315943	145461395	OK	8.92138	5.91741	-0.592302	0.592302	0.00705	0.268957	no
TBP	chr6	170863420	170883741	OK	11.1699	7.31853	-0.609996	0.609996	0.00705	0.268957	no
CIT,MIR1178	chr12	120123262	120315101	OK	6.89674	4.47147	-0.625164	0.625164	0.0073	0.277737	no
NRBF2	chr10	64893006	64914976	OK	20.1986	13.9872	-0.530156	0.530156	0.0074	0.279265	no
DOK7	chr4	3465032	3496388	OK	1.14886	2.49	1.11594	1.11594	0.0074	0.279265	no
IDO1	chr8	39771327	39786309	OK	3.20809	1.87291	-0.776432	0.776432	0.0074	0.279265	no
SAMHD1	chr20	35504569	35580246	OK	96.3128	67.8823	-0.504693	0.504693	0.0075	0.282278	no
CLASP1	chr2	122095351	122407148	OK	15.6825	11.2943	-0.473559	0.473559	0.0077	0.288256	no
APOL6	chr22	36044423	36064456	OK	29.1029	21.0705	-0.465938	0.465938	0.0077	0.288256	no
SPTLC3	chr20	12989605	13149706	OK	4.04081	5.92936	0.553234	0.553234	0.00775	0.288584	no
UPP1	chr7	48128211	48148629	OK	9.6327	14.7111	0.610894	0.610894	0.00775	0.288584	no
TNFSF18	chr1	173008376	173020103	OK	0.41298	1.3079	1.66311	1.66311	0.0078	0.289676	no
C1orf9	chr1	172502259	172580973	OK	18.0404	24.9081	0.465385	0.465385	0.008	0.296317	no
MAMDC2	chr9	72658496	72873790	OK	2.71298	4.25471	0.649185	0.649185	0.0082	0.302127	no
SLC2A3	chr12	7965379	8088892	OK	36.2243	25.9835	-0.479362	0.479362	0.00825	0.303171	no
LGR4	chr11	27387507	27494334	OK	8.60046	12.1465	0.498057	0.498057	0.00835	0.304449	no
EIF5B	chr2	99953833	100016728	OK	7.94511	5.62225	-0.498918	0.498918	0.00835	0.304449	no
AMMECR1	chrX	109437413	109699562	OK	4.40936	6.37389	0.531607	0.531607	0.00835	0.304449	no
KHDRBS3	chr8	136469715	136669281	OK	11.5756	16.9149	0.547201	0.547201	0.0084	0.305476	no
PRRC2C	chr1	171454655	171562650	OK	16.8143	12.1357	-0.470436	0.470436	0.0085	0.307516	no
C2orf76	chr2	120059893	120124399	OK	2.42607	5.03198	1.05251	1.05251	0.0085	0.307516	no
DGAT2	chr11	75479777	75512581	OK	0.880214	0.336392	-1.38771	1.38771	0.00855	0.308527	no
C12orf23	chr12	107349543	107367815	OK	41.7518	57.6854	0.466368	0.466368	0.0086	0.309534	no
ZCCHC3	chr20	278203	280963	OK	11.5833	7.88482	-0.554897	0.554897	0.00865	0.309741	no
SLC41A3	chr3	125725199	125820391	OK	14.8373	9.95559	-0.575646	0.575646	0.00865	0.309741	no
BUD13	chr11	116618885	116643714	OK	6.35517	9.3107	0.550959	0.550959	0.0087	0.310736	no
ISOC1	chr5	128430441	128449719	OK	13.5368	9.14567	-0.565727	0.565727	0.00875	0.311727	no
RBFOX2	chr22	36134780	36424585	OK	28.1928	20.7137	-0.444738	0.444738	0.0088	0.312713	no
CALU	chr7	128379345	128415844	OK	147.572	102.88	-0.520446	0.520446	0.00895	0.317238	no
ERRFI1	chr1	8071778	8086393	OK	45.4196	33.0506	-0.458639	0.458639	0.00915	0.321882	no
SLC4A8	chr12	51818593	51903886	OK	0.781108	1.31973	0.75665	0.75665	0.00915	0.321882	no
ZNF605	chr12	133497742	133532892	OK	1.98673	2.91939	0.555273	0.555273	0.00915	0.321882	no
CCDC144B	chr17	18435013	18528930	OK	0.825733	0.507987	-0.700883	0.700883	0.0092	0.32283	no
FHL1	chrX	135228860	135293518	OK	44.9292	61.6333	0.456058	0.456058	0.00935	0.327273	no
SPRY2	chr13	80910044	80915134	OK	7.46665	11.2296	0.588772	0.588772	0.00945	0.329949	no
ZC3H12A	chr1	37940118	37950158	OK	42.4016	28.7065	-0.56274	0.56274	0.0096	0.334352	no
PLLP	chr16	57288054	57318584	OK	5.60877	9.64481	0.78207	0.78207	0.00965	0.33526	no
NGRN	chr15	90808894	90821113	OK	68.365	49.2064	-0.474411	0.474411	0.00985	0.341361	no
FGFBP1	chr4	15937192	15940363	OK	0.048455	0.843881	4.12232	4.12232	0.01015	0.350889	no
SLC26A2	chr5	149340299	149366963	OK	32.0568	44.4914	0.472895	0.472895	0.01025	0.353474	no
NOG	chr17	54671059	54672951	OK	1.95438	3.78167	0.952314	0.952314	0.0105	0.359393	no
TGM2	chr20	36756863	36793700	OK	130.707	180.683	0.467128	0.467128	0.0105	0.359393	no
PARP12	chr7	139723548	139763521	OK	65.3548	47.2288	-0.468625	0.468625	0.0105	0.359393	no
KCNK5	chr6	39156417	39197251	OK	0.749672	1.44828	0.950008	0.950008	0.01055	0.359393	no
BAI2	chr1	32192717	32229648	OK	0.62327	1.19384	0.937682	0.937682	0.0107	0.363618	no
RNF213	chr17	78234656	78411884	OK	26.5228	18.0886	-0.552148	0.552148	0.0109	0.368625	no
EGFR	chr7	55086724	55279289	OK	19.6844	27.2936	0.471506	0.471506	0.0109	0.368625	no
CRK	chr17	1323842	1359561	OK	66.1053	48.3879	-0.450119	0.450119	0.011	0.371111	no
RIF1	chr2	152266396	152591001	OK	23.6227	17.0198	-0.472965	0.472965	0.0111	0.372689	no
NXT2	chrX	108779009	108787927	OK	4.86519	7.20965	0.567433	0.567433	0.0111	0.372688	no
CSF1	chr1	110453166	110473616	OK	37.6433	27.5273	-0.451528	0.451528	0.01125	0.376821	no
ANK1	chr8	41510740	41754280	OK	0.461888	0.771088	0.739353	0.739353	0.0114	0.380934	no
FRMD4B	chr3	69218992	69435430	OK	1.88048	2.8272	0.588273	0.588273	0.01145	0.381694	no
JAG1	chr20	10618331	10654694	OK	5.4883	3.83888	-0.515674	0.515674	0.01165	0.387262	no
ENDOD1	chr11	94822973	94866109	OK	14.8864	10.7918	-0.464058	0.464058	0.0117	0.387262	no
MAP2K4	chr17	11924134	12047452	OK	20.5485	15.1121	-0.44333	0.44333	0.0117	0.387262	no
SMAP1	chr6	71377478	71666788	OK	14.5588	10.2045	-0.512686	0.512686	0.0118	0.38965	no
DHCR24	chr1	55315299	55352921	OK	95.7837	132.626	0.469513	0.469513	0.0119	0.390192	no
PLEKHA6	chr1	204187980	204361429	OK	1.74385	2.60851	0.580948	0.580948	0.0119	0.390192	no
AIDA	chr1	222841354	222885864	OK	52.298	38.4845	-0.442478	0.442478	0.0119	0.390192	no
TRAF1	chr9	123664508	123691451	OK	1.52584	0.911527	-0.743247	0.743247	0.012	0.392551	no
PARP10	chr8	145051319	145060790	OK	20.4346	14.5507	-0.489921	0.489921	0.0122	0.39568	no
LOC100132111	chr1	151810338	151826173	OK	0.351527	0.877705	1.3201	1.3201	0.01225	0.39568	no
CORO1C	chr12	109036368	109125692	OK	74.0363	100.775	0.444836	0.444836	0.01225	0.39568	no
IRF9	chr14	24630421	24635774	OK	87.8785	64.8598	-0.438185	0.438185	0.01225	0.39568	no
GBP1P1	chr1	89873099	89893198	OK	4.64545	2.83355	-0.713206	0.713206	0.0123	0.39568	no
CAPS2,GLIPR1L1	chr12	75669758	75765382	OK	0.702195	1.29372	0.881577	0.881577	0.01235	0.39568	no
ARHGAP18	chr6	129898239	130031370	OK	26.0681	35.3395	0.438997	0.438997	0.01235	0.39568	no
IL13RA1	chrX	117861558	117928496	OK	12.6719	17.3032	0.449404	0.449404	0.01235	0.39568	no
ISG20	chr15	89182038	89199305	OK	29.1194	19.3821	-0.587258	0.587258	0.01265	0.403203	no
SEPSECS	chr4	25121626	25162204	OK	3.73951	2.56847	-0.54194	0.54194	0.0127	0.403203	no
RNF144B	chr6	18277703	18469105	OK	19.0208	25.7929	0.439401	0.439401	0.0127	0.403203	no
SLC7A2	chr8	17351945	17428077	OK	5.38208	3.79489	-0.504106	0.504106	0.0127	0.403203	no
SRGAP3	chr3	9022277	9291313	OK	0.424983	0.707619	0.73557	0.73557	0.0128	0.405459	no
ZSWIM4	chr19	13906273	13943046	OK	3.15495	1.96135	-0.685766	0.685766	0.0129	0.407704	no
CRISPLD2	chr16	84853586	84943116	OK	39.8248	29.3983	-0.437935	0.437935	0.01305	0.410591	no
TSPAN12	chr7	120427373	120498177	OK	1.40386	2.35263	0.744873	0.744873	0.01305	0.410591	no
STOX2	chr4	184826474	184942569	OK	0.406381	0.70066	0.785879	0.785879	0.0131	0.41124	no
FCGR2C,HSPA6,HSPA7	chr1	161494035	161578341	OK	5.15701	3.03224	-0.76615	0.76615	0.0132	0.413452	no
CXCL10	chr4	76932332	77033955	OK	6.62203	3.32942	-0.992001	0.992001	0.01325	0.414092	no
APOL1	chr22	36649116	36663577	OK	23.714	17.2595	-0.458349	0.458349	0.01335	0.416288	no
STAT1	chr2	191833761	191878976	OK	237.502	164.783	-0.527378	0.527378	0.0134	0.416919	no
SLFN5	chr17	33569311	33600667	OK	49.232	35.2642	-0.481393	0.481393	0.01355	0.420651	no
UBE2D1	chr10	60094254	60130513	OK	7.90279	11.2234	0.506078	0.506078	0.0137	0.42343	no
ABCG2	chr4	89011352	89080417	OK	2.61556	3.85542	0.559765	0.559765	0.01375	0.424039	no
VEZF1	chr17	56048728	56065615	OK	19.0054	25.6072	0.430138	0.430138	0.01415	0.435416	no
UBE2L6	chr11	57319126	57335803	OK	116.734	86.1509	-0.438292	0.438292	0.0142	0.435621	no
E2F2	chr1	23832919	23857738	OK	2.6914	1.74662	-0.623788	0.623788	0.01425	0.435621	no
ACTBL2	chr5	56775842	56778636	OK	4.48968	6.57112	0.549526	0.549526	0.01425	0.435621	no
KCNJ12,KCNJ18	chr17	21279698	21323335	OK	2.59348	3.90825	0.591635	0.591635	0.0144	0.439247	no
RHOF	chr12	122150657	122231594	OK	24.6236	35.277	0.518685	0.518685	0.0147	0.446453	no
PRR16	chr5	119800018	120023006	OK	2.41252	3.95281	0.712337	0.712337	0.0147	0.446453	no
KDM3A	chr2	86668270	86719871	OK	8.79174	6.37398	-0.463955	0.463955	0.01475	0.446584	no
CNDP2	chr18	72163499	72190689	OK	8.13063	5.83564	-0.478476	0.478476	0.0148	0.446584	no
NMU	chr4	56461397	56502786	OK	26.1979	37.6542	0.523356	0.523356	0.0148	0.446584	no
TRAPPC2	chrX	13730360	13752754	OK	13.1524	9.25995	-0.506248	0.506248	0.01485	0.447129	no
ETV7	chr6	36319798	36355577	OK	12.7823	8.38002	-0.609121	0.609121	0.01495	0.449174	no
PGGT1B	chr5	114542904	114599299	OK	9.51606	13.4171	0.495633	0.495633	0.015	0.449711	no
HOMER2	chr15	83512249	83621476	OK	17.3537	24.5669	0.501471	0.501471	0.0151	0.450032	no
OPHN1	chrX	67262185	67653632	OK	7.90023	10.7163	0.439846	0.439846	0.01515	0.450032	no
SLC6A9	chr1	44457279	44497277	OK	5.43256	8.30774	0.612823	0.612823	0.01525	0.450032	no
KRT5,KRT6A	chr12	52880957	52914243	OK	2.93942	1.79257	-0.713501	0.713501	0.01525	0.450032	no
LOC100507246	chr17	74553845	74561430	OK	166.912	124.076	-0.427864	0.427864	0.01525	0.450032	no
VSIG10L	chr19	51834794	51845378	OK	0.757856	0.308838	-1.29507	1.29507	0.01525	0.450032	no
ZNF699	chr19	9403665	9420303	OK	4.93471	3.39059	-0.541426	0.541426	0.0153	0.450032	no
RHOBTB3	chr5	95066849	95132071	OK	36.8545	49.6278	0.429307	0.429307	0.0153	0.450032	no
C5orf62	chr5	150157507	150176298	OK	47.7569	64.9709	0.444084	0.444084	0.01535	0.450556	no
CHRDL1	chrX	109917083	110039286	OK	2.18777	3.25047	0.571185	0.571185	0.0155	0.453059	no
FAM174B	chr15	93160677	93353059	OK	1.64884	2.75759	0.741952	0.741952	0.0156	0.454086	no
RNF185	chr22	31556137	31603005	OK	14.2045	19.4271	0.451719	0.451719	0.0156	0.454086	no
MFGE8	chr15	89441845	89456675	OK	44.5723	60.3692	0.437666	0.437666	0.0157	0.456049	no
S100A10	chr1	151955385	151966714	OK	175.837	238.729	0.441139	0.441139	0.01575	0.456554	no
LPIN1	chr2	11886739	11967690	OK	5.88999	8.10493	0.460534	0.460534	0.0159	0.458057	no
KCNS3	chr2	18059944	18114227	OK	2.77256	4.30841	0.635938	0.635938	0.016	0.459992	no
DSC2	chr18	28645939	28682388	OK	8.78772	11.8918	0.4364	0.4364	0.0161	0.460522	no
CA8	chr8	61101422	61193954	OK	0.306925	0.729246	1.24852	1.24852	0.0161	0.460522	no
AIM1L	chr1	26648140	26680621	OK	0.401507	0.756899	0.914674	0.914674	0.01615	0.460522	no
SCAF1	chr19	50145381	50161978	OK	8.84064	5.99654	-0.560021	0.560021	0.01615	0.460522	no
ICAM1	chr19	10381516	10397291	OK	66.3065	48.8816	-0.439859	0.439859	0.0162	0.461009	no
ATP8A2	chr13	25946208	26599248	OK	1.44784	2.29036	0.661673	0.661673	0.0163	0.462913	no
CES4A	chr16	67022491	67043753	OK	1.55264	2.60082	0.74425	0.74425	0.01635	0.463393	no
ZDHHC20	chr13	21946571	22033508	OK	17.0493	22.7658	0.417158	0.417158	0.0164	0.463872	no
LOC100216001	chr10	4691607	4720425	OK	1.97295	4.59657	1.2202	1.2202	0.0166	0.467639	no
GAMT	chr19	1397024	1401569	OK	2.68475	5.11301	0.929382	0.929382	0.01665	0.468089	no
ZBTB16	chr11	113930430	114126620	OK	3.55013	2.23254	-0.669187	0.669187	0.0167	0.468089	no
TRIM21	chr11	4406126	4414926	OK	21.7718	15.8837	-0.454916	0.454916	0.01675	0.468089	no
KCTD18	chr2	201353683	201374792	OK	5.8852	4.02459	-0.54825	0.54825	0.0168	0.468089	no
KLF7	chr2	207939935	208032108	OK	6.15775	3.86717	-0.671125	0.671125	0.0168	0.468089	no
RASGRP3	chr2	33661415	33793096	OK	1.14578	0.656012	-0.804535	0.804535	0.01685	0.468089	no
LNPEP	chr5	96271031	96373224	OK	26.8948	19.435	-0.468673	0.468673	0.0169	0.468548	no
CAPZA1	chr1	113162074	113214241	OK	158.488	117.208	-0.435304	0.435304	0.017	0.469462	no
GBP5	chr1	89724633	89738544	OK	1.90175	1.23859	-0.618627	0.618627	0.017	0.469462	no
PRKD2	chr19	47150868	47220384	OK	9.21184	6.36681	-0.532919	0.532919	0.0171	0.471294	no
MAP2K6	chr17	67410837	67538690	OK	0.33576	0.767263	1.19229	1.19229	0.01725	0.474494	no
MIR3676	chr17	8090492	8091540	OK	6.94083	4.07272	-0.769117	0.769117	0.01735	0.476309	no
BET1	chr7	93620999	93633690	OK	9.99435	13.7034	0.455351	0.455351	0.0175	0.47805	no
DOCK4	chr7	111366163	111846462	OK	6.53252	9.06598	0.472823	0.472823	0.0175	0.47805	no
CNN1	chr19	11649578	11661138	OK	4.80073	2.98701	-0.684553	0.684553	0.01755	0.47805	no
ENTPD4	chr8	23286640	23315244	OK	12.2792	16.4428	0.421239	0.421239	0.01755	0.47805	no
IGF1R	chr15	99192760	99507759	OK	3.06017	2.19753	-0.477728	0.477728	0.0177	0.480267	no
GMCL1	chr2	70056806	70108519	OK	5.6854	8.1079	0.512068	0.512068	0.0178	0.482046	no
KCNMA1	chr10	78629358	79397577	OK	3.21281	4.93685	0.619754	0.619754	0.0181	0.486407	no
SP100,SP140L	chr2	231191893	231410326	OK	74.2027	52.6257	-0.495706	0.495706	0.0181	0.486407	no
BAG4	chr8	38020838	38070819	OK	10.7974	15.9836	0.565913	0.565913	0.0181	0.486407	no
FN3KRP	chr17	80674581	80685893	OK	22.8354	31.2773	0.453848	0.453848	0.01835	0.490302	no
ITSN1	chr21	35014778	35261609	OK	11.5912	8.5833	-0.433423	0.433423	0.01835	0.490302	no
SMC5	chr9	72873870	72969789	OK	9.56965	12.9317	0.434371	0.434371	0.01835	0.490302	no
ALDH3A2	chr17	19552063	19580908	OK	12.6496	9.25313	-0.451073	0.451073	0.01845	0.491891	no
FBXO32	chr8	124510126	124553493	OK	14.7188	11.0918	-0.408163	0.408163	0.0185	0.491891	no
MAOA	chrX	43515408	43606068	OK	5.41972	3.83131	-0.500383	0.500383	0.01855	0.491891	no
CELSR2	chr1	109792640	109818378	OK	3.36204	4.67146	0.474536	0.474536	0.01875	0.496255	no
PDE1C	chr7	31790790	32338383	OK	7.58807	10.7523	0.50284	0.50284	0.01885	0.497404	no
FOXN3	chr14	89622405	90085494	OK	13.8934	18.563	0.418031	0.418031	0.0189	0.497404	no
SERINC3	chr20	43124863	43150726	OK	43.1826	59.4668	0.461634	0.461634	0.0189	0.497404	no
SSFA2	chr2	182756471	182795464	OK	28.5272	21.3056	-0.421104	0.421104	0.0191	0.501724	no
BANK1	chr4	102711763	102995969	OK	1.10794	1.74611	0.656269	0.656269	0.01915	0.501898	no
TMCC3	chr12	94960883	95267493	OK	4.12253	5.73455	0.476152	0.476152	0.01925	0.501898	no
TRIM14	chr9	100818958	100881488	OK	19.1986	12.0916	-0.666995	0.666995	0.0193	0.502266	no
RHBDF2	chr17	74466945	74497509	OK	8.56625	5.73389	-0.579151	0.579151	0.0194	0.503932	no
ZC3H6	chr2	113033177	113097640	OK	1.41456	0.980964	-0.528076	0.528076	0.01945	0.504295	no
PPM1K	chr4	89178758	89205888	OK	9.05005	6.61651	-0.451856	0.451856	0.0195	0.504657	no
IFITM1	chr11	313990	315272	OK	650.321	474.596	-0.454451	0.454451	0.01975	0.508308	no
SOX4	chr6	21593971	21598849	OK	11.0045	7.98749	-0.462279	0.462279	0.01975	0.508308	no
TAF4B	chr18	23806408	23971650	OK	3.0225	4.23643	0.48711	0.48711	0.0198	0.50866	no
MGLL	chr3	127407895	127542093	OK	30.1976	40.1183	0.409823	0.409823	0.01985	0.509011	no
FBXL12	chr19	9920678	9929758	OK	9.51472	6.41978	-0.567637	0.567637	0.0199	0.50936	no
TMSB4X	chrX	12993225	12995346	OK	941.862	1271.77	0.433251	0.433251	0.02005	0.512263	no
STX11	chr6	144471653	144513091	OK	2.87934	1.97892	-0.541025	0.541025	0.02015	0.51388	no
NCF2	chr1	183524696	183560056	OK	2.68059	1.68058	-0.67359	0.67359	0.02045	0.519965	no
SLC7A7	chr14	23242133	23292235	OK	5.32384	7.91023	0.571252	0.571252	0.0205	0.519965	no
SDC1	chr2	20400557	20425194	OK	5.98252	8.62403	0.527608	0.527608	0.0205	0.519965	no
POLR3F	chr20	18448032	18465310	OK	13.8416	10.0804	-0.457459	0.457459	0.0206	0.520037	no
MOSPD3	chr7	100209724	100213000	OK	0.5551	1.52445	1.45747	1.45747	0.0206	0.520037	no
MIR146A,MIR3142	chr5	159895219	159916115	OK	3.02519	1.46296	-1.04814	1.04814	0.0207	0.520037	no
PNPT1,SMEK2	chr2	55774392	55921011	OK	49.105	36.7134	-0.419563	0.419563	0.02075	0.520037	no
SESTD1	chr2	179966418	180129350	OK	3.66131	2.67964	-0.450316	0.450316	0.02075	0.520037	no
XAF1	chr17	6659155	6678995	OK	47.309	35.8712	-0.399289	0.399289	0.0208	0.520037	no
C6orf62	chr6	24667262	24721119	OK	205.008	149.602	-0.454549	0.454549	0.0208	0.520037	no
SEMA3A	chr7	83586196	83824561	OK	3.34578	4.68065	0.484366	0.484366	0.0208	0.520037	no
CYB5R4	chr6	84569369	84670146	OK	12.6034	17.1463	0.444077	0.444077	0.0209	0.520678	no
CCBL1	chr9	131595391	131644354	OK	1.80662	3.0777	0.768558	0.768558	0.02095	0.520996	no
PLSCR1	chr3	146232966	146279819	OK	149.572	113.116	-0.403047	0.403047	0.0211	0.521025	no
SERPINE1	chr7	100770378	100782547	OK	772.03	523.695	-0.559932	0.559932	0.0211	0.521025	no
JRK	chr8	143738711	143751401	OK	4.66768	3.32899	-0.48762	0.48762	0.0211	0.521025	no
CDKL5	chrX	18443688	18690223	OK	2.09889	1.37585	-0.609302	0.609302	0.0211	0.521025	no
KLHL15	chrX	24001832	24045303	OK	6.7913	9.11703	0.424877	0.424877	0.02115	0.52134	no
CNIH3	chr1	224803919	224936087	OK	20.5525	28.2609	0.459496	0.459496	0.0217	0.531452	no
COL9A2	chr1	40765900	40782939	OK	2.06558	3.242	0.650338	0.650338	0.02175	0.531452	no
YOD1	chr1	207217193	207224422	OK	8.91291	11.9127	0.41853	0.41853	0.02175	0.531452	no
VEGFC	chr4	177604509	177713895	OK	7.71093	5.24403	-0.556231	0.556231	0.02195	0.534473	no
FBXL17	chr5	107194733	107717799	OK	5.82829	8.02013	0.460555	0.460555	0.0221	0.537191	no
SLC46A3	chr13	29274217	29293150	OK	2.85217	4.22123	0.565602	0.565602	0.02215	0.537473	no
CD177	chr19	43857824	43868712	OK	2.34725	3.65586	0.639238	0.639238	0.02235	0.540453	no
MECOM	chr3	168801286	169381563	OK	2.91193	4.07598	0.48517	0.48517	0.0224	0.540728	no
GGT5	chr22	24615621	24641110	OK	1.79912	0.943368	-0.931398	0.931398	0.0226	0.54395	no
C15orf48,MIR147B	chr15	45722762	45725647	OK	5.77766	3.14202	-0.878793	0.878793	0.02265	0.54395	no
MOCS2	chr5	52393894	52405598	OK	18.641	25.4059	0.446687	0.446687	0.02265	0.54395	no
CCDC71L	chr7	106297210	106301634	OK	6.05052	4.28734	-0.496977	0.496977	0.0228	0.546614	no
FZD5	chr2	208627309	208634143	OK	3.00115	2.09258	-0.520235	0.520235	0.0229	0.548073	no
RALGPS2	chr1	178694299	178891189	OK	15.11	20.0155	0.405608	0.405608	0.02295	0.548333	no
PIEZO2	chr18	10670243	11148761	OK	1.4649	0.969309	-0.59577	0.59577	0.02315	0.552169	no
CXCL11	chr4	76932332	77033955	OK	2.4533	1.11421	-1.13871	1.13871	0.0233	0.55386	no
AFAP1L1	chr5	148651400	148721367	OK	14.1341	18.632	0.398606	0.398606	0.02385	0.563767	no
LOC439949	chr10	6622386	6627323	OK	0.815627	0.397531	-1.03684	1.03684	0.02395	0.563767	no
REPS2	chrX	16964813	17171474	OK	1.77831	2.50764	0.495822	0.495822	0.02395	0.563767	no
ARRB1	chr11	74971165	75062875	OK	1.00349	2.17625	1.11682	1.11682	0.024	0.563767	no
GPR153	chr1	6307405	6321035	OK	0.68942	1.32779	0.945574	0.945574	0.0241	0.563767	no
PAQR8	chr6	52226925	52272575	OK	1.89545	2.76973	0.547209	0.547209	0.0242	0.563767	no
SIX4	chr14	61176255	61191004	OK	2.77577	3.96639	0.514941	0.514941	0.02425	0.563994	no
GOPC	chr6	117803819	117923705	OK	27.1523	19.1308	-0.505181	0.505181	0.0244	0.566541	no
NUB1	chr7	151038846	151075548	OK	62.9735	47.3234	-0.41219	0.41219	0.02445	0.566762	no
MLL	chr11	118307204	118397659	OK	5.45996	4.1224	-0.405405	0.405405	0.0245	0.566983	no
EIF2AK2	chr2	37311593	37384585	OK	55.2083	39.3672	-0.487891	0.487891	0.02455	0.567202	no
FAT3	chr11	91958247	92629635	OK	0.380122	0.78937	1.05424	1.05424	0.02465	0.567639	no
WDR44	chrX	117480035	117584009	OK	5.86127	7.9219	0.434634	0.434634	0.02465	0.567639	no
TMEM8B	chr9	35829221	35854998	OK	1.09274	0.50557	-1.11197	1.11197	0.02475	0.568289	no
ZNHIT6	chr1	86115105	86174211	OK	7.62898	5.714	-0.416989	0.416989	0.0248	0.568289	no
CBLC	chr19	45281125	45303903	OK	0.680884	0.154161	-2.14298	2.14298	0.0248	0.568289	no
HEATR5B	chr2	37208142	37311486	OK	5.55783	4.09685	-0.44001	0.44001	0.0249	0.569649	no
ALMS1	chr2	73612885	73837046	OK	5.48033	4.14014	-0.404583	0.404583	0.02515	0.574429	no
SSH1	chr12	109176234	109251359	OK	16.9061	12.7343	-0.408823	0.408823	0.0252	0.574634	no
SERPING1	chr11	57365026	57382326	OK	0.787689	0.331099	-1.25036	1.25036	0.0254	0.575446	no
SIPA1L1	chr14	71759497	72208049	OK	14.3138	10.0056	-0.51659	0.51659	0.0254	0.575446	no
SECTM1	chr17	80278899	80291921	OK	12.9861	9.11419	-0.510781	0.510781	0.0254	0.575446	no
SLC19A1	chr21	46934587	46962385	OK	6.23344	3.58885	-0.796508	0.796508	0.02545	0.575647	no
PITPNM3	chr17	6354448	6459877	OK	0.815659	1.26636	0.634651	0.634651	0.02585	0.582811	no
ADRA1B	chr5	159343691	159413089	OK	1.08137	2.05897	0.929066	0.929066	0.0259	0.583	no
C6orf52	chr6	10671650	10695030	OK	4.00955	2.02493	-0.985571	0.985571	0.0262	0.586922	no
TLR3	chr4	186990148	187009095	OK	8.61196	6.24288	-0.46413	0.46413	0.02625	0.587103	no
LRP4	chr11	46867961	46940173	OK	0.553942	0.863107	0.639804	0.639804	0.02655	0.591921	no
HTR7P1	chr12	13153375	13157764	OK	2.21362	1.48106	-0.579781	0.579781	0.02665	0.593206	no
S100A6	chr1	153507075	153508724	OK	2485.38	3439.02	0.468532	0.468532	0.02695	0.597982	no
GPRC5A,MIR614	chr12	13043705	13071088	OK	18.4625	13.11	-0.493932	0.493932	0.02715	0.600517	no
CDH11	chr16	64980682	65157626	OK	1.95197	1.29888	-0.587664	0.587664	0.02735	0.601297	no
MAP7	chr6	136663418	136871957	OK	0.857131	0.543893	-0.656192	0.656192	0.02735	0.601297	no
C1orf38	chr1	28199054	28213361	OK	12.5292	8.76661	-0.515197	0.515197	0.0274	0.601297	no
HDAC4	chr2	239969863	240322723	OK	1.47359	2.12303	0.526791	0.526791	0.0274	0.601297	no
TMEM65	chr8	125318222	125384940	OK	10.6922	7.88705	-0.439001	0.439001	0.0274	0.601297	no
GALNTL2	chr3	16216110	16272847	OK	3.18276	2.12074	-0.58571	0.58571	0.02745	0.601451	no
ZFPM1	chr16	88520013	88601574	OK	0.425247	1.0783	1.34238	1.34238	0.0275	0.601605	no
SELT	chr3	150321065	150348234	OK	34.0764	44.3872	0.381372	0.381372	0.0276	0.602851	no
RCBTB2	chr13	49063097	49107316	OK	4.79817	7.04083	0.553261	0.553261	0.02765	0.603003	no
TGFBI	chr5	135364583	135399507	OK	51.7062	39.6098	-0.384479	0.384479	0.0278	0.605331	no
SLC25A16	chr10	70239620	70287280	OK	12.5806	9.1608	-0.457655	0.457655	0.0279	0.605917	no
IFIT2	chr10	91061705	91069033	OK	70.4805	53.5192	-0.397167	0.397167	0.02795	0.605917	no
SLC15A3	chr11	60691912	60719863	OK	33.9443	20.7541	-0.709773	0.709773	0.028	0.605917	no
LEPREL1	chr3	189674516	189840226	OK	12.5689	16.6629	0.406783	0.406783	0.028	0.605917	no
RRAS2	chr11	14295206	14386052	OK	63.7656	83.3672	0.386701	0.386701	0.02845	0.611872	no
SCN1B	chr19	35521591	35531353	OK	6.9052	10.3757	0.587447	0.587447	0.02845	0.611872	no
FTSJD2	chr6	37400906	37449284	OK	39.3849	30.2004	-0.383075	0.383075	0.02845	0.611872	no
LOC100288911	chr2	36581891	36582713	OK	2.79953	5.32839	0.928516	0.928516	0.02885	0.618574	no
MIER3	chr5	56205086	56247954	OK	6.14166	8.3434	0.442006	0.442006	0.02885	0.618574	no
SLC1A1	chr9	4490426	4587469	OK	5.5148	7.53643	0.450572	0.450572	0.02895	0.619769	no
ADNP2	chr18	77866914	77898440	OK	22.5927	17.3352	-0.382153	0.382153	0.02915	0.622148	no
CBLN3	chr14	24895739	24898731	OK	0.81468	0.372477	-1.12908	1.12908	0.02925	0.623332	no
ADPRH	chr3	119298522	119308891	OK	2.00071	1.29505	-0.627507	0.627507	0.02935	0.623681	no
H3F3A	chr1	226250407	226259703	OK	181.869	140.586	-0.371448	0.371448	0.0294	0.623681	no
ISM1	chr20	13202417	13281297	OK	0.44552	0.848966	0.930217	0.930217	0.0294	0.623681	no
ARHGAP19,ARHGAP19-SLIT1,SLIT1	chr10	98757794	99052430	OK	5.37733	7.19242	0.419587	0.419587	0.02965	0.625195	no
PRRG4	chr11	32851480	32879669	OK	1.42045	0.948272	-0.582979	0.582979	0.02965	0.625195	no
SYPL1	chr7	105730951	105753057	OK	39.29	51.0015	0.376377	0.376377	0.02965	0.625195	no
MCCC1	chr3	182732959	182817365	OK	7.50371	10.1813	0.440253	0.440253	0.02975	0.62542	no
PAQR5	chr15	69591293	69700476	OK	5.29827	7.14054	0.43051	0.43051	0.02985	0.626581	no
NRG1	chr8	31497267	32625081	OK	2.23445	3.54697	0.666669	0.666669	0.0299	0.626691	no
IFI44,IFI44L	chr1	79085727	79129763	OK	128.872	87.3808	-0.560551	0.560551	0.02995	0.626801	no
GRAMD3	chr5	125695787	125829853	OK	23.6065	30.9771	0.392017	0.392017	0.03035	0.632638	no
TRIB1	chr8	126442562	126450644	OK	4.46361	6.25585	0.486994	0.486994	0.0304	0.632638	no
HAPLN3	chr15	89420518	89438770	OK	5.85468	9.19717	0.651599	0.651599	0.0305	0.632638	no
PODXL	chr7	131184716	131241376	OK	2.64783	3.6495	0.462887	0.462887	0.0305	0.632638	no
MLL3	chr7	151831900	152133090	OK	3.6745	2.79784	-0.393231	0.393231	0.0305	0.632638	no
SRPR	chr11	126081618	126138877	OK	36.7534	27.6105	-0.412662	0.412662	0.03055	0.632737	no
MIR4680,PDCD4	chr10	112631536	112679124	OK	15.3586	22.3802	0.543172	0.543172	0.03105	0.638372	no
FAM46A	chr6	82455446	82462428	OK	7.77249	5.85067	-0.409775	0.409775	0.03105	0.638372	no
ODZ4	chr11	78364271	79151695	OK	2.05615	2.79143	0.441058	0.441058	0.03125	0.640602	no
SAMD8	chr10	76871392	76941881	OK	16.6651	12.8324	-0.377038	0.377038	0.0313	0.640689	no
COL5A2	chr2	189896640	190044605	OK	34.226	26.3008	-0.379986	0.379986	0.0314	0.641798	no
GCSH	chr16	81115551	81129980	OK	20.7995	27.7969	0.418376	0.418376	0.0315	0.641967	no
WDR92	chr2	68357280	68384692	OK	5.60662	3.8664	-0.536142	0.536142	0.0316	0.643069	no
HERC5	chr4	89378267	89427314	OK	45.321	34.9966	-0.372964	0.372964	0.03165	0.643152	no
USP40	chr2	234384164	234475423	OK	13.9626	10.6985	-0.384166	0.384166	0.03175	0.644249	no
GPR110	chr6	46967610	47010082	OK	0.488091	1.01615	1.05789	1.05789	0.03185	0.645343	no
ARC	chr8	143692409	143695833	OK	0.330243	0.806984	1.28901	1.28901	0.0319	0.645422	no
KIAA1467	chr12	13197314	13236383	OK	2.44577	3.5058	0.519458	0.519458	0.03205	0.647521	no
PEMT	chr17	17408875	17495231	OK	13.5238	19.6304	0.537589	0.537589	0.03215	0.648605	no
KCNK2	chr1	215178884	215410436	OK	0.815581	1.32835	0.70373	0.70373	0.0323	0.649759	no
EREG	chr4	75230712	75254477	OK	9.95272	7.50601	-0.407045	0.407045	0.0324	0.65026	no
EEA1	chr12	93166284	93323107	OK	9.51958	7.32632	-0.37781	0.37781	0.0325	0.65026	no
TRIM7	chr5	180620923	180632177	OK	5.30745	8.37151	0.65747	0.65747	0.0326	0.65026	no
THOC5	chr22	29894837	29949736	OK	21.2372	15.767	-0.429687	0.429687	0.03265	0.65026	no
ARMC8	chr3	137905958	138048728	OK	20.469	27.1273	0.406305	0.406305	0.03265	0.65026	no
RC3H2	chr9	125606685	125667614	OK	20.1789	26.7858	0.408616	0.408616	0.0329	0.654308	no
BLZF1	chr1	169337193	169396691	OK	35.3944	27.2133	-0.379209	0.379209	0.03295	0.654373	no
THBS1	chr15	39873279	39889668	OK	250.062	369.599	0.563676	0.563676	0.033	0.654438	no
NFE2L1	chr17	46125685	46139467	OK	101.159	77.2751	-0.388547	0.388547	0.0331	0.655492	no
UNC93B1	chr11	67479467	67771593	OK	21.2333	15.1119	-0.490645	0.490645	0.0332	0.655618	no
ARHGEF3	chr3	56761445	57113336	OK	5.05204	6.84852	0.438925	0.438925	0.0332	0.655618	no
C12orf61	chr12	62995530	62997214	OK	2.08271	1.068	-0.963553	0.963553	0.03345	0.659625	no
ROBO1	chr3	78646387	79817059	OK	4.9308	3.71773	-0.407399	0.407399	0.03375	0.663671	no
LARP4	chr12	50794591	50873788	OK	32.2779	24.5147	-0.396903	0.396903	0.03395	0.665734	no
ADAR	chr1	154554533	154600456	OK	126.623	94.6688	-0.419577	0.419577	0.03405	0.666761	no
TNFAIP3	chr6	138188580	138204449	OK	61.0735	47.0397	-0.376667	0.376667	0.0342	0.668763	no
AATF	chr17	35306174	35414171	OK	26.9012	34.8128	0.371949	0.371949	0.0343	0.669023	no
KCNK1	chr1	233749749	233808258	OK	2.26267	1.39561	-0.697134	0.697134	0.03435	0.669023	no
STX17	chr9	102668914	102736818	OK	7.73802	5.90215	-0.390724	0.390724	0.0344	0.669023	no
COL6A1	chr21	47401662	47424963	OK	46.7583	60.9169	0.38162	0.38162	0.03445	0.669023	no
MUC16	chr19	8959517	9121006	OK	0.720001	0.531917	-0.436797	0.436797	0.0345	0.669023	no
FAM192A	chr16	57186377	57220070	OK	17.4956	22.8335	0.384163	0.384163	0.03465	0.670075	no
STON2	chr14	81726993	81893748	OK	2.95763	3.96019	0.42113	0.42113	0.03495	0.674945	no
MPZL3	chr11	118097410	118123067	OK	2.04651	1.38592	-0.562323	0.562323	0.035	0.674979	no
GBP2	chr1	89571041	89591799	OK	12.3995	9.3471	-0.407688	0.407688	0.0354	0.681754	no
OSBPL10	chr3	31701430	32033228	OK	9.15642	12.2682	0.422065	0.422065	0.0355	0.682741	no
LRRC33	chr3	196366655	196388874	OK	1.44634	2.39438	0.727248	0.727248	0.03575	0.686606	no
MARCKS	chr6	114178526	114184702	OK	68.9246	53.4839	-0.365916	0.365916	0.0358	0.686624	no
TMEM14A	chr6	52535883	52551385	OK	23.5359	31.7936	0.433872	0.433872	0.03585	0.686643	no
UACA	chr15	70946892	71055850	OK	9.23257	11.8891	0.364839	0.364839	0.036	0.688574	no
CLDN11	chr3	170136652	170152479	OK	25.0791	32.8684	0.390215	0.390215	0.03605	0.688589	no
ZCCHC5	chrX	77911565	77914825	OK	0.346514	0.683134	0.979252	0.979252	0.03615	0.689559	no
MARVELD2	chr5	68710931	68740339	OK	3.6659	2.54494	-0.526538	0.526538	0.03625	0.690526	no
WSB1	chr17	25621105	25640645	OK	30.0983	22.6889	-0.407694	0.407694	0.03635	0.690551	no
SLC25A28	chr10	101370273	101380327	OK	39.4057	28.9529	-0.444697	0.444697	0.0365	0.692461	no
PLCG2	chr16	81812898	81991899	OK	4.06732	5.49886	0.435055	0.435055	0.03655	0.692472	no
ARMCX6	chrX	100870107	100872991	OK	13.9928	19.6255	0.488043	0.488043	0.0369	0.697216	no
GPR162	chr12	6930962	6936583	OK	0.274947	0.699076	1.3463	1.3463	0.03695	0.69722	no
ATP8B2	chr1	154298035	154323786	OK	8.92709	11.6882	0.388793	0.388793	0.03725	0.697254	no
GATAD1	chr7	92076764	92088742	OK	7.96777	10.4817	0.39562	0.39562	0.03725	0.697254	no
LOC100289650,PSG10P,PSG8	chr19	43256838	43359870	OK	0.452447	0.916396	1.01822	1.01822	0.0373	0.697254	no
C9orf40	chr9	77561498	77567802	OK	13.1223	9.72596	-0.432112	0.432112	0.0373	0.697254	no
LRRC20	chr10	72058728	72142382	OK	3.12321	4.48686	0.522675	0.522675	0.0374	0.697254	no
CHRNA1	chr2	175612322	175629200	OK	0.584961	1.09188	0.900398	0.900398	0.0374	0.697254	no
ANKIB1	chr7	91875547	92030698	OK	24.494	19.1008	-0.3588	0.3588	0.0374	0.697254	no
CSF2	chr5	131409484	131411863	OK	81.4951	106.625	0.387765	0.387765	0.0378	0.703774	no
ANKRD52	chr12	56623819	56652143	OK	9.56455	12.3971	0.37424	0.37424	0.03805	0.707487	no
AHR	chr7	17338275	17385775	OK	37.6141	28.7923	-0.38559	0.38559	0.03835	0.711177	no
TMOD1	chr9	100263461	100459691	OK	2.04484	5.56943	1.44554	1.44554	0.03835	0.711177	no
C6orf99	chr6	159309618	159331385	OK	0.786487	1.96345	1.3199	1.3199	0.03845	0.712088	no
TXNIP	chr1	145438461	145442628	OK	142.769	108.334	-0.398198	0.398198	0.0388	0.716674	no
S100A4	chr1	153516094	153518282	OK	11.7482	17.4185	0.568179	0.568179	0.03905	0.718424	no
ACTB	chr7	5566778	5570232	OK	1773.85	2681.71	0.596273	0.596273	0.0391	0.718424	no
BMPR2	chr2	203241049	203432474	OK	8.09058	6.26481	-0.368973	0.368973	0.03935	0.72207	no
C19orf66	chr19	10196805	10213425	OK	21.2384	15.6118	-0.44404	0.44404	0.0395	0.723874	no
TPM4	chr19	16178316	16213813	OK	328.13	246.86	-0.410576	0.410576	0.0396	0.724758	no
RCC2	chr1	17733250	17766250	OK	99.1189	76.5614	-0.372542	0.372542	0.03995	0.729219	no
SLCO2A1	chr3	133651539	133748920	OK	0.874551	1.41493	0.694116	0.694116	0.03995	0.729219	no
HEY1	chr8	80676244	80680098	OK	0.488328	0.947254	0.955902	0.955902	0.04	0.729219	no
BCL2	chr18	60790578	60987028	OK	1.1633	1.95137	0.746262	0.746262	0.04015	0.730881	no
LRRC58	chr3	120043319	120068186	OK	27.4332	21.4671	-0.353794	0.353794	0.0402	0.730881	no
SLC36A1	chr5	150827162	150871940	OK	3.53387	2.19958	-0.684017	0.684017	0.0403	0.730881	no
INO80D	chr2	206858444	206960376	OK	3.50365	2.67379	-0.389973	0.389973	0.0405	0.732568	no
FAM26E	chr6	116817650	116880031	OK	0.872953	0.515779	-0.759152	0.759152	0.04055	0.732568	no
KRT34	chr17	39533820	39538636	OK	1.6606	0.875898	-0.922874	0.922874	0.04065	0.733386	no
DHX34	chr19	47852537	47885961	OK	8.32422	6.15941	-0.434523	0.434523	0.0407	0.733386	no
ACVR2B	chr3	38492517	38534954	OK	2.35754	1.75699	-0.424175	0.424175	0.0411	0.738643	no
PPM1F	chr22	22273785	22307250	OK	9.53162	12.5323	0.394854	0.394854	0.04115	0.738642	no
ZNF516	chr18	74069561	74207146	OK	4.23537	3.11835	-0.441706	0.441706	0.04165	0.743361	no
SNX16	chr8	82711817	82754521	OK	5.58782	7.47606	0.419994	0.419994	0.0417	0.743361	no
IL10RB	chr21	34638671	34669520	OK	17.8731	13.5481	-0.399703	0.399703	0.04175	0.743361	no
XRN1	chr3	142025448	142166890	OK	17.9522	13.9148	-0.367539	0.367539	0.04185	0.743361	no
CXCR7	chr2	237476445	237490994	OK	1.7542	0.989881	-0.82549	0.82549	0.0419	0.743361	no
HMBOX1	chr8	28747898	28913386	OK	4.10156	2.92682	-0.486836	0.486836	0.04195	0.743361	no
YWHAQ	chr2	9724047	9771106	OK	193.531	252.456	0.383465	0.383465	0.04205	0.743361	no
C22orf28	chr22	32783561	32808274	OK	69.1474	54.2474	-0.350121	0.350121	0.04205	0.743361	no
C9orf131	chr9	35041101	35046712	OK	0.663624	0.39559	-0.746362	0.746362	0.04225	0.745955	no
UPK1B	chr3	118892384	118924288	OK	5.47869	7.64008	0.479756	0.479756	0.04255	0.750305	no
NUPL1	chr13	25875665	25916561	OK	39.5847	50.9727	0.364781	0.364781	0.0428	0.752818	no
PID1	chr2	229888688	230136057	OK	12.4904	9.42799	-0.4058	0.4058	0.043	0.754372	no
SCD5	chr4	83550689	83720010	OK	3.56897	5.03685	0.497016	0.497016	0.04305	0.754372	no
PI4K2B	chr4	25235652	25280831	OK	28.3365	22.0398	-0.362546	0.362546	0.0433	0.755914	no
SYNE1	chr6	152442818	152958534	OK	3.64357	2.85066	-0.354054	0.354054	0.04365	0.758965	no
CYB561D1	chr1	110036657	110043146	OK	4.40168	3.21771	-0.452018	0.452018	0.0437	0.758965	no
HMGN3	chr6	79910961	79946517	OK	29.7291	39.4193	0.407027	0.407027	0.0437	0.758965	no
LUM	chr12	91497231	91505542	OK	33.8112	26.2801	-0.363531	0.363531	0.04375	0.758965	no
CIRBP	chr19	1267469	1274809	OK	76.9187	59.2054	-0.377606	0.377606	0.0438	0.758965	no
RDH10	chr8	74206592	74237520	OK	4.73594	6.43077	0.441341	0.441341	0.0443	0.765331	no
ABI2	chr2	204193002	204297874	OK	6.75317	8.71534	0.367993	0.367993	0.0444	0.765331	no
TRIM56	chr7	100728397	100735857	OK	12.3158	9.3729	-0.393942	0.393942	0.0444	0.765331	no
EMP1	chr12	13349601	13369708	OK	72.8408	92.7649	0.348832	0.348832	0.0445	0.765331	no
DUSP10	chr1	221874763	221915516	OK	23.1813	30.0166	0.372798	0.372798	0.04455	0.765331	no
SPTLC2	chr14	77972339	78083110	OK	11.5412	8.99062	-0.360296	0.360296	0.04475	0.765947	no
ZNF517	chr8	146024260	146036085	OK	1.46336	0.923952	-0.663394	0.663394	0.04495	0.767494	no
BBX	chr3	107241782	107530049	OK	26.6721	20.9312	-0.349679	0.349679	0.04505	0.767769	no
C10orf10	chr10	45455218	45491185	OK	23.173	30.6614	0.403976	0.403976	0.0451	0.767769	no
CRYAB	chr11	111779344	111797595	OK	3.46302	5.8279	0.750947	0.750947	0.04525	0.767769	no
USP28	chr11	113668596	113746256	OK	5.46315	7.19468	0.397199	0.397199	0.04535	0.767769	no
ZC3H12C	chr11	109959106	110043044	OK	18.5881	14.5508	-0.353281	0.353281	0.0455	0.768368	no
PLIN2	chr9	19115758	19127604	OK	134.075	104.558	-0.358737	0.358737	0.0455	0.768368	no
PTGER2	chr14	52781015	52796588	OK	10.8559	14.4917	0.41675	0.41675	0.04555	0.768368	no
PLAGL2	chr20	30780306	30795546	OK	4.71372	3.3855	-0.477495	0.477495	0.04575	0.77039	no
KCNJ6	chr21	38993896	39288698	OK	1.68465	2.64533	0.650998	0.650998	0.04585	0.77039	no
CHSY3	chr5	129240522	129522327	OK	2.14844	1.35813	-0.661669	0.661669	0.04585	0.77039	no
CEP57L1	chr6	109416355	109489793	OK	11.4594	8.56248	-0.420435	0.420435	0.04615	0.771637	no
NLRC5	chr16	57023417	57117543	OK	14.5127	10.8423	-0.420644	0.420644	0.04625	0.771637	no
ZNF337	chr20	25654850	25677469	OK	5.36136	3.98325	-0.428655	0.428655	0.04625	0.771637	no
TIMP3	chr22	32908539	33454377	OK	14.0752	10.9373	-0.363897	0.363897	0.0463	0.771637	no
BEND7	chr10	13480483	13570564	OK	6.06652	8.10446	0.417848	0.417848	0.04635	0.771637	no
ABLIM1	chr10	116190792	116527849	OK	5.05558	6.59317	0.383095	0.383095	0.0465	0.773128	no
C8orf42	chr8	439789	495781	OK	3.10499	2.14699	-0.532271	0.532271	0.04655	0.773128	no
PRKAA2	chr1	57110989	57181008	OK	3.47768	4.52067	0.378411	0.378411	0.04665	0.773783	no
LEPR,LEPROT	chr1	65885507	66103176	OK	33.0345	43.3269	0.39129	0.39129	0.0467	0.773783	no
RAB36	chr22	23487512	23506695	OK	2.06592	1.38394	-0.578	0.578	0.0472	0.779301	no
CTSB	chr8	11700033	11725646	OK	156.519	203.14	0.376143	0.376143	0.0474	0.781681	no
BPGM	chr7	134331530	134364567	OK	10.6222	14.0727	0.405806	0.405806	0.0475	0.782409	no
GCFC2	chr2	75889831	75938111	OK	5.53263	7.80105	0.495702	0.495702	0.04775	0.78468	no
TMTC2	chr12	83080907	83528602	OK	2.00238	2.89491	0.5318	0.5318	0.0479	0.785202	no
LOC100859930	chr5	180256953	180262726	OK	7.91199	5.31593	-0.573717	0.573717	0.04795	0.785202	no
MTRF1L	chr6	153306728	153323949	OK	13.2598	10.2953	-0.365071	0.365071	0.04795	0.785202	no
ADAMTSL3	chr15	84322837	84708593	OK	4.43274	6.1163	0.464459	0.464459	0.04825	0.789192	no
RASAL2	chr1	178060642	178449108	OK	7.99438	10.1798	0.348646	0.348646	0.04835	0.789696	no
ALCAM	chr3	105085556	105295757	OK	87.5967	113.685	0.376099	0.376099	0.0487	0.792847	no
CCDC68	chr18	52568739	52626739	OK	8.05878	6.21556	-0.374678	0.374678	0.049	0.794958	no
SLC39A10	chr2	196477767	196602426	OK	10.8069	13.8761	0.360643	0.360643	0.0493	0.79562	no
STAT5B	chr17	40351192	40428830	OK	9.54398	12.2485	0.359943	0.359943	0.04935	0.79562	no
TNRC18	chr7	5346314	5463177	OK	7.26723	5.59149	-0.378174	0.378174	0.0494	0.79562	no
CHIC1	chrX	72782983	72906937	OK	3.68014	4.8448	0.396679	0.396679	0.04945	0.79562	no
APEH	chr3	49711434	49720934	OK	29.086	37.2451	0.356728	0.356728	0.04955	0.79562	no
YPEL2	chr17	57409052	57479095	OK	1.75982	2.44844	0.476433	0.476433	0.04965	0.79562	no
PYGO2	chr1	154929501	154934258	OK	11.8923	8.95575	-0.409147	0.409147	0.04975	0.79562	no
GATAD2A	chr19	19496641	19620012	OK	17.2356	13.48	-0.354565	0.354565	0.04975	0.79562	no
MYLK2	chr20	30407177	30422500	OK	0.542483	1.01784	0.907859	0.907859	0.0498	0.79562	no
ERMP1	chr9	5784469	5833081	OK	3.09164	4.12855	0.417264	0.417264	0.0499	0.79562	no
RHOC	chr1	113243748	113250025	OK	257.938	329.881	0.35492	0.35492	0.04995	0.79562	no
ACVR1B	chr12	52345450	52390973	OK	7.52288	5.6944	-0.401743	0.401743	0.04995	0.79562	no
SRRM1	chr1	24969593	24999772	OK	15.1623	11.816	-0.359751	0.359751	0.05005	0.79624	no
LETM2	chr8	38243856	38267703	OK	2.58293	3.71143	0.522966	0.522966	0.0502	0.79624	no
PPPDE1	chr1	244816351	244872336	OK	53.8481	68.2811	0.342591	0.342591	0.05035	0.79624	no
LYPD6B	chr2	149894980	150071772	OK	0.700687	0.283076	-1.30758	1.30758	0.05035	0.79624	no
C6orf228	chr6	11094265	11139153	OK	15.6	19.8028	0.344159	0.344159	0.0504	0.79624	no
C5orf56	chr5	131746464	131811736	OK	12.2125	8.07856	-0.596183	0.596183	0.0506	0.79624	no
NT5M	chr17	17206679	17250977	OK	0.458796	1.06831	1.2194	1.2194	0.0507	0.79624	no
BDKRB2	chr14	96671134	96710779	OK	2.11167	1.48217	-0.51067	0.51067	0.0508	0.79624	no
MGST1	chr12	16500075	16517344	OK	92.7213	118.205	0.35032	0.35032	0.0509	0.79624	no
MTPN	chr7	135611502	135662204	OK	71.5457	90.9165	0.345679	0.345679	0.0509	0.79624	no
APOLD1	chr12	12878850	12944399	OK	6.15853	4.63515	-0.409969	0.409969	0.05095	0.79624	no
NEK3	chr13	52706778	52733996	OK	2.10617	1.42823	-0.560394	0.560394	0.05105	0.79624	no
MTF1	chr1	38275214	38325292	OK	8.39807	6.57093	-0.353961	0.353961	0.0512	0.79624	no
C11orf9	chr11	61520120	61556598	OK	7.16837	9.35273	0.383743	0.383743	0.0512	0.79624	no
KIAA0355	chr19	34745455	34846471	OK	5.36101	6.93246	0.370864	0.370864	0.0513	0.79624	no
JARID2	chr6	15246282	15522310	OK	13.0791	10.1277	-0.36896	0.36896	0.0513	0.79624	no
LRIG3	chr12	59265936	59314262	OK	6.12585	4.63632	-0.40193	0.40193	0.0514	0.79624	no
CCDC113	chr16	58283839	58328951	OK	1.53245	0.740488	-1.04929	1.04929	0.0515	0.79624	no
CCDC64	chr12	120427647	120532299	OK	0.688587	1.18505	0.783238	0.783238	0.0518	0.79624	no
PIM2	chrX	48770458	48776413	OK	10.267	13.7079	0.416993	0.416993	0.0518	0.79624	no
MASTL	chr10	27443752	27475848	OK	36.7804	28.9457	-0.345585	0.345585	0.0519	0.79624	no
GLRB	chr4	157997276	158093242	OK	4.5173	6.7141	0.571735	0.571735	0.0519	0.79624	no
S1PR1	chr1	101702304	101707076	OK	1.41195	2.1479	0.605239	0.605239	0.05195	0.79624	no
HNRPLL	chr2	38789032	38830178	OK	9.34225	7.06493	-0.403093	0.403093	0.0521	0.79624	no
S100A16	chr1	153579366	153585514	OK	198.088	249.564	0.333266	0.333266	0.05215	0.79624	no
RPS6KA5	chr14	91336915	91526993	OK	1.44293	2.04327	0.501882	0.501882	0.05215	0.79624	no
MYCN	chr2	16080019	16087293	OK	0.713192	1.26134	0.822592	0.822592	0.05215	0.79624	no
QARS	chr3	49133364	49142171	OK	36.2125	45.9171	0.342543	0.342543	0.05235	0.796687	no
PSMG4	chr6	3259161	3268300	OK	17.7754	12.6442	-0.491405	0.491405	0.0526	0.799623	no
NEO1	chr15	73344824	73597547	OK	2.1673	2.87904	0.409693	0.409693	0.0528	0.801572	no
CERS5	chr12	50523579	50561097	OK	25.2972	19.5367	-0.37279	0.37279	0.0529	0.801572	no
ACYP2	chr2	54342409	54532435	OK	5.65245	3.77193	-0.583572	0.583572	0.0529	0.801572	no
CARD11	chr7	2945654	3083509	OK	2.05915	1.44128	-0.514692	0.514692	0.05305	0.801999	no
BRP44L	chr6	166778407	166796486	OK	11.7762	16.2722	0.466532	0.466532	0.0531	0.801999	no
PPARG	chr3	12329348	12475855	OK	4.67115	6.3967	0.453551	0.453551	0.0534	0.803483	no
C8orf40,SLC20A2	chr8	42273892	42408140	OK	20.8856	15.7598	-0.406264	0.406264	0.0534	0.803483	no
FAM102B	chr1	109102970	109181949	OK	3.90412	5.13986	0.396733	0.396733	0.05345	0.803483	no
NTN1	chr17	8924858	9147317	OK	1.79004	1.218	-0.555483	0.555483	0.05355	0.803483	no
SP3	chr2	174771186	174830430	OK	29.477	23.364	-0.335307	0.335307	0.0536	0.803484	no
IFI16	chr1	158970104	159024945	OK	46.2128	36.6757	-0.333467	0.333467	0.05405	0.809363	no
CHD8	chr14	21853187	21924416	OK	18.6022	14.7614	-0.333643	0.333643	0.05445	0.812385	no
AGL	chr1	100315639	100389579	OK	4.50055	5.77323	0.359278	0.359278	0.0545	0.812385	no
PRPF4	chr9	116037913	116056794	OK	30.5655	24.0967	-0.343067	0.343067	0.0545	0.812385	no
PNRC1	chr6	89790428	89796080	OK	56.898	44.8801	-0.342299	0.342299	0.0546	0.812385	no
PLEKHA8	chr7	30067976	30157961	OK	3.32951	4.54646	0.449434	0.449434	0.05475	0.812985	no
PPM1M	chr3	52279808	52284811	OK	2.53428	3.65688	0.529036	0.529036	0.05485	0.812985	no
TUBB2B	chr6	3224494	3227968	OK	2.30587	3.42836	0.572204	0.572204	0.05495	0.812985	no
LIMA1	chr12	50569562	50677353	OK	49.0596	38.6024	-0.345847	0.345847	0.0551	0.812985	no
ANO1	chr11	69924407	70035652	OK	0.474735	0.779872	0.716115	0.716115	0.05525	0.812985	no
SDR42E1	chr16	82031250	82045093	OK	9.88637	7.56934	-0.385273	0.385273	0.0554	0.812985	no
SFN	chr1	27189632	27190947	OK	2.62144	4.16492	0.66793	0.66793	0.05565	0.812985	no
SH3BP1	chr22	38035683	38052050	OK	1.53652	2.36447	0.621844	0.621844	0.05565	0.812985	no
ARAP3	chr5	141032739	141061800	OK	4.92278	6.50106	0.401203	0.401203	0.05565	0.812985	no
TTLL4	chr2	219575567	219620955	OK	3.92015	2.93523	-0.417435	0.417435	0.0557	0.812985	no
DSTNP2,RPL13P5	chr12	6982702	6996269	OK	3.63992	6.77875	0.897112	0.897112	0.0558	0.812985	no
MLL2	chr12	49412718	49453709	OK	2.52911	1.93202	-0.388518	0.388518	0.0558	0.812985	no
ZNF167	chr3	44596712	44624973	OK	1.83889	1.2557	-0.550342	0.550342	0.0558	0.812985	no
DUSP6	chr12	89741836	89746296	OK	17.5439	22.5571	0.362607	0.362607	0.05585	0.812985	no
TSEN15	chr1	184020810	184043344	OK	36.891	29.0027	-0.34708	0.34708	0.05595	0.812985	no
CCDC88A	chr2	55514977	55647057	OK	9.67176	7.62509	-0.343024	0.343024	0.056	0.812985	no
BMP4	chr14	54416454	54423554	OK	2.83223	4.12345	0.541912	0.541912	0.05605	0.812985	no
ICK	chr6	52866097	52929581	OK	5.20961	6.70843	0.3648	0.3648	0.05615	0.812985	no
SLC12A2	chr5	127276205	127525392	OK	11.2466	14.4692	0.363486	0.363486	0.05645	0.816484	no
RBM23	chr14	23369853	23388396	OK	31.8755	40.2858	0.337824	0.337824	0.05665	0.816725	no
MORF4L1	chr15	79165171	79190074	OK	116.417	147.452	0.34094	0.34094	0.05665	0.816725	no
CMAS	chr12	22199158	22218602	OK	31.1234	24.4419	-0.348639	0.348639	0.0567	0.816725	no
PHF11	chr13	50069768	50103134	OK	13.9652	10.6861	-0.386096	0.386096	0.05695	0.818642	no
DHRS3	chr1	12627936	12677820	OK	29.5536	22.0702	-0.421237	0.421237	0.05715	0.820674	no
ANKRD27	chr19	33087904	33166102	OK	11.7939	9.2425	-0.351686	0.351686	0.0576	0.825315	no
SH2D5	chr1	21046222	21059335	OK	7.47662	9.91074	0.406606	0.406606	0.05765	0.825315	no
SPRY4	chr5	141689919	141704620	OK	6.44802	4.91899	-0.390494	0.390494	0.05765	0.825315	no
BCL3	chr19	45251977	45263301	OK	2.55783	1.47699	-0.792255	0.792255	0.05815	0.831622	no
HOXB9	chr17	46698518	46703835	OK	2.23835	1.46833	-0.608255	0.608255	0.0584	0.833935	no
ACO1	chr9	32384600	32450832	OK	40.5736	50.9942	0.329792	0.329792	0.0585	0.833935	no
GBGT1	chr9	136028339	136039301	OK	0.903233	0.444925	-1.02153	1.02153	0.05875	0.835796	no
PTPRR	chr12	71031852	71314584	OK	1.34641	1.94737	0.532412	0.532412	0.0588	0.835796	no
IRGQ	chr19	44088518	44100287	OK	9.87389	7.79921	-0.340291	0.340291	0.059	0.837648	no
TMEM164	chrX	109245862	109421032	OK	7.32227	5.63433	-0.378047	0.378047	0.05905	0.837648	no
ANKRD29	chr18	21179973	21242849	OK	1.413	2.44409	0.790531	0.790531	0.05915	0.838078	no
ZNF184	chr6	27418520	27440897	OK	3.56646	4.73457	0.40874	0.40874	0.0594	0.84006	no
AGPAT9	chr4	84456889	84527027	OK	7.3	9.57476	0.391339	0.391339	0.0595	0.840625	no
FUT10	chr8	33224649	33330664	OK	2.20572	3.04459	0.464994	0.464994	0.0596	0.841047	no
GLT8D2	chr12	104382764	104443952	OK	2.87178	4.03893	0.492027	0.492027	0.06	0.844137	no
DNAJC6	chr1	65713888	65881625	OK	3.54183	4.643	0.390565	0.390565	0.06035	0.847061	no
COL6A2	chr21	47517545	47552763	OK	54.5301	69.0651	0.340905	0.340905	0.0605	0.84706	no
C6orf1	chr6	34214077	34216904	OK	14.8832	10.3814	-0.519679	0.519679	0.0605	0.847061	no
TMEM185B	chr2	120975046	120980984	OK	9.84377	7.69403	-0.355471	0.355471	0.06065	0.848312	no
PTPRU	chr1	29563027	29653325	OK	5.09236	6.76473	0.409697	0.409697	0.06075	0.848629	no
CECR5	chr22	17618405	17646335	OK	13.868	10.1791	-0.446155	0.446155	0.0611	0.848629	no
UBLCP1	chr5	158690088	158713048	OK	19.1808	15.012	-0.35355	0.35355	0.06115	0.848629	no
NANP	chr20	25593572	25604648	OK	6.14309	4.69482	-0.387892	0.387892	0.06125	0.848629	no
FERMT2	chr14	53323988	53417815	OK	76.1582	60.789	-0.32519	0.32519	0.0613	0.848629	no
GCOM1,MYZAP,POLR2M	chr15	57884101	58009799	OK	28.3279	22.4727	-0.33405	0.33405	0.0613	0.848629	no
LAMA5,MIR4758	chr20	60884120	60942368	OK	4.34798	5.88211	0.435989	0.435989	0.0613	0.848629	no
RBP1	chr3	139236275	139258671	OK	17.404	23.2978	0.420775	0.420775	0.06135	0.848629	no
TTC9	chr14	71108503	71142077	OK	1.89066	2.56233	0.438566	0.438566	0.0615	0.849173	no
FAM115A	chr7	143548355	143599278	OK	10.3505	8.20535	-0.33506	0.33506	0.06165	0.850406	no
SPRED1	chr15	38544977	38650665	OK	15.9957	12.7649	-0.325508	0.325508	0.06175	0.85065	no
RIPK4	chr21	43159528	43187249	OK	0.894774	1.38931	0.634773	0.634773	0.0618	0.85065	no
HIATL1	chr9	97136643	97223202	OK	47.1729	37.562	-0.328683	0.328683	0.06185	0.85065	no
DMKN	chr19	35988118	36004560	OK	2.97685	1.80129	-0.724759	0.724759	0.06205	0.851727	no
PDLIM2	chr8	22436253	22455538	OK	12.134	16.5188	0.445059	0.445059	0.0624	0.851909	no
MEFV	chr16	3290469	3306813	OK	0.951277	1.42309	0.58109	0.58109	0.06245	0.851909	no
DPF3	chr14	73128581	73360809	OK	0.476005	0.808594	0.764438	0.764438	0.0625	0.851909	no
KREMEN1	chr22	29469065	29564321	OK	1.38993	0.974755	-0.511901	0.511901	0.06255	0.851909	no
KAAG1	chr6	24171982	24383520	OK	1.53272	4.83423	1.65719	1.65719	0.0627	0.853122	no
MT1A	chr16	56672577	56673999	OK	4.60475	8.9772	0.963142	0.963142	0.06285	0.853504	no
ST3GAL2	chr16	70380823	70472991	OK	8.42764	12.4844	0.566932	0.566932	0.06285	0.853504	no
BIVM,BIVM-ERCC5,ERCC5	chr13	103436630	103528351	OK	13.1749	10.0492	-0.390703	0.390703	0.06325	0.858104	no
ADAM10	chr15	58887688	59042177	OK	49.4244	62.274	0.333406	0.333406	0.0641	0.866278	no
MIR1307,USMG5	chr10	105127723	105156270	OK	265.923	349.475	0.394183	0.394183	0.06435	0.867146	no
TMEM62	chr15	43415331	43477343	OK	19.1705	14.831	-0.370274	0.370274	0.06435	0.867146	no
KCNJ15	chr21	39628663	39673976	OK	0.713131	1.11006	0.638397	0.638397	0.06435	0.867146	no
ZEB2,ZEB2-AS1	chr2	145141941	145278466	OK	5.5391	4.1502	-0.416472	0.416472	0.0648	0.871532	no
CYTH3	chr7	6201371	6312242	OK	17.4885	21.9855	0.330148	0.330148	0.0648	0.871532	no
SLK	chr10	105727384	105789190	OK	34.3676	27.3518	-0.329417	0.329417	0.0651	0.873721	no
SCRN2	chr17	45908992	45918699	OK	7.59495	10.5496	0.47408	0.47408	0.06515	0.873721	no
LOC642852	chr21	46707966	46717269	OK	3.81648	2.89726	-0.397557	0.397557	0.06525	0.874225	no
BCL9L	chr11	118754474	118796183	OK	6.70484	4.99024	-0.426093	0.426093	0.0654	0.875397	no
EHD3	chr2	31456879	31492404	OK	1.76539	2.45717	0.47701	0.47701	0.06555	0.876398	no
ZNF281	chr1	200373888	200379177	OK	18.9789	15.1628	-0.32386	0.32386	0.0656	0.876398	no
SPSB1	chr1	9352940	9429590	OK	12.06	15.4585	0.358175	0.358175	0.06605	0.881569	no
ARHGAP22	chr10	49653954	49864310	OK	3.80746	5.21353	0.453433	0.453433	0.0664	0.883648	no
C12orf66	chr12	64581351	64616076	OK	2.75605	1.90099	-0.535855	0.535855	0.0664	0.883648	no
ZNF70	chr22	24082983	24093279	OK	2.95977	2.18642	-0.436916	0.436916	0.06655	0.883648	no
ITPRIPL1	chr2	96991061	96994859	OK	0.980001	1.53825	0.650433	0.650433	0.0666	0.883648	no
SLC4A4	chr4	72053002	72437804	OK	0.641665	0.898793	0.486168	0.486168	0.06665	0.883648	no
RRAGD	chr6	90074334	90121995	OK	2.53895	1.88082	-0.432873	0.432873	0.06665	0.883648	no
UGT2B7	chr4	69954618	69978751	OK	0.557975	1.00593	0.85025	0.85025	0.0667	0.883648	no
CDC7	chr1	91966403	91991321	OK	10.0803	12.8432	0.349463	0.349463	0.06685	0.883648	no
SNCG	chr10	88718287	88723017	OK	0.333781	0.947085	1.50459	1.50459	0.0669	0.883648	no
HECTD2,LOC100188947	chr10	93066718	93371217	OK	10.4662	7.81341	-0.421711	0.421711	0.0669	0.883648	no
CALD1	chr7	134464163	134655480	OK	139.635	109.071	-0.356395	0.356395	0.0669	0.883648	no
GRAMD1C	chr3	113557680	113666113	OK	1.43464	1.95886	0.449329	0.449329	0.06705	0.884514	no
NBEAL1	chr2	203879359	204089946	OK	4.57319	3.6047	-0.34332	0.34332	0.0674	0.884514	no
RPL22L1	chr3	170582664	170588045	OK	34.6161	27.375	-0.338581	0.338581	0.0674	0.884514	no
DUSP4	chr8	29190578	29208267	OK	4.72201	3.619	-0.383812	0.383812	0.06745	0.884514	no
CCNA1	chr13	37005966	37017019	OK	10.3111	13.4547	0.383918	0.383918	0.06755	0.884514	no
LDLRAP1	chr1	25870075	25895377	OK	5.85498	7.80016	0.413841	0.413841	0.06765	0.884514	no
MT1F	chr16	56691854	56693215	OK	13.602	20.9494	0.623086	0.623086	0.06765	0.884514	no
N4BP1	chr16	48572563	48644120	OK	13.1099	10.4337	-0.329411	0.329411	0.0678	0.884514	no
QDPR	chr4	17488015	17513857	OK	16.8307	12.7946	-0.395568	0.395568	0.0678	0.884514	no
TNFRSF10D	chr8	22993103	23021540	OK	9.45781	12.1286	0.358837	0.358837	0.068	0.885128	no
BAMBI	chr10	28966423	28971868	OK	2.93382	1.94031	-0.596491	0.596491	0.06805	0.885128	no
GABPA	chr21	27096790	27144771	OK	12.9337	9.58693	-0.431995	0.431995	0.0681	0.885128	no
GINS4	chr8	41386724	41402950	OK	7.50355	9.62821	0.359693	0.359693	0.06815	0.885128	no
KCNK6	chr19	38810483	38822810	OK	4.00804	5.54723	0.46887	0.46887	0.0684	0.886515	no
BMPR1B	chr4	95679127	96079623	OK	1.30994	1.80598	0.463285	0.463285	0.0685	0.886515	no
SLC25A29	chr14	100757300	100772860	OK	7.59241	10.2471	0.432579	0.432579	0.06865	0.886515	no
UBR4	chr1	19400999	19536746	OK	26.0411	20.344	-0.356186	0.356186	0.0687	0.886515	no
RBBP7	chrX	16862774	16888534	OK	146.564	184.366	0.331044	0.331044	0.0687	0.886515	no
USP18	chr22	18632757	18851927	OK	43.9288	34.8679	-0.333266	0.333266	0.0688	0.886988	no
TTC39B	chr9	15167060	15307358	OK	9.34152	7.18614	-0.37844	0.37844	0.06895	0.887288	no
PARP14	chr3	122399671	122449687	OK	107.194	83.2858	-0.364084	0.364084	0.06905	0.887414	no
REEP6	chr19	1491164	1497924	OK	0.948648	0.370576	-1.3561	1.3561	0.0691	0.887414	no
C3orf67	chr3	58727736	59035715	OK	3.83513	2.42322	-0.662352	0.662352	0.06915	0.887414	no
CLDND1	chr3	98234316	98241910	OK	34.3536	42.903	0.320616	0.320616	0.0694	0.889807	no
GSDMB	chr17	38060847	38074903	OK	0.658923	1.08841	0.724047	0.724047	0.06975	0.892071	no
CD164	chr6	109687716	109703762	OK	236.218	186.155	-0.343611	0.343611	0.0698	0.892071	no
C16orf95	chr16	87336403	87351026	OK	5.51477	3.34364	-0.721881	0.721881	0.0699	0.892071	no
RAB7A	chr3	128444978	128533641	OK	70.7402	56.9919	-0.311774	0.311774	0.0699	0.892071	no
TRIM69	chr15	45028559	45060025	OK	0.900234	0.530187	-0.763798	0.763798	0.07	0.892071	no
USP54	chr10	75256756	75385775	OK	7.89155	6.23248	-0.340503	0.340503	0.07005	0.892071	no
ZZEF1	chr17	3907580	4061154	OK	5.94305	4.66464	-0.349439	0.349439	0.0701	0.892071	no
VOPP1	chr7	55536080	55640200	OK	26.1109	32.7094	0.325054	0.325054	0.07035	0.892992	no
SMCR7L	chr22	39898283	39914520	OK	13.8568	11.0431	-0.327455	0.327455	0.07055	0.89472	no
CD83	chr6	14117486	14137148	OK	6.04662	7.95231	0.395246	0.395246	0.0708	0.895208	no
RASL11B	chr4	53728494	53733002	OK	0.441784	0.838896	0.925152	0.925152	0.07105	0.895208	no
RMST	chr12	97858798	97954974	OK	0.682974	1.16097	0.765424	0.765424	0.0711	0.895208	no
PVRL2	chr19	45349392	45392485	OK	58.9329	46.6576	-0.336962	0.336962	0.0711	0.895208	no
HRK	chr12	117293697	117319232	OK	2.46102	4.66998	0.924159	0.924159	0.0714	0.897371	no
SECISBP2L	chr15	49280834	49338760	OK	16.6263	13.4127	-0.309867	0.309867	0.0714	0.897371	no
THAP8	chr19	36525886	36545664	OK	1.42703	0.790943	-0.851372	0.851372	0.07165	0.89785	no
FAM46B	chr1	27331510	27339333	OK	4.23769	5.89838	0.477038	0.477038	0.07185	0.89785	no
DPP4	chr2	162848658	162931052	OK	8.06313	10.2436	0.345308	0.345308	0.07195	0.89785	no
HES6	chr2	239146907	239148681	OK	0.980859	1.92421	0.972151	0.972151	0.07195	0.89785	no
RNF125	chr18	29598444	29653154	OK	0.493436	0.744957	0.594293	0.594293	0.072	0.89785	no
CYS1	chr2	10196925	10220538	OK	0.816339	1.37449	0.751656	0.751656	0.072	0.89785	no
IFI27	chr14	94571335	94583039	OK	1908.95	1460.71	-0.386106	0.386106	0.0722	0.89785	no
PARP9	chr3	122246759	122294049	OK	66.0241	43.0404	-0.617303	0.617303	0.0722	0.89785	no
ORAI1	chr12	122064454	122081013	OK	7.74493	10.9862	0.504367	0.504367	0.07225	0.89785	no
CABIN1	chr22	24407764	24574596	OK	5.7498	4.50892	-0.35073	0.35073	0.07225	0.89785	no
RNF2	chr1	185014550	185071740	OK	7.62496	9.74698	0.354226	0.354226	0.0724	0.89785	no
CH25H	chr10	90965693	90967071	OK	1.00445	0.476698	-1.07526	1.07526	0.0724	0.89785	no
ITPRIP	chr10	106069241	106098083	OK	14.0065	10.976	-0.351746	0.351746	0.0724	0.89785	no
TECPR2	chr14	102829299	102969252	OK	8.38311	6.47435	-0.37275	0.37275	0.0724	0.89785	no
MYO10	chr5	16662015	16936385	OK	6.27496	8.48028	0.434505	0.434505	0.07255	0.898358	no
LOC375295	chr2	177494308	177502302	OK	1.03349	0.480157	-1.10595	1.10595	0.07275	0.898358	no
PIP4K2B	chr17	36921775	36956158	OK	18.8947	15.0977	-0.323649	0.323649	0.0728	0.898358	no
TFPI	chr2	188328957	188419222	OK	24.6118	19.0562	-0.369091	0.369091	0.07285	0.898358	no
ZNF800	chr7	127004673	127032782	OK	13.8264	10.852	-0.34947	0.34947	0.073	0.898358	no
CYB5RL	chr1	54635346	54665746	OK	2.05718	1.45785	-0.496825	0.496825	0.07305	0.898358	no
GPS2	chr17	7215977	7218658	OK	17.6307	22.77	0.369043	0.369043	0.0731	0.898358	no
KIAA1109	chr4	123073619	123283914	OK	8.43098	6.78904	-0.312493	0.312493	0.07325	0.898358	no
CTNNAL1	chr9	111704850	111775764	OK	67.0534	83.5523	0.317369	0.317369	0.0733	0.898358	no
RLIM	chrX	73802810	73834461	OK	24.8952	20.0345	-0.313386	0.313386	0.0736	0.898358	no
ZNF558	chr19	8919105	8942947	OK	7.7429	5.99314	-0.369562	0.369562	0.0737	0.898358	no
FOS	chr14	75745480	75748937	OK	5.09233	6.96873	0.45257	0.45257	0.07375	0.898358	no
MYADM	chr19	54369610	54379689	OK	29.3415	23.2386	-0.33642	0.33642	0.0741	0.898358	no
MCTP2	chr15	94821420	95027181	OK	3.9502	2.7651	-0.514596	0.514596	0.07425	0.898358	no
LY6E	chr8	144099901	144103827	OK	236.066	187.827	-0.32979	0.32979	0.07425	0.898358	no
TMCO7	chr16	68877465	69119306	OK	5.27558	6.83409	0.373419	0.373419	0.07435	0.898358	no
LAPTM4B	chr8	98787808	98864830	OK	119.326	148.057	0.311245	0.311245	0.07435	0.898358	no
MTSS1L	chr16	70695106	70719954	OK	14.855	18.7121	0.333021	0.333021	0.0744	0.898358	no
P4HA1	chr10	74766854	74869684	OK	39.6151	31.735	-0.319975	0.319975	0.07445	0.898358	no
GPRIN1	chr5	175969511	176037131	OK	8.76444	11.2095	0.354982	0.354982	0.07445	0.898358	no
ZNFX1	chr20	47862437	47905795	OK	60.1095	45.316	-0.407573	0.407573	0.07465	0.898358	no
SON	chr21	34915311	34961014	OK	32.6684	25.2772	-0.370057	0.370057	0.07465	0.898358	no
SLIT3	chr5	168092789	168728133	OK	1.49528	1.05106	-0.508572	0.508572	0.07475	0.898358	no
HELB	chr12	66696283	66736389	OK	2.75728	1.97306	-0.482812	0.482812	0.07485	0.898358	no
ARL4D	chr17	41476352	41478504	OK	23.0304	17.9038	-0.363274	0.363274	0.07495	0.898358	no
GEN1	chr2	17935161	17966787	OK	6.99888	5.52651	-0.340754	0.340754	0.07495	0.898358	no
SERPINB7	chr18	61420276	61472604	OK	0.448289	0.766428	0.773719	0.773719	0.07515	0.898358	no
EIF5A2	chr3	170603028	170626429	OK	16.2064	20.1315	0.312889	0.312889	0.0752	0.898358	no
ZNRF1	chr16	75032914	75145033	OK	2.13985	2.95343	0.464884	0.464884	0.0754	0.898503	no
CCL3	chr17	34415602	34417506	OK	1.62844	0.610737	-1.41487	1.41487	0.0755	0.898503	no
ATP11B	chr3	182511290	182639421	OK	22.8188	18.1753	-0.328246	0.328246	0.0755	0.898503	no
CERK	chr22	47080304	47134152	OK	9.84826	12.5178	0.346034	0.346034	0.07565	0.898503	no
MICAL2	chr11	12132137	12285389	OK	36.3992	45.4337	0.319856	0.319856	0.0757	0.898503	no
IGFBPL1	chr9	38407151	38424444	OK	0.944502	0.56282	-0.746881	0.746881	0.0759	0.898503	no
BCL9	chr1	147013181	147098015	OK	0.971124	0.684636	-0.504319	0.504319	0.07605	0.898503	no
SIGIRR	chr11	405715	417397	OK	0.842542	1.53398	0.864458	0.864458	0.07605	0.898503	no
C15orf39	chr15	75494220	75504610	OK	3.34342	2.44822	-0.449591	0.449591	0.07605	0.898503	no
PLXDC2	chr10	20105371	20569750	OK	0.73168	0.450079	-0.701036	0.701036	0.07635	0.898503	no
LYPLAL1	chr1	219347191	219468909	OK	15.1971	11.8034	-0.364597	0.364597	0.07655	0.898503	no
FDXR	chr17	72858543	72869156	OK	8.92275	12.025	0.430478	0.430478	0.0766	0.898503	no
FAM27A	chr9	45727028	45728283	OK	0.872386	0.285979	-1.60906	1.60906	0.0767	0.898503	no
VCAN	chr5	82767301	82878122	OK	29.8344	23.5534	-0.341044	0.341044	0.0768	0.898503	no
RFC3	chr13	34392205	34540695	OK	14.4122	18.1607	0.333528	0.333528	0.0769	0.898503	no
RIOK3	chr18	21032786	21063099	OK	31.0422	38.3783	0.306058	0.306058	0.07705	0.898503	no
PIK3R1	chr5	67511583	67597748	OK	8.21755	10.2138	0.313742	0.313742	0.07705	0.898503	no
TNS1	chr2	218664511	218843598	OK	1.98326	1.50893	-0.394352	0.394352	0.07715	0.898503	no
GPX4	chr19	1103935	1106787	OK	77.33	96.8379	0.324543	0.324543	0.0772	0.898503	no
MIR3134,PTBP3	chr9	114758831	115112545	OK	30.7662	38.7704	0.33361	0.33361	0.0773	0.898503	no
ADC	chr1	33546713	33585995	OK	0.877425	0.480365	-0.869145	0.869145	0.0774	0.898503	no
ANKRD36BP1	chr1	168195254	168222936	OK	6.70584	8.3459	0.315648	0.315648	0.0774	0.898503	no
KCNE3	chr11	74165885	74178600	OK	0.61762	0.953546	0.626584	0.626584	0.07745	0.898503	no
LSM7	chr19	2321519	2328614	OK	26.9721	19.6489	-0.457019	0.457019	0.0775	0.898503	no
SORCS2	chr4	7194373	7744609	OK	2.06301	4.032	0.966743	0.966743	0.0775	0.898503	no
BCAR3	chr1	94027348	94147641	OK	68.1471	84.8747	0.316683	0.316683	0.07765	0.898503	no
ZNF662	chr3	42947401	42960917	OK	0.739085	0.505883	-0.546935	0.546935	0.0777	0.898503	no
SPG21	chr15	65255362	65282251	OK	44.1455	35.3152	-0.321974	0.321974	0.07775	0.898503	no
HAUS1	chr18	43684297	43708299	OK	27.6203	34.8036	0.333508	0.333508	0.0779	0.898503	no
SBNO1	chr12	123773655	123849396	OK	15.6942	12.3929	-0.34072	0.34072	0.07795	0.898503	no
TAGLN	chr11	117049938	117075508	OK	497.741	396.408	-0.328408	0.328408	0.07805	0.898503	no
DCP1A	chr3	53317444	53381654	OK	11.8136	9.4735	-0.318483	0.318483	0.0784	0.90031	no
FMR1	chrX	146990948	147032647	OK	28.6395	23.2061	-0.303503	0.303503	0.0784	0.90031	no
LYPD1	chr2	133174048	133429070	OK	2.6291	4.47489	0.767286	0.767286	0.07845	0.90031	no
FAM217B	chr20	58508818	58523702	OK	3.32572	2.33587	-0.509703	0.509703	0.0786	0.900555	no
MRPL42	chr12	93861265	93906707	OK	23.8526	30.1222	0.336681	0.336681	0.0788	0.901372	no
MYL9	chr20	35169886	35178226	OK	66.4167	53.2046	-0.319994	0.319994	0.0788	0.901372	no
EML5	chr14	89081173	89259096	OK	0.812868	1.098	0.43378	0.43378	0.07895	0.90145	no
RNASEL	chr1	182542768	182558395	OK	4.00558	3.07886	-0.379614	0.379614	0.07925	0.902337	no
IL20RB	chr3	136676706	136729926	OK	3.27376	2.33792	-0.485723	0.485723	0.07935	0.902337	no
ZBTB17	chr1	16268041	16302627	OK	4.38263	5.86636	0.420671	0.420671	0.0794	0.902337	no
TNS3	chr7	47314681	47622082	OK	12.0234	9.60459	-0.324045	0.324045	0.07965	0.903546	no
SNAPC2	chr19	7985193	7988136	OK	10.0293	7.25203	-0.467759	0.467759	0.07985	0.904514	no
NPR3	chr5	32710290	32791830	OK	3.03917	2.32085	-0.389029	0.389029	0.08005	0.905315	no
WHSC1	chr4	1873122	1983934	OK	39.2503	31.0607	-0.337613	0.337613	0.0802	0.906279	no
TTC30A	chr2	178478420	178483694	OK	2.31884	1.73379	-0.41948	0.41948	0.08085	0.908719	no
PAFAH1B3	chr19	42801184	42814973	OK	8.67116	12.1672	0.488695	0.488695	0.0809	0.908719	no
RNF38	chr9	36336379	36487353	OK	7.82268	9.87242	0.335741	0.335741	0.08095	0.908719	no
LGALSL	chr2	64681326	64688517	OK	2.07294	2.79595	0.43166	0.43166	0.0811	0.908945	no
STEAP1	chr7	89783688	89794143	OK	3.7919	2.61882	-0.534002	0.534002	0.0813	0.909897	no
H6PD	chr1	9294862	9331395	OK	7.17646	5.70024	-0.332252	0.332252	0.08145	0.910121	no
SLC16A9	chr10	61410521	61469649	OK	0.981081	0.646963	-0.600689	0.600689	0.08145	0.910121	no
HDGFRP2	chr19	4472254	4517716	OK	16.9597	13.216	-0.359816	0.359816	0.08165	0.911628	no
PRADC1	chr2	73455133	73460356	OK	6.45716	8.97393	0.474841	0.474841	0.0825	0.919128	no
CD9	chr12	6309256	6347437	OK	202.181	248.729	0.298931	0.298931	0.0826	0.919128	no
C9orf64	chr9	86553226	86571859	OK	13.2305	10.416	-0.345074	0.345074	0.08265	0.919128	no
RPRD1A	chr18	33569690	33647508	OK	22.7698	18.4689	-0.302018	0.302018	0.0831	0.922139	no
PTPN14	chr1	214521842	214725817	OK	17.97	14.5638	-0.303205	0.303205	0.08315	0.922139	no
TNFRSF11B	chr8	119935795	119964383	OK	9.94076	12.7579	0.359963	0.359963	0.08325	0.922139	no
MBNL2	chr13	97874540	98046374	OK	18.3759	22.6902	0.304257	0.304257	0.08345	0.923623	no
C17orf97	chr17	260117	264457	OK	3.49141	2.40774	-0.536129	0.536129	0.08365	0.923646	no
SLC15A4	chr12	129277734	129308541	OK	53.279	43.2436	-0.301082	0.301082	0.084	0.925322	no
PAG1	chr8	81880045	82024303	OK	2.21851	2.81668	0.344403	0.344403	0.084	0.925322	no
MRPL21	chr11	68658742	68671303	OK	37.9511	52.2365	0.460918	0.460918	0.0844	0.928997	no
SORBS1	chr10	97071528	97321171	OK	0.699375	0.969349	0.47095	0.47095	0.08465	0.929925	no
TK2	chr16	66541905	66584361	OK	12.9538	10.3359	-0.325707	0.325707	0.0847	0.929925	no
LAPTM5	chr1	31205314	31230683	OK	0.612989	1.04946	0.775713	0.775713	0.08495	0.929942	no
NSF,NSFP1	chr17	44502967	44834828	OK	20.7583	25.777	0.312394	0.312394	0.08495	0.929942	no
FAIM3	chr1	207070787	207095378	OK	2.47587	3.79435	0.615916	0.615916	0.085	0.929942	no
GCH1	chr14	55308723	55369542	OK	8.85065	11.403	0.365561	0.365561	0.08505	0.929942	no
SOCS3	chr17	76352858	76356158	OK	7.4606	9.69551	0.378026	0.378026	0.0851	0.929942	no
MOCS1	chr6	39760158	39902290	OK	4.56911	6.00584	0.394451	0.394451	0.08515	0.929942	no
BVES	chr6	105544698	105585049	OK	9.20504	6.81591	-0.433517	0.433517	0.08525	0.930129	no
SOCS2	chr12	93959403	93970065	OK	2.64305	1.83461	-0.526726	0.526726	0.0853	0.930129	no
ELK4	chr1	205577070	205602000	OK	15.039	12.2435	-0.296691	0.296691	0.0855	0.930515	no
FAM84B	chr8	127564682	127570711	OK	8.72579	6.94732	-0.328829	0.328829	0.0856	0.930515	no
S1PR2	chr19	10332108	10341948	OK	2.3544	1.66329	-0.501323	0.501323	0.08575	0.930515	no
SPC24	chr19	11256112	11266484	OK	11.9959	16.6612	0.473957	0.473957	0.0859	0.930515	no
ZNF563	chr19	12428303	12444534	OK	1.06795	1.52165	0.510793	0.510793	0.0859	0.930515	no
DNAJC22	chr12	49741040	49747549	OK	2.67487	1.81119	-0.562529	0.562529	0.08595	0.930515	no
RPTOR	chr17	78518521	78940225	OK	10.3055	7.53251	-0.452217	0.452217	0.08595	0.930515	no
DNAJC27	chr2	25166504	25194963	OK	0.893416	1.25571	0.491103	0.491103	0.086	0.930515	no
GBA	chr1	155204238	155214653	OK	22.8562	18.2063	-0.328147	0.328147	0.0861	0.930699	no
IL17RD	chr3	57124009	57199403	OK	0.979666	1.30758	0.416539	0.416539	0.08615	0.930699	no
LAMP3	chr3	182840002	182880667	OK	10.871	8.55791	-0.345152	0.345152	0.0863	0.931601	no
WDR70	chr5	37379401	37752774	OK	18.2303	14.6009	-0.320278	0.320278	0.08655	0.932861	no
INA	chr10	105036906	105050108	OK	3.25333	4.34643	0.417915	0.417915	0.0867	0.932862	no
FAM176A	chr2	75719369	75796848	OK	13.1525	16.7997	0.353103	0.353103	0.0867	0.932862	no
ACBD7	chr10	15117437	15130775	OK	1.69827	2.32107	0.450723	0.450723	0.08675	0.932862	no
EGLN3	chr14	34393204	34420284	OK	3.14487	4.26741	0.440361	0.440361	0.08695	0.933221	no
PFKFB4	chr3	48555116	48594227	OK	6.80514	5.26975	-0.368889	0.368889	0.08695	0.933221	no
ITPK1	chr14	93403258	93582263	OK	26.177	32.4885	0.311626	0.311626	0.087	0.933221	no
FLNB	chr3	57994126	58157982	OK	109.017	85.5543	-0.349635	0.349635	0.0873	0.93447	no
FAM165B	chr21	35747748	35775068	OK	7.29228	9.90383	0.441616	0.441616	0.0875	0.935716	no
C1D	chr2	68269331	68290159	OK	14.1881	10.8765	-0.383468	0.383468	0.08755	0.935716	no
BMP2	chr20	6748744	6760910	OK	1.0817	1.56832	0.535913	0.535913	0.0877	0.936604	no
FUT8	chr14	65877309	66210839	OK	13.6584	11.0289	-0.308489	0.308489	0.0879	0.937843	no
AK4	chr1	65613231	65697828	OK	36.1165	29.3765	-0.297994	0.297994	0.0882	0.937993	no
SAP130	chr2	128698787	128785563	OK	7.30407	5.31072	-0.459795	0.459795	0.0882	0.937993	no
LPIN3	chr20	39969449	39995498	OK	3.81808	5.07584	0.410801	0.410801	0.0882	0.937993	no
HAPLN1	chr5	82934016	83016896	OK	7.56286	5.87587	-0.364128	0.364128	0.08835	0.937993	no
TPRN	chr9	140086068	140095163	OK	3.27565	4.58809	0.486109	0.486109	0.08845	0.937993	no
SPINT1	chr15	41136245	41149886	OK	5.90425	7.81025	0.403615	0.403615	0.0885	0.937993	no
BST2	chr19	17513754	17536392	OK	261.462	208.522	-0.326404	0.326404	0.08865	0.938162	no
TMEM165	chr4	56262089	56292342	OK	90.0381	73.0874	-0.300913	0.300913	0.0889	0.938847	no
MKI67IP	chr2	122407229	122494503	OK	50.7003	41.3482	-0.29417	0.29417	0.089	0.938847	no
ETV4	chr17	41605210	41623762	OK	9.64721	12.3861	0.360539	0.360539	0.08905	0.938847	no
ARHGEF1	chr19	42386648	42411720	OK	6.72068	8.71115	0.374256	0.374256	0.08905	0.938847	no
TET3	chr2	74212886	74335302	OK	4.57692	3.63762	-0.331379	0.331379	0.0893	0.940381	no
SNPH	chr20	1246959	1289971	OK	1.22827	1.71889	0.484851	0.484851	0.08935	0.940381	no
ZMPSTE24	chr1	40723732	40759856	OK	38.1883	31.081	-0.297096	0.297096	0.0896	0.940381	no
ZSCAN23	chr6	28389192	28411279	OK	1.52159	1.10321	-0.463871	0.463871	0.0896	0.940381	no
ANKS1A	chr6	34857037	35059190	OK	5.31976	4.11266	-0.371289	0.371289	0.08965	0.940381	no
NLRP10	chr11	7978809	7987038	OK	0.575079	0.875133	0.605743	0.605743	0.0897	0.940381	no
SLC24A1	chr15	65903716	65948859	OK	1.60309	1.21232	-0.403081	0.403081	0.0898	0.940381	no
BRK1	chr3	10157332	10168874	OK	72.2918	89.2254	0.303623	0.303623	0.0898	0.940381	no
EID1	chr15	49115933	49255641	OK	81.0034	99.5633	0.297632	0.297632	0.09	0.941771	no
LOC284080	chr17	48127711	48133263	OK	0.934277	1.33588	0.515869	0.515869	0.0902	0.942755	no
PXDN	chr2	1635491	1748895	OK	58.0853	71.7685	0.305178	0.305178	0.09025	0.942755	no
C7orf13	chr7	156431059	156433348	OK	1.47659	0.917381	-0.686677	0.686677	0.09035	0.942755	no
MCM3AP	chr21	47649157	47705869	OK	18.508	15.0337	-0.299948	0.299948	0.0905	0.942755	no
SMG1	chr16	18816112	18937726	OK	13.9686	11.3924	-0.294114	0.294114	0.0906	0.942755	no
RRAD	chr16	66955581	66959439	OK	35.6847	45.5221	0.351261	0.351261	0.0906	0.942755	no
SLC2A11	chr22	24199030	24229078	OK	2.21103	3.09677	0.486044	0.486044	0.0906	0.942755	no
ATF3	chr1	212738675	212794119	OK	54.9137	68.183	0.312245	0.312245	0.0907	0.942755	no
FAM13B	chr5	137225124	137368802	OK	9.83005	12.1371	0.304152	0.304152	0.09085	0.943073	no
MID1	chrX	10413349	10851809	OK	4.28754	5.47131	0.351736	0.351736	0.09145	0.945972	no
CORO1A,LOC606724	chr16	30194730	30200575	OK	0.984627	0.531273	-0.890122	0.890122	0.0915	0.945972	no
TRIM38	chr6	25962841	25989968	OK	21.5569	17.4033	-0.308788	0.308788	0.0915	0.945972	no
TBL1XR1	chr3	176738541	176915083	OK	33.0959	26.9355	-0.297141	0.297141	0.09155	0.945972	no
RAP1GAP2	chr17	2699731	2941035	OK	2.4993	1.89108	-0.402316	0.402316	0.09175	0.947157	no
PBX1	chr1	164528596	164821060	OK	0.966153	0.695825	-0.473526	0.473526	0.0918	0.947157	no
FSTL1,MIR198	chr3	120113060	120169918	OK	315.219	246.172	-0.356686	0.356686	0.09205	0.949037	no
RNF182	chr6	13924676	13980240	OK	2.93834	3.87181	0.398008	0.398008	0.09225	0.949517	no
PURB	chr7	44915891	44924960	OK	23.9488	19.5269	-0.294494	0.294494	0.0923	0.949517	no
A2LD1	chr13	100741268	101241046	OK	2.28087	1.20813	-0.916808	0.916808	0.0926	0.951904	no
BRCA2	chr13	32889131	32974613	OK	5.84275	4.74307	-0.300827	0.300827	0.09275	0.952746	no
HDHD2	chr18	44633711	44676875	OK	10.8671	13.6787	0.331964	0.331964	0.093	0.954614	no
HS1BP3	chr2	20817563	20850864	OK	9.84122	7.5874	-0.375231	0.375231	0.09315	0.955453	no
PABPC1L	chr20	43538702	43567962	OK	3.23539	4.47182	0.466924	0.466924	0.09335	0.956428	no
CEP85L	chr6	118781934	119031238	OK	7.18386	9.80841	0.449261	0.449261	0.0934	0.956428	no
E2F1	chr20	32263291	32275368	OK	19.6589	24.5575	0.320982	0.320982	0.0936	0.956514	no
LRRC3	chr21	45875392	45878739	OK	1.04212	0.619075	-0.751328	0.751328	0.0937	0.956514	no
LAMA1	chr18	6941742	7117813	OK	2.83715	2.22902	-0.348034	0.348034	0.09375	0.956514	no
ECSCR	chr5	138784244	138842320	OK	0.257502	0.712077	1.46745	1.46745	0.0938	0.956514	no
MIR4667,TESK1	chr9	35605280	35618424	OK	3.56378	5.17126	0.537107	0.537107	0.0939	0.956837	no
DLGAP4	chr20	34995443	35157066	OK	6.83813	5.2466	-0.38222	0.38222	0.0942	0.959196	no
SSX2IP	chr1	85109389	85156407	OK	6.51745	8.41826	0.369213	0.369213	0.09435	0.960025	no
PMS2P5	chr7	74306893	74336166	OK	1.3286	2.22547	0.744202	0.744202	0.0946	0.961172	no
CDK5	chr7	150750898	150755052	OK	6.275	8.52788	0.442572	0.442572	0.0948	0.962505	no
NT5DC2	chr3	52529355	52569093	OK	20.2088	25.6497	0.343958	0.343958	0.095	0.963139	no
PTPN18	chr2	131113579	131132982	OK	6.92385	5.39267	-0.360576	0.360576	0.0951	0.963455	no
STK35	chr20	2082527	2129198	OK	9.85235	7.92748	-0.313606	0.313606	0.09545	0.966302	no
PDCL3	chr2	101179417	101193201	OK	16.5274	12.9296	-0.354183	0.354183	0.09565	0.966351	no
LOC441666	chr10	42827313	42863493	OK	0.737987	0.534097	-0.466494	0.466494	0.0957	0.966351	no
RNF144A	chr2	7052406	7184309	OK	3.68725	2.85808	-0.367501	0.367501	0.09575	0.966351	no
GCNT1	chr9	79056581	79122332	OK	9.01043	7.25438	-0.312743	0.312743	0.09575	0.966351	no
ZMAT2	chr5	140080031	140086239	OK	36.6774	45.0717	0.297329	0.297329	0.0958	0.966351	no
ALKBH8	chr11	107373452	107436461	OK	2.2555	2.92634	0.375652	0.375652	0.09605	0.967731	no
C9orf72	chr9	27546542	27573864	OK	6.05186	4.69716	-0.365589	0.365589	0.09625	0.967731	no
C4orf43	chr4	164415672	164441691	OK	19.1408	15.3234	-0.320918	0.320918	0.09635	0.967731	no
ATG16L1	chr2	234160216	234204320	OK	10.4044	13.5269	0.378627	0.378627	0.09675	0.967731	no
SPRY1	chr4	124317955	124324909	OK	1.0165	1.50251	0.56376	0.56376	0.09675	0.967731	no
ZNF684	chr1	40997232	41013841	OK	1.50678	2.13006	0.499429	0.499429	0.0968	0.967731	no
ARNT2	chr15	80696691	80890277	OK	1.64831	1.22533	-0.427812	0.427812	0.0968	0.967731	no
TMEM240	chr1	1470157	1475740	OK	0.675266	0.204915	-1.72043	1.72043	0.097	0.967731	no
TCTN3	chr10	97423152	97453900	OK	19.613	15.7891	-0.312882	0.312882	0.09705	0.967731	no
AMZ2P1	chr17	62962667	62971739	OK	1.57469	0.856657	-0.878281	0.878281	0.09705	0.967731	no
BRMS1L	chr14	36295596	36344722	OK	8.77982	6.96925	-0.333189	0.333189	0.0971	0.967731	no
KLF10	chr8	103661004	103667983	OK	54.0538	44.3155	-0.286585	0.286585	0.0971	0.967731	no
TBC1D13	chr9	131549509	131572933	OK	4.575	5.88537	0.363362	0.363362	0.0971	0.967731	no
TBC1D2	chr9	100961189	101018003	OK	19.4527	24.0099	0.303654	0.303654	0.09715	0.967731	no
NAMPT	chr7	105881036	105925638	OK	126.679	100.824	-0.32933	0.32933	0.0972	0.967731	no
KCTD9	chr8	25285363	25315984	OK	26.2154	21.3627	-0.295323	0.295323	0.0972	0.967731	no
LOC729678	chr5	180256953	180262726	OK	2.01991	1.16207	-0.797592	0.797592	0.09725	0.967731	no
NGFRAP1	chrX	102631267	102633001	OK	86.9495	107.047	0.300001	0.300001	0.09775	0.970558	no
B3GNT5	chr3	182895830	183145855	OK	31.3827	25.5289	-0.29784	0.29784	0.09785	0.970558	no
ANGPTL6	chr19	10196805	10213425	OK	9.34213	5.35301	-0.8034	0.8034	0.0979	0.970558	no
TERF2IP	chr16	75681634	75691341	OK	26.229	32.2911	0.299972	0.299972	0.09795	0.970558	no
BARD1	chr2	215590152	215674428	OK	15.2911	12.1907	-0.326915	0.326915	0.09855	0.973746	no
CEP112	chr17	63631458	64188212	OK	2.42508	1.85783	-0.384416	0.384416	0.09885	0.975334	no
KLF3	chr4	38614321	38703129	OK	11.9285	9.69413	-0.299234	0.299234	0.09885	0.975334	no
ZNF334	chr20	45128600	45142194	OK	1.44375	1.05564	-0.451706	0.451706	0.099	0.975738	no
HAS1	chr19	52216364	52227231	OK	1.63915	0.935242	-0.809534	0.809534	0.09905	0.975738	no
ZNF300	chr5	150273528	150284545	OK	5.33728	6.73459	0.335485	0.335485	0.0991	0.975738	no
KAT5	chr11	65479472	65488409	OK	15.4363	11.6214	-0.409545	0.409545	0.0992	0.976036	no
NFKBIE	chr6	44225902	44233525	OK	12.6523	9.53329	-0.408349	0.408349	0.0996	0.979283	no
RHBDD1	chr2	227700670	227863923	OK	7.90028	6.10068	-0.372932	0.372932	0.0999	0.979482	no
TRUB2	chr9	131067230	131096351	OK	19.3526	14.3563	-0.430842	0.430842	0.0999	0.979482	no
HLA-A,HLA-H	chr6_m	991650	1410862	OK	68.6212	55.798	-0.29844	0.29844	0.10005	0.980266	no
PRRC2B	chr9	134269586	134375901	OK	15.5271	12.7319	-0.28634	0.28634	0.10025	0.981046	no
STRA13	chr17	79976577	79980773	OK	14.1995	19.0265	0.422174	0.422174	0.10035	0.981046	no
CTSD	chr11	1490684	1785501	OK	72.4144	89.3067	0.302491	0.302491	0.10045	0.981046	no
SEZ6L2	chr16	29882479	29910795	OK	3.62739	2.69002	-0.431316	0.431316	0.10075	0.982313	no
NEURL3	chr2	97163381	97173846	OK	1.60311	0.921871	-0.798233	0.798233	0.1009	0.98309	no
HOXA10,HOXA10-HOXA9,HOXA9	chr7	27202056	27219880	OK	2.59744	3.63908	0.486484	0.486484	0.10125	0.983254	no
SMURF1	chr7	98625057	98741743	OK	11.9753	9.71405	-0.301918	0.301918	0.1013	0.983254	no
KRT7	chr12	52626462	52702947	OK	515.231	407.988	-0.336692	0.336692	0.1014	0.983254	no
CHMP5	chr9	33264876	33282067	OK	77.4094	63.5169	-0.285367	0.285367	0.10145	0.983254	no
PEX16	chr11	45931219	45939674	OK	5.09581	3.6357	-0.487077	0.487077	0.1017	0.983254	no
NUDT4,NUDT4P1	chr12	93771700	93797024	OK	34.4534	28.2961	-0.284045	0.284045	0.1017	0.983254	no
BTC	chr4	75669968	75720046	OK	7.21432	5.60759	-0.363484	0.363484	0.10185	0.983254	no
GLI3	chr7	42000547	42277430	OK	1.44832	1.08872	-0.411751	0.411751	0.1019	0.983254	no
MYO5C	chr15	52484422	52587995	OK	6.37903	7.82405	0.294579	0.294579	0.102	0.983541	no
B3GALNT1	chr3	160801670	160823160	OK	20.4339	24.9172	0.286182	0.286182	0.10215	0.983633	no
PPP2R2A	chr8	26149006	26230195	OK	15.7778	12.8375	-0.297529	0.297529	0.1023	0.9844	no
GJB3	chr1	35246789	35251967	OK	0.888022	1.41877	0.67597	0.67597	0.10245	0.985167	no
SNCA	chr4	90645249	90763142	OK	3.8964	2.97663	-0.388461	0.388461	0.10265	0.986412	no
SGK223	chr8	8175257	8243881	OK	0.444182	0.706359	0.669251	0.669251	0.10275	0.986696	no
PVRL3	chr3	110790605	110920288	OK	25.7809	20.6063	-0.323213	0.323213	0.1029	0.987152	no
MARCH4	chr2	217122584	217236750	OK	0.738245	0.470144	-0.650995	0.650995	0.10295	0.987152	no
PRDM10	chr11	129769600	129875381	OK	2.89467	2.23007	-0.37631	0.37631	0.10315	0.987152	no
ARID1A	chr1	27022521	27108601	OK	5.57049	4.47656	-0.315414	0.315414	0.1033	0.987238	no
DUSP5	chr10	112257624	112271302	OK	56.7049	69.0484	0.284134	0.284134	0.1033	0.987238	no
C1orf54	chr1	150245182	150253335	OK	0.349124	0.886565	1.34448	1.34448	0.1035	0.988474	no
PTPN21	chr14	88932121	89021259	OK	8.38146	6.77342	-0.307316	0.307316	0.10385	0.990466	no
PARVB	chr22	44395090	44565381	OK	7.02871	5.30607	-0.405616	0.405616	0.10405	0.991698	no
RBM26-AS1	chr13	79980161	79998495	OK	15.0148	9.05561	-0.729499	0.729499	0.10435	0.993205	no
EFHC1	chr6	52284993	52360583	OK	5.32403	6.75378	0.343176	0.343176	0.1045	0.993957	no
HKDC1	chr10	70980058	71027315	OK	2.40627	3.14437	0.385972	0.385972	0.1047	0.995183	no
KANSL3	chr2	97258906	97304115	OK	21.6503	17.5708	-0.301214	0.301214	0.10485	0.995933	no
TBC1D24	chr16	2525140	2555734	OK	5.26473	6.61977	0.330421	0.330421	0.1053	0.9975	no
CACNB1	chr17	37329518	37353956	OK	3.4317	4.57666	0.415372	0.415372	0.1053	0.9975	no
RC3H1	chr1	173900123	173991475	OK	10.7363	8.79445	-0.287837	0.287837	0.10545	0.998246	no
VCPIP1	chr8	67540627	67579459	OK	10.8768	8.93788	-0.283251	0.283251	0.1058	0.999083	no
FAM32A	chr19	16296234	16302857	OK	50.4813	41.1598	-0.294515	0.294515	0.106	0.999083	no
MIR3916	chr1	247353132	247374189	OK	10.2274	13.4946	0.399952	0.399952	0.1062	0.999083	no
CXorf40B	chrX	149100263	149106716	OK	7.96016	10.3835	0.383419	0.383419	0.1062	0.999083	no
RAD18	chr3	8894601	9005168	OK	12.6235	16.2593	0.36515	0.36515	0.10635	0.999083	no
HES2	chr1	6475293	6479979	OK	0.675733	0.990964	0.552378	0.552378	0.1065	0.999083	no
TREX1	chr3	48507228	48509044	OK	14.5813	11.2332	-0.376353	0.376353	0.1065	0.999083	no
CCRL2	chr3	46448720	46451014	OK	1.42034	0.910011	-0.642278	0.642278	0.1067	0.999083	no
CHTF18	chr16	838621	850733	OK	2.92413	3.95828	0.436865	0.436865	0.10675	0.999083	no
MIR4723,TMEM199	chr17	26684676	26690706	OK	17.5117	22.0791	0.334363	0.334363	0.10675	0.999083	no
C1QL1	chr17	43036857	43045644	OK	1.61734	2.79861	0.791085	0.791085	0.10695	0.999083	no
TCF12	chr15	57210832	57582109	OK	20.371	24.7138	0.278798	0.278798	0.1071	0.999083	no
SP2	chr17	45973412	46018749	OK	1.04072	1.78221	0.776091	0.776091	0.1072	0.999083	no
PLAUR	chr19	44150246	44174498	OK	83.8393	68.617	-0.289061	0.289061	0.10725	0.999083	no
GBP4	chr1	89646830	89664633	OK	6.23894	5.00912	-0.316743	0.316743	0.1074	0.999083	no
BDH1	chr3	197236653	197300194	OK	3.49599	4.57446	0.3879	0.3879	0.10765	0.999083	no
RGS4	chr1	163038395	163046592	OK	27.8918	34.3498	0.300464	0.300464	0.10775	0.999083	no
GAL3ST4	chr7	99756864	99766373	OK	2.28333	1.57126	-0.539216	0.539216	0.10775	0.999083	no
CBLB	chr3	105374425	105588209	OK	4.07949	3.11957	-0.387041	0.387041	0.10795	0.999083	no
TADA2B	chr4	6911170	7059793	OK	8.98914	6.31388	-0.509655	0.509655	0.10795	0.999083	no
KLF8	chrX	56258821	56314322	OK	0.742693	0.518657	-0.517985	0.517985	0.10805	0.999083	no
KRT80	chr12	52562779	52585784	OK	8.58094	10.7225	0.321432	0.321432	0.10815	0.999083	no
MT1G	chr16	56700411	56701977	OK	3.26717	6.51077	0.994786	0.994786	0.109	0.999657	no
PDCD7	chr15	65409716	65426174	OK	11.4488	8.98075	-0.350284	0.350284	0.1091	0.999657	no
FAM49B	chr8	130851838	131029396	OK	17.7156	14.5075	-0.28823	0.28823	0.10925	0.999657	no
AKIRIN1	chr1	39456915	39471737	OK	52.9223	43.7636	-0.274142	0.274142	0.10975	0.999657	no
ZC3HAV1	chr7	138728137	138794492	OK	39.647	31.7125	-0.32216	0.32216	0.1098	0.999657	no
RCAN3	chr1	24822822	24864947	OK	7.98025	6.20778	-0.362358	0.362358	0.11	0.999657	no
PROS1	chr3	93591880	93692934	OK	5.31466	6.67607	0.329022	0.329022	0.1101	0.999657	no
MEX3C	chr18	48700919	48724051	OK	21.7333	26.4789	0.284938	0.284938	0.11015	0.999657	no
ZNF562	chr19	9756433	9785776	OK	9.98335	8.15903	-0.291127	0.291127	0.1102	0.999657	no
CDKN1B	chr12	12870301	12875305	OK	24.049	19.5284	-0.300403	0.300403	0.11035	0.999657	no
USP38	chr4	144106064	144145759	OK	15.7543	12.9234	-0.285756	0.285756	0.1106	0.999657	no
ATP5G1	chr17	46970147	46973232	OK	101.188	125	0.304888	0.304888	0.11065	0.999657	no
EIF3B	chr7	2393795	2420378	OK	92.1645	75.7467	-0.283029	0.283029	0.1108	0.999657	no
DCHS2	chr4	154926185	155412930	OK	4.63165	2.68818	-0.784895	0.784895	0.111	0.999657	no
TRPT1	chr11	63974151	63993726	OK	6.96284	9.76688	0.488223	0.488223	0.1111	0.999657	no
ADH5	chr4	99992129	100009931	OK	88.1281	70.6192	-0.319541	0.319541	0.1111	0.999657	no
PIKFYVE	chr2	209130973	209223475	OK	10.7276	8.72626	-0.297887	0.297887	0.11115	0.999657	no
C1orf115	chr1	220863627	220872499	OK	1.70559	1.23495	-0.465815	0.465815	0.11145	0.999657	no
OCEL1	chr19	17337054	17340265	OK	1.62868	2.62092	0.686373	0.686373	0.1115	0.999657	no
GPR157	chr1	9160217	9189229	OK	3.68668	2.44403	-0.59306	0.59306	0.11175	0.999657	no
IRF6	chr1	209958967	209979520	OK	0.727685	0.502747	-0.533481	0.533481	0.11215	0.999657	no
CD200	chr3	112051837	112081658	OK	9.00901	7.04721	-0.354316	0.354316	0.11215	0.999657	no
IL15RA	chr10	5994333	6020150	OK	4.13101	5.58658	0.435471	0.435471	0.1126	0.999657	no
ITGBL1	chr13	102104965	102370941	OK	0.580035	0.873009	0.589855	0.589855	0.1126	0.999657	no
SERTAD3	chr19	40946747	40950282	OK	13.4236	10.3943	-0.368981	0.368981	0.1126	0.999657	no
FST	chr5	52776263	52783265	OK	1.98478	1.41432	-0.48887	0.48887	0.11265	0.999657	no
CEP250	chr20	34042997	34105408	OK	7.312	5.98	-0.290121	0.290121	0.11285	0.999657	no
TMEM136	chr11	120195837	120204422	OK	6.17937	4.9325	-0.325141	0.325141	0.1129	0.999657	no
MARC2	chr1	220921675	220958339	OK	1.30309	1.89833	0.542787	0.542787	0.11315	0.999657	no
ZFPM2	chr8	106331146	106816767	OK	1.53378	1.08235	-0.502931	0.502931	0.11315	0.999657	no
GLT25D1	chr19	17666510	17693971	OK	57.639	47.7048	-0.272909	0.272909	0.11345	0.999657	no
ALDH18A1	chr10	97365685	97416567	OK	28.8932	34.9869	0.276089	0.276089	0.1136	0.999657	no
TRIM16	chr17	15531223	15586193	OK	42.8671	34.995	-0.292724	0.292724	0.1136	0.999657	no
SLC9A3	chr5	473333	524549	OK	3.72769	2.65797	-0.487958	0.487958	0.11415	0.999657	no
ZDHHC3	chr3	44956629	45017674	OK	5.75545	6.99896	0.282212	0.282212	0.11435	0.999657	no
PALLD	chr4	169418216	169849608	OK	60.1668	49.7073	-0.275511	0.275511	0.1144	0.999657	no
PC	chr11	66615907	66725847	OK	1.48788	2.26719	0.607646	0.607646	0.11445	0.999657	no
RNF180	chr5	63461670	63668696	OK	0.722388	0.398914	-0.856695	0.856695	0.1147	0.999657	no
SLC25A33	chr1	9599527	9642831	OK	17.9786	22.4891	0.322943	0.322943	0.1148	0.999657	no
SCARB2	chr4	77079836	77232283	OK	53.6645	43.7956	-0.293183	0.293183	0.1148	0.999657	no
CNKSR3	chr6	154726432	154831753	OK	7.41278	9.41366	0.344741	0.344741	0.11485	0.999657	no
SRCAP	chr16	30709651	30757084	OK	4.13849	3.34486	-0.307157	0.307157	0.1149	0.999657	no
NIPSNAP3A	chr9	107509968	107522403	OK	17.8059	22.1063	0.312098	0.312098	0.11495	0.999657	no
CDC6	chr17	38444145	38459413	OK	52.7181	63.9597	0.278864	0.278864	0.11505	0.999657	no
TMEM198	chr2	220408744	220415317	OK	2.00206	1.26183	-0.665964	0.665964	0.11505	0.999657	no
TSPYL4	chr6	116571130	116575261	OK	8.48191	6.84282	-0.309797	0.309797	0.1153	0.999657	no
LINC00338,SEC14L1	chr17	75084724	75213181	OK	53.6176	66.0164	0.300118	0.300118	0.1154	0.999657	no
KLHL25	chr15	86302558	86338189	OK	1.41624	1.99487	0.494229	0.494229	0.11545	0.999657	no
C18orf25	chr18	43753480	43846955	OK	19.5612	16.1371	-0.277617	0.277617	0.1155	0.999657	no
CCDC93	chr2	118673053	118771739	OK	15.0184	12.4409	-0.271639	0.271639	0.1157	0.999657	no
SLC39A9	chr14	69865095	69929107	OK	31.2388	25.8452	-0.273442	0.273442	0.116	0.999657	no
C6orf132	chr6	42067365	42110915	OK	3.7286	5.14547	0.46467	0.46467	0.116	0.999657	no
SGK1	chr6	134490383	134639196	OK	72.5372	59.2817	-0.291134	0.291134	0.11605	0.999657	no
MT1X	chr16	56716381	56718108	OK	71.2676	92.606	0.37786	0.37786	0.1161	0.999657	no
LOC100506990	chr8	12039612	12424580	OK	3.2582	2.3684	-0.46016	0.46016	0.11645	0.999657	no
ZNF107,ZNF138	chr7	64126510	64294059	OK	7.11295	5.65897	-0.329907	0.329907	0.11665	0.999657	no
IFNGR2	chr21	34775201	34852316	OK	16.9015	11.7254	-0.527506	0.527506	0.11675	0.999657	no
HIAT1	chr1	100503788	100548929	OK	33.0657	40.0741	0.277335	0.277335	0.1171	0.999657	no
CTBS	chr1	85018708	85040163	OK	5.5007	4.30459	-0.353739	0.353739	0.11715	0.999657	no
SLC43A3	chr11	57174338	57195053	OK	62.2854	51.375	-0.277827	0.277827	0.1172	0.999657	no
PRICKLE1	chr12	42850505	42983572	OK	17.3124	20.9654	0.276211	0.276211	0.11745	0.999657	no
CDK13	chr7	39989958	40136733	OK	12.2894	10.1391	-0.277489	0.277489	0.1175	0.999657	no
WDR27	chr6	169857302	170102159	OK	3.59838	2.77383	-0.375467	0.375467	0.11805	0.999657	no
ZNF12	chr7	6727975	6746566	OK	9.83433	8.07757	-0.283905	0.283905	0.11815	0.999657	no
SPPL2A	chr15	50999600	51057910	OK	48.6603	40.1043	-0.278987	0.278987	0.11835	0.999657	no
SYNM	chr15	99645285	99675800	OK	2.19653	2.77399	0.336736	0.336736	0.1184	0.999657	no
PROCR	chr20	33759646	33765165	OK	38.1267	30.9357	-0.30153	0.30153	0.1184	0.999657	no
MUC1	chr1	155158217	155163170	OK	5.56023	4.16625	-0.416395	0.416395	0.11845	0.999657	no
PATL2	chr15	44957870	45003560	OK	1.77224	1.21608	-0.543335	0.543335	0.11875	0.999657	no
PER2	chr2	239152678	239197207	OK	1.00178	1.33624	0.415614	0.415614	0.1189	0.999657	no
PI4KAP1	chr22	20383730	20402367	OK	0.643186	1.02848	0.677213	0.677213	0.1189	0.999657	no
FBRSL1	chr12	133067156	133161773	OK	2.91839	2.06616	-0.498218	0.498218	0.1191	0.999657	no
CLDN15	chr7	100875372	100882755	OK	2.34812	1.61625	-0.538857	0.538857	0.1192	0.999657	no
PDP2	chr16	66914382	66925003	OK	2.12999	2.69194	0.337801	0.337801	0.1195	0.999657	no
C1orf233	chr1	1533387	1535476	OK	2.07253	3.19252	0.623305	0.623305	0.11965	0.999657	no
PIGV,ZDHHC18	chr1	27112874	27182211	OK	40.9782	33.618	-0.285625	0.285625	0.1198	0.999657	no
RAB11FIP2	chr10	119764291	119806114	OK	7.22432	8.96926	0.312128	0.312128	0.11985	0.999657	no
LIMK1	chr7	73498106	73536857	OK	19.4465	15.8282	-0.297015	0.297015	0.1199	0.999657	no
VDR	chr12	48235318	48298814	OK	2.45489	1.88727	-0.379352	0.379352	0.12005	0.999657	no
CTDSPL	chr3	37903668	38025960	OK	10.4824	12.8336	0.29195	0.29195	0.1201	0.999657	no
NRBP2	chr8	144915524	144923146	OK	3.7003	4.7633	0.364319	0.364319	0.12025	0.999657	no
NOLC1	chr10	103911574	103923875	OK	45.0186	37.4316	-0.266266	0.266266	0.1205	0.999657	no
C1orf187	chr1	11751780	11780336	OK	0.716537	1.2074	0.752787	0.752787	0.1206	0.999657	no
WIPF2	chr17	38375573	38439055	OK	6.47649	7.95782	0.297162	0.297162	0.12075	0.999657	no
ADAMTS2	chr5	178537851	178772431	OK	9.33992	7.1495	-0.385567	0.385567	0.12095	0.999657	no
APOBEC3A,APOBEC3B	chr22	39353526	39388783	OK	1.01093	1.56018	0.626024	0.626024	0.12125	0.999657	no
BCR	chr22	23522551	23660224	OK	8.60093	7.02147	-0.292719	0.292719	0.1213	0.999657	no
KCNQ5	chr6	73331570	73908573	OK	1.72003	2.21341	0.363839	0.363839	0.12135	0.999657	no
MATL2963	chr12	7247145	7281466	OK	3.10837	2.17372	-0.51599	0.51599	0.1214	0.999657	no
MOV10	chr1	113217047	113243368	OK	28.6287	23.6369	-0.276426	0.276426	0.12155	0.999657	no
IL11	chr19	55875756	55881814	OK	5.26617	4.00946	-0.393345	0.393345	0.1216	0.999657	no
SPAG1	chr8	101170262	101254132	OK	8.35572	10.2016	0.287959	0.287959	0.1217	0.999657	no
DNAJA1	chr9	33025208	33039828	OK	189.616	154.988	-0.290919	0.290919	0.12185	0.999657	no
HM13	chr20	30102240	30157370	OK	99.8584	120.576	0.271991	0.271991	0.12205	0.999657	no
FANCD2	chr3	10068112	10149915	OK	11.0845	13.4126	0.275045	0.275045	0.12205	0.999657	no
COL7A1,MIR711	chr3	48601503	48632593	OK	11.1461	13.6444	0.291774	0.291774	0.12205	0.999657	no
SOCS5	chr2	46926098	46989927	OK	9.50447	7.74307	-0.295701	0.295701	0.12235	0.999657	no
MALSU1	chr7	23338939	23349180	OK	28.0928	22.1759	-0.341208	0.341208	0.1226	0.999657	no
CHST7	chrX	46433191	46458446	OK	1.60256	2.38122	0.57132	0.57132	0.1227	0.999657	no
LOC100507173	chr6	27661813	27681501	OK	1.50839	0.79666	-0.920971	0.920971	0.1231	0.999657	no
LHFPL2	chr5	77781037	77944648	OK	20.7072	24.981	0.270699	0.270699	0.1232	0.999657	no
HBP1	chr7	106809405	107218968	OK	25.6232	34.0546	0.410399	0.410399	0.1232	0.999657	no
SGK196	chr8	42948643	42987543	OK	11.565	14.2281	0.298977	0.298977	0.12335	0.999657	no
LETM1	chr4	1813204	1858821	OK	22.0094	18.2151	-0.272984	0.272984	0.12345	0.999657	no
PMEPA1	chr20	56223447	56286592	OK	12.4003	15.1516	0.289093	0.289093	0.1236	0.999657	no
TCEB1	chr8	74857372	74884522	OK	32.2652	39.249	0.282675	0.282675	0.1236	0.999657	no
LGALS3BP	chr17	76967334	76976061	OK	197.38	163.17	-0.274598	0.274598	0.12365	0.999657	no
EPB49	chr8	21911080	21940036	OK	4.99827	3.79408	-0.397677	0.397677	0.12365	0.999657	no
DNAJC1	chr10	22045465	22292650	OK	32.4597	26.7898	-0.276971	0.276971	0.12375	0.999657	no
SLC31A1	chr9	115983807	116026772	OK	14.2418	11.7329	-0.279577	0.279577	0.12375	0.999657	no
CPSF3	chr2	9563754	9613227	OK	36.0384	29.6364	-0.282165	0.282165	0.12395	0.999657	no
SCAF11	chr12	46312912	46384401	OK	21.6653	17.9735	-0.269511	0.269511	0.12405	0.999657	no
DBI	chr2	120124503	120130122	OK	94.5305	114.758	0.279744	0.279744	0.12405	0.999657	no
FNDC3B	chr3	171757417	172118492	OK	43.4307	35.9111	-0.274285	0.274285	0.12405	0.999657	no
WDR66	chr12	122356462	122441993	OK	6.06699	4.74191	-0.355512	0.355512	0.1241	0.999657	no
GPR125	chr4	22388998	22517672	OK	4.0356	3.2053	-0.332325	0.332325	0.1241	0.999657	no
UBE2J1	chr6	90036343	90062619	OK	36.9788	44.5388	0.268365	0.268365	0.12415	0.999657	no
WNT2B	chr1	113010039	113064984	OK	0.716264	1.10337	0.623356	0.623356	0.1243	0.999657	no
LOXL4	chr10	100007290	100028007	OK	2.1127	2.82672	0.420042	0.420042	0.1243	0.999657	no
DCLK1	chr13	35516423	36705514	OK	1.35423	1.94854	0.524923	0.524923	0.12445	0.999657	no
ZC3HAV1L	chr7	138706267	138720775	OK	8.11529	6.58703	-0.301015	0.301015	0.12475	0.999657	no
RCAN1	chr21	35888746	35987382	OK	25.9208	21.2412	-0.287245	0.287245	0.12495	0.999657	no
BCL2L13	chr22	18121484	18213845	OK	33.1919	27.675	-0.26225	0.26225	0.12495	0.999657	no
PDCD11	chr10	105156394	105206047	OK	20.0463	16.641	-0.268596	0.268596	0.12525	0.999657	no
THOC2	chrX	122734411	122866905	OK	15.0418	12.5091	-0.266002	0.266002	0.1254	0.999657	no
ARID1B	chr6	157099063	157531948	OK	7.76544	6.37095	-0.285559	0.285559	0.1255	0.999657	no
CCNC	chr6	99968869	100032772	OK	65.9879	54.5045	-0.275825	0.275825	0.12555	0.999657	no
GCNT4	chr5	74323200	74349390	OK	1.77238	1.30935	-0.436838	0.436838	0.1256	0.999657	no
ELOVL4	chr6	80624528	80657315	OK	3.94602	5.02132	0.347668	0.347668	0.1258	0.999657	no
MEN1	chr11	64570931	64578766	OK	4.70978	6.04343	0.359709	0.359709	0.1259	0.999657	no
LOC730102	chr1	177975268	178007142	OK	0.968517	1.35173	0.480956	0.480956	0.12595	0.999657	no
NEDD4	chr15	56119121	56285835	OK	25.4101	21.122	-0.266656	0.266656	0.12605	0.999657	no
OSBPL11	chr3	125246637	125314381	OK	7.21304	8.80931	0.288423	0.288423	0.12605	0.999657	no
REEP2	chr5	137774775	137782658	OK	1.80883	2.56605	0.504497	0.504497	0.1263	0.999657	no
CCL19	chr9	34665143	34703167	OK	2.65116	1.80754	-0.5526	0.5526	0.1263	0.999657	no
C7orf70	chr7	6369039	6388590	OK	9.21081	7.27672	-0.340041	0.340041	0.12645	0.999657	no
GDF5	chr20	34021148	34026027	OK	0.927801	0.574963	-0.690347	0.690347	0.12655	0.999657	no
AK5	chr1	77747661	78027431	OK	1.22931	1.91745	0.641343	0.641343	0.12675	0.999657	no
FBXO44,FBXO6	chr1	11708417	11734412	OK	13.8512	10.7781	-0.36191	0.36191	0.12685	0.999657	no
REL	chr2	61108688	61155721	OK	3.04165	2.37696	-0.355739	0.355739	0.12685	0.999657	no
PDE7A	chr8	66626568	66753969	OK	3.64094	4.49829	0.305068	0.305068	0.12705	0.999657	no
PTPRJ	chr11	48002109	48192394	OK	26.3787	31.9619	0.276981	0.276981	0.1271	0.999657	no
TCEAL1	chrX	102883573	102885876	OK	8.39273	10.8963	0.376625	0.376625	0.12715	0.999657	no
POGZ	chr1	151375199	151431941	OK	7.64266	6.26805	-0.286059	0.286059	0.12745	0.999657	no
PRDM11	chr11	45115563	45256675	OK	1.09093	0.584647	-0.899919	0.899919	0.1282	0.999657	no
MCRS1	chr12	49952085	49961911	OK	31.1528	25.5726	-0.284762	0.284762	0.12825	0.999657	no
DTX4	chr11	58939811	58980494	OK	0.538049	0.766718	0.510959	0.510959	0.1286	0.999657	no
LOC90784,POLR1A	chr2	86247338	86333278	OK	8.24896	6.79122	-0.280541	0.280541	0.1288	0.999657	no
HSD17B4	chr5	118788137	118878030	OK	33.7618	40.4527	0.260843	0.260843	0.129	0.999657	no
LINC00324	chr17	8123947	8127361	OK	1.28868	0.848536	-0.602844	0.602844	0.12925	0.999657	no
RNF166	chr16	88762902	88772829	OK	5.27987	7.02124	0.411223	0.411223	0.12965	0.999657	no
ZNF710	chr15	90544751	90625615	OK	4.87416	3.79923	-0.359447	0.359447	0.12985	0.999657	no
TMEM33	chr4	41937135	41964131	OK	19.5986	16.352	-0.261286	0.261286	0.1299	0.999657	no
LOC100190986	chr16	21443344	21445776	OK	3.52954	2.65095	-0.412975	0.412975	0.1301	0.999657	no
NUDT12	chr5	102884555	102898490	OK	4.78357	5.9515	0.315164	0.315164	0.13015	0.999657	no
STAG2	chrX	123094474	123236505	OK	35.6158	29.6263	-0.265641	0.265641	0.13025	0.999657	no
DYNC2H1	chr11	102980159	103350591	OK	2.1005	1.71724	-0.290641	0.290641	0.13035	0.999657	no
DTX3L	chr3	122246759	122294049	OK	64.1476	49.6117	-0.370715	0.370715	0.13035	0.999657	no
SASH1	chr6	148514423	148873186	OK	4.01227	4.92746	0.296425	0.296425	0.1304	0.999657	no
SMPD1	chr11	6411643	6416228	OK	11.2462	8.6345	-0.381258	0.381258	0.13045	0.999657	no
SOX9	chr17	70117160	70122560	OK	4.44175	3.41948	-0.377351	0.377351	0.13065	0.999657	no
SLC17A9	chr20	61583998	61600409	OK	2.09714	2.90124	0.46825	0.46825	0.1309	0.999657	no
LIN7C	chr11	27515964	27528326	OK	24.7188	29.703	0.264999	0.264999	0.13125	0.999657	no
RAD9B	chr12	110940004	110969891	OK	0.874459	0.57105	-0.614774	0.614774	0.13125	0.999657	no
CHST2	chr3	142838617	142842856	OK	6.53341	5.2127	-0.325805	0.325805	0.13125	0.999657	no
LARP1	chr5	154092461	154197421	OK	43.9168	36.5039	-0.266724	0.266724	0.13125	0.999657	no
DNER	chr2	230222343	230579286	OK	11.4607	9.20338	-0.316455	0.316455	0.13135	0.999657	no
ZNF469	chr16	88493878	88507165	OK	0.705242	0.51782	-0.445669	0.445669	0.1315	0.999657	no
CCND1	chr11	69455872	69469244	OK	123.247	149.24	0.276086	0.276086	0.1316	0.999657	no
NFKB1	chr4	103422485	103538459	OK	27.2614	22.681	-0.265372	0.265372	0.1316	0.999657	no
USP27X	chrX	49644469	49647168	OK	1.07441	0.754692	-0.50959	0.50959	0.1316	0.999657	no
TIPARP	chr3	156390959	156424557	OK	46.7478	38.8531	-0.266867	0.266867	0.1317	0.999657	no
URB1	chr21	33664123	33765312	OK	8.1379	6.61101	-0.299787	0.299787	0.13175	0.999657	no
C11orf67	chr11	77532201	77583402	OK	11.5589	15.3655	0.410691	0.410691	0.1318	0.999657	no
RPLP0P2	chr11	61382493	61408926	OK	1.12895	1.50371	0.413543	0.413543	0.1319	0.999657	no
USP44	chr12	95910080	95945263	OK	1.76719	1.34618	-0.392582	0.392582	0.132	0.999657	no
RBM42	chr19	36119944	36128592	OK	35.9107	29.298	-0.293613	0.293613	0.13205	0.999657	no
MED28	chr4	17615576	17783135	OK	29.2069	22.5022	-0.376244	0.376244	0.13225	0.999657	no
MTMR2	chr11	95566043	95683874	OK	25.3701	21.0429	-0.269799	0.269799	0.13235	0.999657	no
C1orf110	chr1	162824086	162838605	OK	1.49247	1.01062	-0.562465	0.562465	0.1324	0.999657	no
C17orf89	chr17	79213110	79215098	OK	54.3699	68.4334	0.331892	0.331892	0.1326	0.999657	no
NOTCH2	chr1	120454175	120612317	OK	63.6183	52.0593	-0.289285	0.289285	0.13265	0.999657	no
CCDC165	chr18	8701954	8832893	OK	5.3422	6.74347	0.336059	0.336059	0.13275	0.999657	no
ZNF502	chr3	44754134	44765323	OK	3.56664	2.81975	-0.338998	0.338998	0.13285	0.999657	no
P4HTM	chr3	49027267	49044581	OK	9.67368	7.44177	-0.378418	0.378418	0.133	0.999657	no
MMAA	chr4	146540539	146581187	OK	0.778721	0.572161	-0.444686	0.444686	0.13305	0.999657	no
YAF2	chr12	42549819	42632154	OK	4.93599	6.15759	0.319027	0.319027	0.1333	0.999657	no
PPM1H	chr12	63037762	63328665	OK	0.684069	0.925157	0.435557	0.435557	0.13345	0.999657	no
RINT1	chr7	105172531	105221976	OK	7.58473	6.12981	-0.307257	0.307257	0.1335	0.999657	no
ZNF611	chr19	53206065	53238307	OK	2.46377	3.0941	0.328653	0.328653	0.13365	0.999657	no
SLC25A23	chr19	6436096	6459781	OK	4.00917	5.27166	0.394955	0.394955	0.134	0.999657	no
ANK2	chr4	113739225	114304896	OK	4.02523	3.28919	-0.291341	0.291341	0.134	0.999657	no
DBP	chr19	49133816	49140639	OK	0.331451	0.771754	1.21934	1.21934	0.13405	0.999657	no
LOC730101	chr6	52529198	52533951	OK	1.90124	2.45902	0.371145	0.371145	0.13405	0.999657	no
TMEM37	chr2	120189445	120196096	OK	0.659752	1.09627	0.732604	0.732604	0.1348	0.999657	no
USP53	chr4	120133781	120216673	OK	10.1024	8.35006	-0.274841	0.274841	0.13485	0.999657	no
WNK1	chr12	862088	1021015	OK	20.0759	16.7052	-0.265171	0.265171	0.13495	0.999657	no
MGST3	chr1	165600109	165625372	OK	38.1621	46.2988	0.278834	0.278834	0.13505	0.999657	no
HIP1R	chr12	123319060	123347637	OK	7.42685	9.2344	0.314266	0.314266	0.1355	0.999657	no
MAP3K8	chr10	30722949	30751058	OK	6.44671	5.11193	-0.334696	0.334696	0.13575	0.999657	no
RCCD1	chr15	91498105	91507007	OK	6.60555	8.31691	0.332367	0.332367	0.13575	0.999657	no
NT5C3	chr7	32956260	33149002	OK	41.7906	29.9415	-0.48103	0.48103	0.13575	0.999657	no
ZNF148	chr3	124944512	125094198	OK	11.9735	14.3267	0.258868	0.258868	0.1359	0.999657	no
ADAM12	chr10	127700962	128077127	OK	7.55573	9.18499	0.281706	0.281706	0.136	0.999657	no
NUP160	chr11	47799669	47870057	OK	16.7976	14.0428	-0.258425	0.258425	0.13605	0.999657	no
CCDC9	chr19	47759434	47777559	OK	6.25948	4.85571	-0.36636	0.36636	0.1361	0.999657	no
GTF2E1	chr3	120461557	120502055	OK	4.93738	6.15942	0.31905	0.31905	0.13625	0.999657	no
MTAP	chr9	21802493	21936384	OK	16.9204	14.0335	-0.269883	0.269883	0.1364	0.999657	no
ATG12	chr5	115163893	115177548	OK	20.9756	17.4598	-0.264671	0.264671	0.13655	0.999657	no
ZBTB8OS	chr1	33086431	33116602	OK	15.8073	20.0976	0.346436	0.346436	0.1366	0.999657	no
ANGPTL4	chr19	8429010	8439257	OK	36.5929	30.0486	-0.284265	0.284265	0.1366	0.999657	no
FOXE1	chr9	100615536	100618997	OK	0.586591	0.910815	0.634803	0.634803	0.13695	0.999657	no
PIH1D1	chr19	49949549	49955115	OK	32.0813	25.9788	-0.304395	0.304395	0.1372	0.999657	no
TTC3	chr21	38445570	38575410	OK	15.8637	18.9696	0.257957	0.257957	0.1372	0.999657	no
EYA3	chr1	28296854	28415148	OK	7.27313	5.97243	-0.284259	0.284259	0.13735	0.999657	no
HSP90AA1	chr14	102547074	102606086	OK	254.722	204.837	-0.314444	0.314444	0.13735	0.999657	no
ARHGAP8,PRR5,PRR5-ARHGAP8	chr22	45064426	45258664	OK	0.868809	1.38105	0.668653	0.668653	0.1374	0.999657	no
POLR2A	chr17	7387691	7417935	OK	9.01679	7.44517	-0.27631	0.27631	0.1376	0.999657	no
IL1RAP	chr3	190231839	190374986	OK	16.3976	19.9073	0.279807	0.279807	0.1377	0.999657	no
NKX3-1	chr8	23536205	23540450	OK	9.24383	7.46582	-0.30819	0.30819	0.1377	0.999657	no
DNAJA4	chr15	78556486	78574800	OK	4.54771	3.59239	-0.340198	0.340198	0.1381	0.999657	no
MANEA	chr6	96025370	96057328	OK	8.82481	10.8527	0.298413	0.298413	0.13825	0.999657	no
TACSTD2	chr1	59041094	59043166	OK	4.5423	6.04041	0.411223	0.411223	0.1383	0.999657	no
EGR1	chr5	137801180	137805004	OK	5.16643	3.95053	-0.38712	0.38712	0.13835	0.999657	no
WBP11	chr12	14939411	14956401	OK	28.4219	23.7093	-0.261551	0.261551	0.13845	0.999657	no
CTSL1	chr9	90340973	90346384	OK	59.0089	49.1198	-0.264626	0.264626	0.13875	0.999657	no
NHLRC3	chr13	39612454	39624670	OK	9.29908	7.58124	-0.294654	0.294654	0.1389	0.999657	no
LSM10	chr1	36859030	36863493	OK	5.81053	7.90796	0.444637	0.444637	0.13925	0.999657	no
PRKAR2A	chr3	48783822	48885270	OK	18.5917	22.3288	0.264251	0.264251	0.1394	0.999657	no
H2AFY	chr5	134670059	134735577	OK	97.4393	116.368	0.256113	0.256113	0.1396	0.999657	no
TBC1D22B	chr6	37179953	37300746	OK	6.12536	7.62232	0.315434	0.315434	0.13965	0.999657	no
ZNF643	chr1	40915778	40929461	OK	1.10049	1.52663	0.472206	0.472206	0.13995	0.999657	no
RGS7	chr1	240938816	241520478	OK	0.728865	0.484817	-0.588212	0.588212	0.13995	0.999657	no
CASP8	chr2	202098165	202152568	OK	9.20444	7.47082	-0.301062	0.301062	0.13995	0.999657	no
KIAA1715	chr2	176788517	176867018	OK	9.57376	7.9483	-0.26844	0.26844	0.14005	0.999657	no
SMARCA5	chr4	144434500	144478642	OK	35.7436	29.864	-0.25928	0.25928	0.14005	0.999657	no
STRN3	chr14	31363004	31565656	OK	27.0661	22.3935	-0.273407	0.273407	0.14035	0.999657	no
NUDCD1	chr8	110135358	110346416	OK	39.3909	32.3802	-0.282751	0.282751	0.14035	0.999657	no
HTATIP2	chr11	20385230	20405329	OK	19.823	15.8927	-0.318812	0.318812	0.14045	0.999657	no
TRAF3IP2	chr6	111804674	111927477	OK	14.8988	10.8702	-0.454822	0.454822	0.14045	0.999657	no
RNF149	chr2	101887633	101925178	OK	37.1269	30.7999	-0.26954	0.26954	0.14075	0.999657	no
ACVR1	chr2	158592663	158732374	OK	6.93819	5.57861	-0.314654	0.314654	0.1408	0.999657	no
LOC100130691	chr2	178148235	178257419	OK	1.88448	1.18454	-0.669839	0.669839	0.141	0.999657	no
FAIM	chr3	138327541	138352213	OK	14.6157	11.6995	-0.321072	0.321072	0.14105	0.999657	no
STARD9	chr15	42867856	43013271	OK	1.87078	1.52624	-0.293663	0.293663	0.14115	0.999657	no
SLC19A2	chr1	169433148	169455363	OK	12.5638	10.3186	-0.284026	0.284026	0.1415	0.999657	no
PLXNA1	chr3	126707398	126756235	OK	9.46724	7.82899	-0.274118	0.274118	0.14165	0.999657	no
ACER3	chr11	76571916	76734971	OK	6.65966	8.14018	0.289612	0.289612	0.1417	0.999657	no
CCNG1	chr5	162864576	162872022	OK	113.434	136.307	0.265004	0.265004	0.1418	0.999657	no
ERLIN1	chr10	101909846	101945814	OK	28.2904	23.5726	-0.263201	0.263201	0.14185	0.999657	no
PAR-SN,PAR5	chr15	25224671	25267615	OK	3.22562	4.86158	0.591848	0.591848	0.14215	0.999657	no
NAGA	chr22	42454337	42466846	OK	10.616	8.63247	-0.298394	0.298394	0.14245	0.999657	no
ERN1	chr17	62116502	62207502	OK	3.08121	2.48203	-0.311977	0.311977	0.14255	0.999657	no
GINS1	chr20	25388322	25429201	OK	14.5376	17.5846	0.274527	0.274527	0.14265	0.999657	no
VCL	chr10	75757871	75879914	OK	126.194	103.977	-0.279377	0.279377	0.1427	0.999657	no
PKDCC	chr2	42275160	42285668	OK	0.682402	0.399026	-0.774141	0.774141	0.1427	0.999657	no
FLNC	chr7	128470473	128499328	OK	14.4456	17.3313	0.262751	0.262751	0.14285	0.999657	no
MIR3656,TRAPPC4	chr11	118889240	118894385	OK	45.9282	37.9433	-0.275535	0.275535	0.1429	0.999657	no
HTR1D	chr1	23518387	23543996	OK	0.437234	0.678094	0.633079	0.633079	0.143	0.999657	no
ARHGEF25	chr12	58003962	58013395	OK	1.57994	1.12946	-0.484232	0.484232	0.1431	0.999657	no
KIF13B	chr8	28924793	29120614	OK	6.3461	5.15295	-0.300472	0.300472	0.1433	0.999657	no
MAPK14	chr6	35995453	36079197	OK	33.8659	28.3869	-0.254606	0.254606	0.1434	0.999657	no
ABL1	chr9	133588635	133763062	OK	24.4029	20.3108	-0.264803	0.264803	0.14355	0.999657	no
NEIL2	chr8	11627171	11645082	OK	6.8698	5.39971	-0.347387	0.347387	0.14375	0.999657	no
TMEM106B	chr7	12250847	12276890	OK	15.1688	12.6768	-0.258912	0.258912	0.1438	0.999657	no
ID3	chr1	23884420	23886285	OK	9.42258	7.04506	-0.41951	0.41951	0.14495	0.999657	no
F8	chrX	154064063	154250998	OK	1.07224	0.683128	-0.650401	0.650401	0.14535	0.999657	no
ABR	chr17	906758	1090616	OK	24.5698	20.5648	-0.256715	0.256715	0.1454	0.999657	no
ARSK	chr5	94890824	94940806	OK	2.292	2.94381	0.361076	0.361076	0.1454	0.999657	no
DHX9	chr1	182808438	182857117	OK	83.9057	69.791	-0.265728	0.265728	0.14545	0.999657	no
LOC440354,LOC595101	chr16	30278913	30346695	OK	1.48027	1.92135	0.376257	0.376257	0.1457	0.999657	no
SAMD10	chr20	62605465	62610995	OK	0.699726	1.14592	0.711642	0.711642	0.1457	0.999657	no
DGKI	chr7	137065785	137531609	OK	3.75788	4.86695	0.373099	0.373099	0.146	0.999657	no
STK11IP	chr2	220462540	220481173	OK	5.73583	4.52628	-0.341676	0.341676	0.1461	0.999657	no
ABHD5	chr3	43732374	43775603	OK	16.5546	21.3337	0.365897	0.365897	0.1462	0.999657	no
NDUFAF4	chr6	97337186	97345767	OK	9.88886	12.047	0.284803	0.284803	0.1463	0.999657	no
MYBL1	chr8	67474408	67525528	OK	13.431	16.1623	0.267059	0.267059	0.14635	0.999657	no
ZHX3	chr20	39804518	39928966	OK	8.86	10.9071	0.299891	0.299891	0.1464	0.999657	no
NPY1R	chr4	164245116	164253947	OK	1.15631	1.5628	0.434602	0.434602	0.1464	0.999657	no
SYTL1	chr1	27668482	27680474	OK	3.57071	4.82102	0.433125	0.433125	0.14655	0.999657	no
PLBD2	chr12	113796370	113827458	OK	8.30462	6.611	-0.329045	0.329045	0.14655	0.999657	no
DHX8	chr17	41561333	41604319	OK	21.2764	17.8196	-0.255782	0.255782	0.14655	0.999657	no
DLG3	chrX	69664704	69725339	OK	4.77241	3.8673	-0.303393	0.303393	0.1466	0.999657	no
TAF2	chr8	120743013	120845084	OK	17.8777	15.0033	-0.252877	0.252877	0.14665	0.999657	no
NCL	chr2	232319458	232329237	OK	109.955	91.4631	-0.265646	0.265646	0.14695	0.999657	no
CCND3	chr6	41902670	42016610	OK	96.4138	80.9032	-0.253042	0.253042	0.14695	0.999657	no
CENPM	chr22	42334740	42343164	OK	17.0092	21.8389	0.360584	0.360584	0.1472	0.999657	no
PNP	chr14	20937537	20948440	OK	60.5005	71.8466	0.247972	0.247972	0.1473	0.999657	no
MYO9A	chr15	72114265	72434176	OK	7.02848	5.84556	-0.26587	0.26587	0.14795	0.999657	no
MTMR1	chrX	149861868	149933575	OK	8.33746	10.0861	0.274692	0.274692	0.14795	0.999657	no
RBMS2	chr12	56915608	57030167	OK	12.7142	10.1255	-0.328445	0.328445	0.14805	0.999657	no
SNX7	chr1	99127235	99226057	OK	28.804	34.4851	0.259706	0.259706	0.1482	0.999657	no
TAB3	chrX	30845456	30907511	OK	8.00819	9.65999	0.270544	0.270544	0.1482	0.999657	no
FAM196B	chr5	169064250	169510386	OK	0.934839	0.625262	-0.580256	0.580256	0.14825	0.999657	no
ATG4A	chrX	107334898	107397901	OK	6.48442	5.19421	-0.320072	0.320072	0.14835	0.999657	no
ZNF256	chr19	58451506	58459077	OK	2.90249	3.72924	0.36159	0.36159	0.1487	0.999657	no
RERE	chr1	8412301	8877699	OK	3.24149	2.59842	-0.319026	0.319026	0.1488	0.999657	no
SLC45A4	chr8	142220501	142309527	OK	1.10277	0.772309	-0.51388	0.51388	0.14895	0.999657	no
TUG1	chr22	31365633	31376039	OK	26.6978	22.3908	-0.253818	0.253818	0.14905	0.999657	no
WIPF1	chr2	175424301	175547627	OK	3.09279	2.44914	-0.336634	0.336634	0.14935	0.999657	no
MXRA5	chrX	3226608	3264684	OK	0.540645	0.70511	0.383165	0.383165	0.1495	0.999657	no
UCN2	chr3	48599150	48601201	OK	4.2822	5.69193	0.410564	0.410564	0.14955	0.999657	no
EPHA2	chr1	16450794	16483816	OK	41.8437	50.3054	0.265701	0.265701	0.14965	0.999657	no
DNAJB1	chr19	14625580	14638586	OK	92.6202	77.9426	-0.248914	0.248914	0.1498	0.999657	no
EIF2C3	chr1	36396682	36538094	OK	8.59996	6.77068	-0.345029	0.345029	0.14995	0.999657	no
PGRMC2	chr4	129190391	129209984	OK	17.0824	20.5244	0.264829	0.264829	0.14995	0.999657	no
TMEM134	chr11	67231818	67236731	OK	3.29889	4.95204	0.58604	0.58604	0.15	0.999657	no
KCNH1	chr1	210500743	211307457	OK	1.5148	1.04719	-0.532596	0.532596	0.15025	0.999657	no
HPS4	chr22	26847149	26879820	OK	11.4457	9.47443	-0.272699	0.272699	0.1504	0.999657	no
MAMDC4	chr9	139746818	139755332	OK	1.48418	1.0013	-0.567787	0.567787	0.1504	0.999657	no
MFSD12	chr19	3538262	3557571	OK	34.6643	28.4836	-0.283323	0.283323	0.15065	0.999657	no
SLC9A1	chr1	27422682	27481451	OK	3.61116	2.84638	-0.343334	0.343334	0.15075	0.999657	no
NIN	chr14	51186480	51297839	OK	10.4959	12.5323	0.255813	0.255813	0.1508	0.999657	no
RFX3	chr9	3222161	3525983	OK	1.11777	0.827971	-0.43297	0.43297	0.1513	0.999657	no
CCNK	chr14	99947738	100070727	OK	8.05635	5.80211	-0.473549	0.473549	0.15145	0.999657	no
ALDH1B1	chr9	38392660	38398662	OK	29.1857	24.4489	-0.255494	0.255494	0.15145	0.999657	no
CAMK2N1	chr1	20808883	20812728	OK	18.0437	22.0489	0.289208	0.289208	0.15155	0.999657	no
TMEM168	chr7	112405712	112430478	OK	6.66261	8.11672	0.284809	0.284809	0.15165	0.999657	no
ELMOD2	chr4	141445311	141474930	OK	17.5948	13.3468	-0.398651	0.398651	0.152	0.999657	no
DNAJC12	chr10	69556426	69597937	OK	2.12552	3.00814	0.501052	0.501052	0.15245	0.999657	no
B9D2	chr19	41860321	41889987	OK	3.8217	2.55197	-0.582607	0.582607	0.15245	0.999657	no
NEK7	chr1	198126107	198291548	OK	46.1367	54.9781	0.252943	0.252943	0.15255	0.999657	no
TTC1	chr5	159436158	159492550	OK	33.4816	39.9843	0.256067	0.256067	0.15255	0.999657	no
SFRP5	chr10	99526507	99531756	OK	2.23068	3.22723	0.532814	0.532814	0.1526	0.999657	no
RRAS	chr19	50138551	50143400	OK	25.7676	20.622	-0.321378	0.321378	0.1531	0.999657	no
TUBD1	chr17	57936833	57970358	OK	4.98387	3.9322	-0.341929	0.341929	0.15345	0.999657	no
PHACTR1	chr6	12717036	13295818	OK	1.04748	0.730035	-0.520889	0.520889	0.15365	0.999657	no
TBC1D12	chr10	96162185	96296188	OK	5.33832	6.48122	0.279878	0.279878	0.1537	0.999657	no
FAM160A2	chr11	6232563	6255941	OK	6.77132	5.42051	-0.32101	0.32101	0.1537	0.999657	no
ARNTL	chr11	13299324	13409413	OK	7.77714	9.49246	0.287543	0.287543	0.15375	0.999657	no
RAB11FIP1	chr8	37716464	37757015	OK	7.98283	9.54218	0.257418	0.257418	0.1538	0.999657	no
FPGT,FPGT-TNNI3K,TNNI3K	chr1	74663895	75010116	OK	2.97852	3.7006	0.313164	0.313164	0.15385	0.999657	no
GPR180	chr13	95254020	95287043	OK	11.2458	9.45847	-0.249711	0.249711	0.15385	0.999657	no
VCAM1	chr1	101185195	101204601	OK	9.16715	11.0998	0.275982	0.275982	0.1542	0.999657	no
SIPA1L2	chr1	232533695	232766245	OK	6.80488	8.18581	0.266555	0.266555	0.1542	0.999657	no
TXLNG	chrX	16804554	16862642	OK	18.059	15.1831	-0.250252	0.250252	0.1542	0.999657	no
LOC100129196	chr1	31184123	31199637	OK	0.992701	0.596565	-0.734679	0.734679	0.15455	0.999657	no
NR4A1	chr12	52416615	52453451	OK	2.06634	2.81909	0.448151	0.448151	0.1546	0.999657	no
CCDC72	chr3	48481655	48485618	OK	212.989	253.804	0.252935	0.252935	0.1546	0.999657	no
DEPTOR	chr8	120885899	121063210	OK	1.84877	2.45008	0.406259	0.406259	0.15475	0.999657	no
PPP2R3A	chr3	135684514	135867050	OK	6.63572	7.94443	0.259691	0.259691	0.15495	0.999657	no
RREB1	chr6	7107829	7252223	OK	6.69466	5.50718	-0.281697	0.281697	0.15505	0.999657	no
PPPDE2	chr22	41994031	42017061	OK	18.393	15.3468	-0.261222	0.261222	0.15525	0.999657	no
KCNN4	chr19	44270535	44285443	OK	3.55013	4.6824	0.399377	0.399377	0.15565	0.999657	no
SIK1	chr21	44834396	44847002	OK	15.8044	18.9382	0.260977	0.260977	0.15565	0.999657	no
PTPLAD1	chr15	65822826	65870693	OK	50.4942	59.8373	0.244926	0.244926	0.15605	0.999657	no
HEXIM1	chr17	43224683	43229468	OK	5.93228	4.83644	-0.294641	0.294641	0.1563	0.999657	no
TAOK1	chr17	27717942	27878921	OK	23.649	19.9322	-0.246683	0.246683	0.15685	0.999657	no
TTPAL	chr20	43099563	43123274	OK	8.52908	7.10083	-0.264403	0.264403	0.15705	0.999657	no
BTBD10	chr11	13409555	13484838	OK	21.8469	26.0713	0.25503	0.25503	0.1572	0.999657	no
SVIL	chr10	29746274	30025652	OK	11.8993	14.1539	0.250328	0.250328	0.15735	0.999657	no
NPPC	chr2	232786804	232791038	OK	0.815096	0.0729214	-3.48256	3.48256	0.15745	0.999657	no
HSPBAP1	chr3	122458843	122513812	OK	3.43302	4.38708	0.353782	0.353782	0.15745	0.999657	no
ADIPOR1	chr1	202909959	202927700	OK	70.9327	59.7176	-0.248295	0.248295	0.1576	0.999657	no
IGJ	chr4	71521257	71532348	OK	28.2006	22.9198	-0.299133	0.299133	0.15765	0.999657	no
SP4	chr7	21467688	21554370	OK	3.89463	3.161	-0.301105	0.301105	0.1577	0.999657	no
GDPD5	chr11	75145683	75236635	OK	3.19401	4.10917	0.363478	0.363478	0.1579	0.999657	no
AOX1	chr2	201450730	201536217	OK	7.02144	8.44001	0.265479	0.265479	0.1579	0.999657	no
ZNRF3	chr22	29279754	29453883	OK	4.02129	3.27434	-0.296455	0.296455	0.158	0.999657	no
FTO	chr16	53737874	54148379	OK	16.0651	13.4815	-0.252956	0.252956	0.1586	0.999657	no
HMSD	chr18	61616587	61627645	OK	0.863604	0.424047	-1.02615	1.02615	0.1587	0.999657	no
TSPYL2	chrX	53111541	53117779	OK	7.99581	9.79551	0.292875	0.292875	0.159	0.999657	no
C9orf25	chr9	34398181	34458568	OK	10.8756	8.92708	-0.284834	0.284834	0.15905	0.999657	no
PTPRF	chr1	43996546	44089343	OK	22.7867	19.2229	-0.245362	0.245362	0.1591	0.999657	no
TBX15	chr1	119425305	119543964	OK	5.7671	7.3163	0.343267	0.343267	0.15915	0.999657	no
CXorf69	chrX	134124967	134126503	OK	3.5204	4.5507	0.370346	0.370346	0.15965	0.999657	no
IRF2BP2	chr1	234740014	234745271	OK	34.4547	29.1015	-0.243605	0.243605	0.1597	0.999657	no
HSH2D	chr19	16244837	16269377	OK	1.47897	1.05309	-0.489963	0.489963	0.1598	0.999657	no
HECTD3	chr1	45468191	45477027	OK	4.86961	6.02973	0.308289	0.308289	0.15995	0.999657	no
ZNF532	chr18	56530060	56653709	OK	8.91581	7.45176	-0.258785	0.258785	0.16015	0.999657	no
NEIL1	chr15	75639051	75648046	OK	0.94513	1.39338	0.560009	0.560009	0.1602	0.999657	no
MT1L	chr16	56651372	56652730	OK	46.1148	59.0862	0.357594	0.357594	0.16025	0.999657	no
TMEM200A	chr6	130687524	130764564	OK	4.03641	5.06467	0.327396	0.327396	0.1603	0.999657	no
MIR4639,MYLIP	chr6	16129316	16148480	OK	5.20461	6.63932	0.351246	0.351246	0.16075	0.999657	no
PARD6A	chr16	67694850	67696681	OK	0.88567	1.49659	0.756842	0.756842	0.16085	0.999657	no
FAM117A	chr17	47787686	47841518	OK	1.43073	1.99189	0.477388	0.477388	0.1616	0.999657	no
COQ7	chr16	19078916	19094078	OK	7.71824	6.23475	-0.307939	0.307939	0.1617	0.999657	no
ZNF546	chr19	40502942	40523514	OK	0.676625	0.49657	-0.446361	0.446361	0.1618	0.999657	no
TRAM1	chr8	71485452	71520694	OK	228.469	276.459	0.275063	0.275063	0.1619	0.999657	no
ZNF773	chr19	58011308	58030523	OK	3.9776	3.12343	-0.348767	0.348767	0.1621	0.999657	no
NAA25	chr12	112464492	112546635	OK	16.3626	13.8275	-0.242856	0.242856	0.1622	0.999657	no
PHLDA2	chr11	2948327	2950650	OK	10.4864	14.4164	0.459203	0.459203	0.16225	0.999657	no
ZNF677	chr19	53738637	53758111	OK	3.4903	2.77481	-0.330962	0.330962	0.1625	0.999657	no
F2RL1	chr5	76114493	76131500	OK	10.2587	12.3982	0.273289	0.273289	0.1626	0.999657	no
FASTKD2	chr2	207630111	207660911	OK	13.6069	11.4686	-0.246656	0.246656	0.1628	0.999657	no
LOC100271836	chr16	21458003	21513602	OK	0.920231	0.688198	-0.419172	0.419172	0.1629	0.999657	no
RAB11B	chr19	8439259	8469319	OK	9.01532	6.88286	-0.389371	0.389371	0.16305	0.999657	no
AMOT	chrX	112018104	112084046	OK	1.48512	1.85431	0.3203	0.3203	0.1632	0.999657	no
IPO8	chr12	30781758	30848929	OK	17.9667	21.2542	0.24242	0.24242	0.16385	0.999657	no
TAF13,WDR47	chr1	109512837	109618789	OK	51.7604	65.0665	0.330066	0.330066	0.1641	0.999657	no
GIPC2	chr1	78511418	78604124	OK	1.62867	2.13616	0.391323	0.391323	0.1642	0.999657	no
SERPINH1	chr11	75273100	75283849	OK	107.477	90.7866	-0.243482	0.243482	0.16425	0.999657	no
ARPM1	chr3	169483046	169487834	OK	3.80358	2.90948	-0.386595	0.386595	0.1644	0.999657	no
LOC678655	chr12	6548166	6560884	OK	2.96028	2.27126	-0.38224	0.38224	0.1645	0.999657	no
NECAP2	chr1	16767166	16786584	OK	43.8026	36.9207	-0.246587	0.246587	0.16485	0.999657	no
SEPW1	chr19	48281841	48287943	OK	97.602	81.5479	-0.259264	0.259264	0.16485	0.999657	no
PLXNC1	chr12	94542498	94701451	OK	1.68078	2.14661	0.352928	0.352928	0.16505	0.999657	no
ERCC4	chr16	14014007	14046205	OK	8.4952	7.02613	-0.273917	0.273917	0.16515	0.999657	no
PRDM8	chr4	81105183	81125482	OK	1.07308	0.757588	-0.50227	0.50227	0.16535	0.999657	no
LSM11	chr5	157170754	157188000	OK	7.43335	6.19024	-0.264017	0.264017	0.1654	0.999657	no
LOC653712	chr3	128580153	128590384	OK	0.423935	0.71457	0.75323	0.75323	0.1655	0.999657	no
PRR14L	chr22	32077191	32146120	OK	8.88426	7.47858	-0.248487	0.248487	0.16555	0.999657	no
BUB3	chr10	124913759	124924886	OK	150.368	125.531	-0.260457	0.260457	0.16565	0.999657	no
COL5A1	chr9	137533651	137736688	OK	10.0182	8.37365	-0.258693	0.258693	0.16565	0.999657	no
CCDC51	chr3	48473579	48481529	OK	13.1588	16.2568	0.30502	0.30502	0.166	0.999657	no
CHD3	chr17	7759997	7816075	OK	8.78914	10.8849	0.308537	0.308537	0.1662	0.999657	no
LMBRD2	chr5	36098550	36152142	OK	7.54448	6.19079	-0.285298	0.285298	0.1662	0.999657	no
CRIP2	chr14	105941130	105946502	OK	46.6654	56.773	0.282851	0.282851	0.16625	0.999657	no
ANKRD36	chr2	97779232	97931484	OK	2.38486	1.95272	-0.288419	0.288419	0.16625	0.999657	no
SEPT4	chr17	56597610	56769416	OK	3.10116	4.29058	0.468365	0.468365	0.16635	0.999657	no
ANKRD16	chr10	5903253	5931860	OK	2.49304	1.75957	-0.502682	0.502682	0.1667	0.999657	no
C6orf106	chr6	34555065	34664625	OK	37.9078	32.1068	-0.239615	0.239615	0.1669	0.999657	no
TSTA3	chr8	144694783	144699732	OK	15.8494	19.4152	0.292753	0.292753	0.1669	0.999657	no
SLC38A2	chr12	46751970	46766645	OK	188.812	231.176	0.292044	0.292044	0.16695	0.999657	no
SOD2	chr6	160100102	160177351	OK	659.261	486.342	-0.43888	0.43888	0.16745	0.999657	no
IFITM3	chr11	319672	320914	OK	655.479	551.677	-0.248726	0.248726	0.1675	0.999657	no
SCN8A	chr12	51985019	52206648	OK	1.44309	1.76921	0.293946	0.293946	0.16755	0.999657	no
SYNGR3	chr16	2039945	2044276	OK	0.366831	0.680213	0.890869	0.890869	0.16755	0.999657	no
AMBRA1	chr11	46417963	46615760	OK	8.13698	6.73149	-0.273568	0.273568	0.1678	0.999657	no
DNMT3A	chr2	25453697	25565459	OK	4.04579	3.12619	-0.372018	0.372018	0.1678	0.999657	no
TMEM201	chr1	9648931	9674935	OK	7.61315	6.07398	-0.325853	0.325853	0.168	0.999657	no
GALNT10	chr5	153570294	153825382	OK	36.9274	43.7413	0.244303	0.244303	0.16805	0.999657	no
INO80	chr15	41271078	41408340	OK	12.4405	10.4546	-0.250909	0.250909	0.16815	0.999657	no
ZC2HC1C	chr14	75536298	75544799	OK	1.5332	1.09737	-0.482504	0.482504	0.1686	0.999657	no
NEDD9	chr6	11183530	11382581	OK	2.32351	1.72111	-0.43297	0.43297	0.16865	0.999657	no
CHRFAM7A	chr15	30653442	30686051	OK	0.801715	0.537074	-0.577969	0.577969	0.1687	0.999657	no
CNEP1R1	chr16	50059158	50071005	OK	18.8048	15.5933	-0.270173	0.270173	0.16875	0.999657	no
HEATR2	chr7	588833	826116	OK	12.5327	9.46112	-0.40561	0.40561	0.169	0.999657	no
PPAPDC1A	chr10	122216465	122356745	OK	14.0768	18.0383	0.357744	0.357744	0.16915	0.999657	no
RUNX1T1	chr8	92967194	93115454	OK	2.889	2.36137	-0.290943	0.290943	0.1693	0.999657	no
NRBP1	chr2	27651472	27665126	OK	61.9256	52.5862	-0.235851	0.235851	0.16935	0.999657	no
STX10	chr19	13254888	13261085	OK	8.94088	11.4987	0.362986	0.362986	0.1694	0.999657	no
ENSA,MCL1	chr1	150547026	150602098	OK	306.305	247.488	-0.307609	0.307609	0.16955	0.999657	no
ZBTB5	chr9	37437782	37465407	OK	6.96548	5.73525	-0.280366	0.280366	0.16985	0.999657	no
IREB2	chr15	78730517	78793798	OK	19.89	16.8573	-0.23867	0.23867	0.16995	0.999657	no
ANKRD17	chr4	73940404	74124504	OK	15.4521	13.0641	-0.242197	0.242197	0.17	0.999657	no
JPH1	chr8	75146849	75233562	OK	2.32905	1.79106	-0.37893	0.37893	0.17005	0.999657	no
ZNF326	chr1	90460677	90501329	OK	6.45937	5.04498	-0.356546	0.356546	0.1701	0.999657	no
TPST1	chr7	65670258	65825472	OK	10.852	8.88022	-0.289294	0.289294	0.1701	0.999657	no
KIAA1161	chr9	34366675	34376894	OK	3.63736	2.90652	-0.323601	0.323601	0.1701	0.999657	no
HIST1H3B	chr6	26031816	26032288	OK	406.446	483.351	0.250008	0.250008	0.1702	0.999657	no
PAXIP1	chr7	154720202	154794682	OK	5.07777	4.05948	-0.322899	0.322899	0.1702	0.999657	no
EHBP1	chr2	62900985	63275656	OK	15.0569	12.7352	-0.241609	0.241609	0.1703	0.999657	no
AP1G2,JPH4	chr14	23980968	24048009	OK	8.14639	10.1451	0.31655	0.31655	0.17035	0.999657	no
LRRC8C	chr1	90081519	90185094	OK	4.20754	5.06357	0.267178	0.267178	0.17065	0.999657	no
SMG7	chr1	183441505	183523328	OK	6.67384	5.54395	-0.267604	0.267604	0.1707	0.999657	no
PBX3	chr9	128507686	128729711	OK	8.15279	9.92166	0.283288	0.283288	0.1708	0.999657	no
CSRP1	chr1	201452657	201476387	OK	141.336	119.841	-0.238007	0.238007	0.17085	0.999657	no
SH3BP4	chr2	235860627	235964439	OK	30.4946	25.8754	-0.23697	0.23697	0.17115	0.999657	no
CHMP4C	chr8	82644687	82671748	OK	2.94057	2.23944	-0.392955	0.392955	0.17115	0.999657	no
CPD	chr17	28705941	28796675	OK	38.0875	45.6028	0.259807	0.259807	0.17145	0.999657	no
MYO1B	chr2	192109936	192290115	OK	48.6339	41.0301	-0.245279	0.245279	0.17165	0.999657	no
NFKB2	chr10	104154228	104162281	OK	23.108	19.3347	-0.257198	0.257198	0.1717	0.999657	no
AMMECR1L	chr2	128619206	128643539	OK	16.2046	13.6887	-0.243417	0.243417	0.1718	0.999657	no
HIPK2	chr7	139246315	139477693	OK	9.70788	8.2182	-0.240333	0.240333	0.1718	0.999657	no
VPS13C	chr15	62144589	62352664	OK	10.8527	9.1504	-0.246142	0.246142	0.17185	0.999657	no
DUSP14	chr17	35848662	35874572	OK	37.7327	45.2237	0.261261	0.261261	0.17185	0.999657	no
RGMB	chr5	98104455	98132198	OK	12.5444	10.4519	-0.263276	0.263276	0.172	0.999657	no
PPTC7	chr12	110971069	111021064	OK	8.96721	10.7653	0.263653	0.263653	0.17275	0.999657	no
C14orf102	chr14	90739841	90798481	OK	6.58258	5.42558	-0.278877	0.278877	0.17275	0.999657	no
ADRB2	chr5	148206155	148245120	OK	6.3652	8.12555	0.352261	0.352261	0.17285	0.999657	no
JUP	chr17	39910857	39942964	OK	11.5747	13.9887	0.273286	0.273286	0.1731	0.999657	no
ARL4A	chr7	12726451	12730558	OK	11.8281	14.1886	0.262513	0.262513	0.1731	0.999657	no
RIPK2	chr8	90769974	90803299	OK	12.598	10.457	-0.268721	0.268721	0.1731	0.999657	no
MCU	chr10	74451888	74647452	OK	14.5419	17.3177	0.252028	0.252028	0.1732	0.999657	no
SLX4	chr16	3631169	3661585	OK	2.29292	1.84299	-0.315138	0.315138	0.1732	0.999657	no
UCP2	chr11	73685714	73693889	OK	3.03155	4.10779	0.438307	0.438307	0.17335	0.999657	no
SLC35E1	chr19	16660647	16683193	OK	11.8009	14.006	0.247147	0.247147	0.1736	0.999657	no
FMOD	chr1	203309751	203320289	OK	2.72316	3.48819	0.3572	0.3572	0.1738	0.999657	no
MAGEH1	chrX	55478537	55479999	OK	2.5218	1.81099	-0.477677	0.477677	0.1739	0.999657	no
SLC25A37	chr8	23340395	23433026	OK	27.2277	22.3555	-0.284443	0.284443	0.17395	0.999657	no
TRPM3	chr9	73149965	73736514	OK	1.94899	1.42251	-0.45429	0.45429	0.174	0.999657	no
CAV1	chr7	116164838	116201239	OK	152.822	182.305	0.2545	0.2545	0.1742	0.999657	no
AVL9	chr7	32535124	32758780	OK	22.883	19.0729	-0.262749	0.262749	0.17425	0.999657	no
FAM206A	chr9	111696672	111703237	OK	8.46709	6.90035	-0.295196	0.295196	0.17425	0.999657	no
HINFP	chr11	118992232	119005819	OK	5.40313	6.67558	0.305098	0.305098	0.1743	0.999657	no
TMEM97	chr17	26646120	26662495	OK	14.2481	17.7453	0.316661	0.316661	0.17445	0.999657	no
FLII	chr17	18128935	18162230	OK	39.4155	47.1922	0.259786	0.259786	0.17455	0.999657	no
OGFRL1	chr6	71943331	72131558	OK	52.5996	73.243	0.477639	0.477639	0.17465	0.999657	no
HHEX	chr10	94449680	94455408	OK	4.11831	5.236	0.346413	0.346413	0.1747	0.999657	no
GSTO1	chr10	106013951	106027222	OK	170.695	144.823	-0.237135	0.237135	0.17475	0.999657	no
NCOA3	chr20	46130600	46285622	OK	12.9081	10.9083	-0.242861	0.242861	0.1748	0.999657	no
MAP3K10	chr19	40697650	40721482	OK	2.46669	1.82046	-0.438273	0.438273	0.17495	0.999657	no
YEATS2	chr3	183415605	183530628	OK	22.2	18.6937	-0.248008	0.248008	0.1751	0.999657	no
PANX1	chr11	93862093	93922129	OK	23.7291	19.7761	-0.262902	0.262902	0.1752	0.999657	no
WDR62	chr19	36545782	36596012	OK	6.65188	5.41783	-0.296048	0.296048	0.1752	0.999657	no
ZADH2	chr18	72908982	72921281	OK	4.85618	4.01492	-0.274451	0.274451	0.17535	0.999657	no
FLI1	chr11	128561566	128683162	OK	6.39659	7.77042	0.28069	0.28069	0.1755	0.999657	no
DNAJC16	chr1	15853351	15911605	OK	8.66282	7.2169	-0.263457	0.263457	0.1757	0.999657	no
KDM5A	chr12	382753	551806	OK	15.0141	12.6277	-0.249724	0.249724	0.1758	0.999657	no
MCAT	chr22	43526522	43539403	OK	7.5935	5.98543	-0.34331	0.34331	0.1758	0.999657	no
ITGA4	chr2	182321616	182521834	OK	5.30432	4.36587	-0.2809	0.2809	0.17605	0.999657	no
LOH12CR1	chr12	12508341	12623033	OK	2.41045	1.78541	-0.433045	0.433045	0.1761	0.999657	no
DSC3	chr18	28570051	28622781	OK	29.2945	24.9218	-0.233222	0.233222	0.1762	0.999657	no
EAF1	chr3	15469063	15484120	OK	14.2483	12.0367	-0.243347	0.243347	0.1762	0.999657	no
VEGFA	chr6	43737945	43754223	OK	46.0595	39.1118	-0.235896	0.235896	0.17645	0.999657	no
BRI3BP	chr12	125478193	125515758	OK	7.70165	9.14229	0.247389	0.247389	0.17655	0.999657	no
DSCR3	chr21	38595725	38639833	OK	37.1452	31.491	-0.238236	0.238236	0.17655	0.999657	no
NUP62CL	chrX	106362370	106449708	OK	1.29762	1.75986	0.439594	0.439594	0.17655	0.999657	no
TMTC3	chr12	88535998	88593664	OK	31.7491	25.1684	-0.335101	0.335101	0.17665	0.999657	no
GPR137B	chr1	236305831	236373285	OK	4.0597	3.1442	-0.36868	0.36868	0.1767	0.999657	no
CBR1	chr21	37441939	37498938	OK	35.8635	29.8906	-0.262825	0.262825	0.17675	0.999657	no
CHRNB1	chr17	7348405	7361325	OK	1.81005	2.43447	0.427581	0.427581	0.17725	0.999657	no
SCO2,TYMP	chr22	50946644	50968514	OK	32.5122	23.121	-0.491777	0.491777	0.1773	0.999657	no
RNF212	chr4	1065265	1107352	OK	1.00062	0.621025	-0.688169	0.688169	0.1773	0.999657	no
FAF2	chr5	175875355	175937075	OK	33.0261	28.1298	-0.231508	0.231508	0.17795	0.999657	no
OSBPL1A	chr18	21742010	21977833	OK	6.50944	7.90147	0.279586	0.279586	0.1782	0.999657	no
GMPR	chr6	16238810	16295780	OK	12.8332	10.4382	-0.298011	0.298011	0.1782	0.999657	no
DPYSL3	chr5	146770370	146889619	OK	15.9401	13.4649	-0.243457	0.243457	0.17825	0.999657	no
SGMS1	chr10	52065344	52383737	OK	12.6372	15.1887	0.26533	0.26533	0.1785	0.999657	no
ZNF608	chr5	123972609	124084357	OK	3.46993	4.17687	0.267518	0.267518	0.17875	0.999657	no
CA3	chr8	86351055	86361267	OK	1.33958	1.85382	0.468717	0.468717	0.17885	0.999657	no
BPTF	chr17	65821779	65980661	OK	7.8759	6.64795	-0.244535	0.244535	0.179	0.999657	no
SLC30A6	chr2	32390909	32449181	OK	12.0938	14.2802	0.239753	0.239753	0.1791	0.999657	no
MFSD2A	chr1	40420783	40435728	OK	15.963	19.293	0.273351	0.273351	0.1795	0.999657	no
ADAM32	chr8	38965049	39142436	OK	2.09929	1.48094	-0.503385	0.503385	0.17955	0.999657	no
ATXN2	chr12	111890017	112037821	OK	4.98545	4.06362	-0.294957	0.294957	0.17965	0.999657	no
TLK1	chr2	171847332	172087824	OK	9.82644	8.27755	-0.247465	0.247465	0.17965	0.999657	no
ENAH	chr1	225674533	225840845	OK	18.8242	15.9731	-0.236944	0.236944	0.17975	0.999657	no
JMJD7,JMJD7-PLA2G4B,PLA2G4B	chr15	42120282	42186275	OK	3.80022	5.31654	0.484403	0.484403	0.18005	0.999657	no
C21orf7	chr21	30452872	30548210	OK	1.01645	1.44394	0.506476	0.506476	0.1801	0.999657	no
TRRAP	chr7	98476112	98612846	OK	3.8954	3.26752	-0.253577	0.253577	0.1803	0.999657	no
PDE4A	chr19	10527448	10580307	OK	0.771	0.55598	-0.471698	0.471698	0.18055	0.999657	no
MREG	chr2	216807271	216878346	OK	1.90999	1.42159	-0.426062	0.426062	0.18055	0.999657	no
ADAT1	chr16	75630656	75657221	OK	9.12038	7.62577	-0.258211	0.258211	0.18095	0.999657	no
MORC2	chr22	31318294	31365025	OK	7.06315	5.8553	-0.270569	0.270569	0.18125	0.999657	no
SERPINB1	chr6	2832563	2842215	OK	23.1828	19.3078	-0.263874	0.263874	0.18125	0.999657	no
USP20	chr9	132597695	132644107	OK	3.15164	2.51471	-0.32571	0.32571	0.1815	0.999657	no
MPST	chr22	37415682	37425863	OK	14.1167	17.5105	0.31082	0.31082	0.18165	0.999657	no
B4GALT7	chr5	177027118	177044189	OK	12.1833	9.64095	-0.337659	0.337659	0.1818	0.999657	no
JMJD6	chr17	74708913	74722881	OK	27.832	23.292	-0.256912	0.256912	0.18185	0.999657	no
NOL6	chr9	33461290	33473941	OK	13.8473	11.6472	-0.249615	0.249615	0.18185	0.999657	no
SLC39A11	chr17	70641881	71088853	OK	8.07533	6.63901	-0.282554	0.282554	0.18205	0.999657	no
PLSCR4	chr3	145910123	145968966	OK	8.41361	6.94319	-0.277128	0.277128	0.18215	0.999657	no
CLDN23	chr8	8559665	8561617	OK	2.32969	1.66173	-0.487451	0.487451	0.1822	0.999657	no
CBLL1	chr7	107382859	107402937	OK	6.86201	5.62377	-0.287093	0.287093	0.18225	0.999657	no
SNORD116-6,SNORD116-7	chr15	25295239	25367623	OK	0.919972	1.86184	1.01706	1.01706	0.1829	0.999657	no
DENND1A	chr9	126141932	126692417	OK	9.39207	7.60478	-0.304536	0.304536	0.183	0.999657	no
RASSF4	chr10	45455218	45491185	OK	2.37872	3.92077	0.720947	0.720947	0.18305	0.999657	no
SNTA1	chr20	31995759	32031698	OK	12.3884	15.8087	0.351721	0.351721	0.1831	0.999657	no
LMO2	chr11	33880122	33913836	OK	0.864584	0.543009	-0.671029	0.671029	0.1832	0.999657	no
DYRK4	chr12	4698128	4723195	OK	6.79131	5.49019	-0.306833	0.306833	0.1833	0.999657	no
SLC7A1	chr13	30083441	30169825	OK	28.4278	24.206	-0.231938	0.231938	0.18335	0.999657	no
CLEC11A	chr19	51226604	51228981	OK	18.0339	22.2404	0.302474	0.302474	0.18355	0.999657	no
TANC1	chr2	159825145	160089170	OK	10.8766	12.7879	0.233543	0.233543	0.1836	0.999657	no
C7orf59	chr7	99746529	99751833	OK	36.9215	45.291	0.294761	0.294761	0.18385	0.999657	no
ZNF250	chr8	146101976	146126846	OK	2.99079	3.76691	0.332855	0.332855	0.1839	0.999657	no
CNTRL	chr9	123837235	123940009	OK	2.63948	2.19626	-0.265202	0.265202	0.18395	0.999657	no
RAB38	chr11	87846414	87908635	OK	2.8632	3.77262	0.397935	0.397935	0.184	0.999657	no
NR4A2	chr2	157180943	157189287	OK	0.675654	0.463486	-0.543758	0.543758	0.1842	0.999657	no
C20orf4	chr20	34824380	34844893	OK	18.5921	22.1544	0.252906	0.252906	0.18435	0.999657	no
C21orf2	chr21	45747331	45759285	OK	2.72844	3.5844	0.393657	0.393657	0.1846	0.999657	no
TP53I11	chr11	44785975	44972608	OK	6.71741	5.33281	-0.333009	0.333009	0.1848	0.999657	no
MARK1	chr1	220701567	220837799	OK	0.993107	0.756913	-0.391821	0.391821	0.1849	0.999657	no
CHRNA10	chr11	3686815	3692614	OK	0.844603	0.498939	-0.759409	0.759409	0.1851	0.999657	no
ZNF772	chr19	57980622	57988965	OK	4.00117	3.2912	-0.28181	0.28181	0.18525	0.999657	no
SLC16A2	chrX	73641084	73753752	OK	2.38121	2.98957	0.328244	0.328244	0.1853	0.999657	no
ZNF213	chr16	3185056	3192805	OK	1.21702	1.70395	0.48553	0.48553	0.18535	0.999657	no
HNRNPD	chr4	83274466	83295149	OK	32.6052	27.5578	-0.24264	0.24264	0.1856	0.999657	no
ANKS6	chr9	101493909	101558794	OK	4.8233	5.94519	0.301702	0.301702	0.18575	0.999657	no
VPS13D	chr1	12290112	12572098	OK	6.66191	5.66325	-0.234304	0.234304	0.18595	0.999657	no
COPS8	chr2	237994083	238007489	OK	44.7261	37.9678	-0.236341	0.236341	0.18595	0.999657	no
CCDC90B	chr11	82972501	82997385	OK	21.8865	26.2135	0.260269	0.260269	0.18605	0.999657	no
AQP3	chr9	33441151	33452700	OK	0.420813	0.694777	0.723371	0.723371	0.1861	0.999657	no
ZNF571	chr19	38039850	38105079	OK	1.06328	1.43051	0.428006	0.428006	0.1862	0.999657	no
MARK4	chr19	45754515	45808638	OK	2.31081	1.84284	-0.326466	0.326466	0.18625	0.999657	no
ZC3H4	chr19	47567392	47617009	OK	6.13622	5.08556	-0.270943	0.270943	0.18625	0.999657	no
AP2M1	chr3	183892633	183901882	OK	197.67	232.768	0.2358	0.2358	0.18625	0.999657	no
GAS1	chr9	89559276	89562104	OK	2.09146	1.51503	-0.465162	0.465162	0.1865	0.999657	no
TRAF3IP1	chr2	239229184	239309541	OK	3.81467	3.12866	-0.286015	0.286015	0.18665	0.999657	no
SLC39A14	chr8	22224761	22291640	OK	116.93	138.989	0.249327	0.249327	0.1872	0.999657	no
NF1	chr17	29421941	29704695	OK	12.1309	10.2725	-0.239903	0.239903	0.18725	0.999657	no
CCL26	chr7	75398841	75419064	OK	1.27203	0.667202	-0.930941	0.930941	0.18725	0.999657	no
KLHL5	chr4	39046450	39183807	OK	37.245	30.7626	-0.275867	0.275867	0.18745	0.999657	no
DDX3X	chrX	41192650	41209524	OK	92.669	78.3636	-0.241903	0.241903	0.18755	0.999657	no
GLCCI1	chr7	8008373	8128709	OK	1.02891	0.774619	-0.409556	0.409556	0.1876	0.999657	no
SNRPN,SNURF	chr15	25068793	25223729	OK	28.575	34.3663	0.266243	0.266243	0.1877	0.999657	no
WDFY3	chr4	85590512	85887854	OK	6.63411	5.61634	-0.240272	0.240272	0.1878	0.999657	no
CHST15	chr10	125767035	125853065	OK	14.8753	17.5779	0.240847	0.240847	0.18785	0.999657	no
TRAFD1	chr12	112563348	112591408	OK	15.6829	13.1739	-0.251511	0.251511	0.188	0.999657	no
IGFBP2	chr2	217498126	217529158	OK	16.0212	19.9459	0.316112	0.316112	0.1881	0.999657	no
C4orf48	chr4	2043719	2045697	OK	3.51391	1.64967	-1.09089	1.09089	0.18815	0.999657	no
P2RY6	chr11	72975560	73009782	OK	1.0801	0.660186	-0.710216	0.710216	0.18825	0.999657	no
DROSHA	chr5	31400601	31532282	OK	10.2512	8.56216	-0.259746	0.259746	0.18835	0.999657	no
CPVL	chr7	29019582	29186153	OK	2.3876	1.81413	-0.39628	0.39628	0.18855	0.999657	no
C14orf79	chr14	105452441	105461966	OK	2.5008	1.8873	-0.406061	0.406061	0.18885	0.999657	no
WRB	chr21	40752212	40769815	OK	9.78184	12.0117	0.29626	0.29626	0.18885	0.999657	no
FLVCR1	chr1	213031584	213072925	OK	2.73782	3.32756	0.28144	0.28144	0.1891	0.999657	no
DCUN1D1	chr3	182655355	182698376	OK	16.492	19.5865	0.248096	0.248096	0.1892	0.999657	no
KIAA0922	chr4	154387497	154557862	OK	2.17057	1.74773	-0.312595	0.312595	0.1892	0.999657	no
ATP6V0E2	chr7	149564753	149577787	OK	5.63225	7.17136	0.348535	0.348535	0.1892	0.999657	no
ZNF786	chr7	148766732	148787869	OK	1.4546	1.9084	0.391746	0.391746	0.1894	0.999657	no
DEPDC4	chr12	100635398	100660857	OK	0.875582	0.58665	-0.577742	0.577742	0.18945	0.999657	no
PIK3R3	chr1	46505811	46598708	OK	3.75043	4.5134	0.267161	0.267161	0.1895	0.999657	no
SDSL	chr12	113860155	113876195	OK	7.75514	6.08174	-0.350669	0.350669	0.1895	0.999657	no
CRMP1	chr4	5712548	5894785	OK	4.6023	7.03824	0.612859	0.612859	0.1895	0.999657	no
RAB34	chr17	27041298	27045286	OK	63.1835	74.7129	0.24181	0.24181	0.18955	0.999657	no
ZSWIM3	chr20	44486219	44507769	OK	2.59156	2.02521	-0.355751	0.355751	0.1897	0.999657	no
ACTR3	chr2	114647536	114716167	OK	179.453	151.821	-0.241233	0.241233	0.18975	0.999657	no
TRAF5	chr1	211499956	211548326	OK	9.24177	7.75514	-0.253016	0.253016	0.18985	0.999657	no
MAP7D3	chrX	135295378	135338641	OK	8.11535	9.59937	0.242288	0.242288	0.1899	0.999657	no
MSLNL	chr16	819427	832926	OK	0.9302	1.42042	0.610703	0.610703	0.18995	0.999657	no
CMTM4	chr16	66648652	66730610	OK	12.2886	10.3698	-0.244927	0.244927	0.1902	0.999657	no
PELI1	chr2	64319785	64371605	OK	8.09843	9.65746	0.254001	0.254001	0.19035	0.999657	no
CCDC146,DTX2P1-UPK3BP1-PMS2P11,LOC10	chr7	76610079	76924521	OK	0.699208	1.01638	0.53964	0.53964	0.1904	0.999657	no
LRIF1	chr1	111489811	111506566	OK	13.5658	11.2696	-0.267541	0.267541	0.1906	0.999657	no
CA13	chr8	86137495	86197132	OK	5.20765	6.32596	0.280652	0.280652	0.1906	0.999657	no
FSD1L	chr9	108210314	108314897	OK	1.72546	2.24757	0.381387	0.381387	0.19065	0.999657	no
GRK5	chr10	120967196	121215131	OK	0.914124	0.642571	-0.508533	0.508533	0.1908	0.999657	no
NRIP3	chr11	9002122	9025596	OK	6.75353	8.09508	0.261403	0.261403	0.19085	0.999657	no
STAM	chr10	17685407	17758821	OK	20.9556	17.8245	-0.233477	0.233477	0.19095	0.999657	no
HBEGF	chr5	139712427	139726188	OK	13.1437	15.7382	0.259904	0.259904	0.19095	0.999657	no
C12orf60	chr12	14956505	14976791	OK	0.541925	0.875959	0.692769	0.692769	0.19105	0.999657	no
GTF3C6	chr6	111279762	111289091	OK	76.5942	92.1977	0.267495	0.267495	0.19125	0.999657	no
CACNA2D1	chr7	81575762	82073031	OK	2.56659	3.12464	0.283839	0.283839	0.19135	0.999657	no
C9orf69	chr9	139005458	139010731	OK	17.7241	14.7164	-0.268289	0.268289	0.19175	0.999657	no
BCKDHB	chr6	80816343	81055987	OK	7.56471	9.70808	0.3599	0.3599	0.1921	0.999657	no
C11orf30	chr11	76155813	76263377	OK	2.54629	2.07921	-0.292357	0.292357	0.1923	0.999657	no
C1orf55	chr1	226170402	226187066	OK	29.0702	24.8258	-0.227701	0.227701	0.1924	0.999657	no
BMF	chr15	40380089	40401075	OK	1.35394	1.05209	-0.363906	0.363906	0.1925	0.999657	no
TOR2A	chr9	130478357	130497628	OK	2.24535	3.15554	0.490946	0.490946	0.1926	0.999657	no
TGDS	chr13	95226307	95248511	OK	9.52309	7.83937	-0.280692	0.280692	0.19265	0.999657	no
NAPA	chr19	47987538	48018515	OK	41.6847	35.0775	-0.248975	0.248975	0.19295	0.999657	no
SNAI2	chr8	49830238	49833999	OK	26.9721	22.8256	-0.240813	0.240813	0.1932	0.999657	no
CRYM	chr16	21269838	21412424	OK	1.66716	2.47439	0.569678	0.569678	0.1933	0.999657	no
C17orf56	chr17	79202010	79212891	OK	3.54854	4.61905	0.380371	0.380371	0.19355	0.999657	no
RAB32	chr6	146864827	146876086	OK	161.968	138.649	-0.224265	0.224265	0.1941	0.999657	no
PDCL	chr9	125578027	125590935	OK	14.7398	12.3862	-0.250986	0.250986	0.19415	0.999657	no
POLR2D	chr2	128600902	128615729	OK	24.1382	20.2269	-0.255045	0.255045	0.19425	0.999657	no
PAK3	chrX	110187512	110464173	OK	8.32493	9.90484	0.250695	0.250695	0.19425	0.999657	no
IQCA1	chr2	237232793	237416177	OK	1.35886	1.7236	0.343027	0.343027	0.19435	0.999657	no
RAB40A	chrX	102659757	102774417	OK	1.00046	0.57614	-0.796176	0.796176	0.19435	0.999657	no
PSD4	chr2	113915075	113962589	OK	1.18699	1.50622	0.343624	0.343624	0.19445	0.999657	no
GANC	chr15	42566365	42645864	OK	2.99206	2.44111	-0.2936	0.2936	0.1947	0.999657	no
C11orf75	chr11	93211638	93276546	OK	2.64845	3.71566	0.48847	0.48847	0.19475	0.999657	no
SEMA6C	chr1	151104118	151119140	OK	0.794252	0.541786	-0.551873	0.551873	0.1948	0.999657	no
TNRC6A	chr16	24741048	24837638	OK	11.837	10.1061	-0.228079	0.228079	0.1948	0.999657	no
DIRAS1	chr19	2714564	2721390	OK	0.724386	1.01814	0.491103	0.491103	0.1951	0.999657	no
ABCA7	chr19	1040101	1065570	OK	0.791679	1.06125	0.422783	0.422783	0.19515	0.999657	no
MICALL2	chr7	1473994	1499109	OK	0.973563	1.36858	0.491329	0.491329	0.19535	0.999657	no
SLC9A3R2	chr16	2076868	2089028	OK	5.95915	7.52634	0.336841	0.336841	0.19555	0.999657	no
WDR36	chr5	110427869	110469755	OK	29.1348	24.8626	-0.22877	0.22877	0.1956	0.999657	no
CYGB	chr17	74523429	74541458	OK	63.7184	74.8193	0.2317	0.2317	0.19595	0.999657	no
GMDS	chr6	1624034	2245868	OK	11.9708	14.6132	0.287752	0.287752	0.1961	0.999657	no
PSMA4	chr15	78832746	78841563	OK	209.115	178.549	-0.227976	0.227976	0.1962	0.999657	no
BZW1	chr2	201676268	201688569	OK	198.591	167.286	-0.247481	0.247481	0.1962	0.999657	no
C12orf35	chr12	32112316	32146276	OK	5.44931	4.60932	-0.241518	0.241518	0.19645	0.999657	no
RBBP9	chr20	18467187	18477887	OK	9.73258	11.4885	0.23929	0.23929	0.19665	0.999657	no
CBS	chr21	44473300	44496472	OK	31.1121	36.599	0.234329	0.234329	0.19665	0.999657	no
DOCK11	chrX	117629871	117820589	OK	4.62949	5.47799	0.242795	0.242795	0.1969	0.999657	no
PLEKHA4	chr19	49340173	49371912	OK	5.50754	4.491	-0.294371	0.294371	0.19695	0.999657	no
LDLR	chr19	11200037	11244505	OK	34.0436	29.0721	-0.227747	0.227747	0.197	0.999657	no
CLDN1	chr3	190023489	190040235	OK	127.905	109.027	-0.230385	0.230385	0.197	0.999657	no
LAMB3,MIR4260	chr1	209788217	209826439	OK	93.4142	110.5	0.242327	0.242327	0.1972	0.999657	no
SEC22B	chr1	145096387	145119505	OK	112.979	95.6669	-0.239957	0.239957	0.1973	0.999657	no
ZNF414	chr19	8575461	8579048	OK	0.650853	1.15942	0.832999	0.832999	0.1974	0.999657	no
DFNA5	chr7	24737971	24797639	OK	17.4049	21.0458	0.274036	0.274036	0.19745	0.999657	no
GM2A	chr5	150632612	150652283	OK	13.2741	11.1178	-0.255736	0.255736	0.1975	0.999657	no
ALDH2	chr12	112204690	112247789	OK	6.31298	5.108	-0.305563	0.305563	0.1976	0.999657	no
TMEM139	chr7	142982023	142985173	OK	3.06124	3.90974	0.352956	0.352956	0.1977	0.999657	no
SEL1L	chr14	81937890	82000214	OK	33.1663	28.3607	-0.225826	0.225826	0.1978	0.999657	no
AHNAK2	chr14	105403372	105444694	OK	5.49632	6.44783	0.230348	0.230348	0.1978	0.999657	no
LOC647979	chr20	34633539	34638882	OK	152.311	127.917	-0.251814	0.251814	0.19785	0.999657	no
DICER1	chr14	95552554	95623759	OK	16.5011	19.3447	0.22938	0.22938	0.19805	0.999657	no
RPE	chr2	210867304	211036051	OK	21.4104	17.2764	-0.309506	0.309506	0.1981	0.999657	no
ATP6V0C	chr16	2563726	2570224	OK	45.1028	37.1275	-0.280729	0.280729	0.1982	0.999657	no
CADM4	chr19	44126521	44143991	OK	1.84388	2.45662	0.413933	0.413933	0.1984	0.999657	no
C14orf101	chr14	57046275	57116703	OK	3.35839	4.10267	0.288794	0.288794	0.19845	0.999657	no
USP43	chr17	9547931	9633009	OK	2.37937	2.9716	0.320658	0.320658	0.19855	0.999657	no
SMCHD1	chr18	2655885	2805015	OK	30.8262	26.2464	-0.23204	0.23204	0.19855	0.999657	no
KIFAP3	chr1	169890469	170043879	OK	12.0165	10.1416	-0.244738	0.244738	0.1987	0.999657	no
C14orf149	chr14	59932412	59951073	OK	14.2722	11.5005	-0.31151	0.31151	0.1991	0.999657	no
KIF15	chr3	44803208	44915553	OK	4.77896	5.77819	0.27392	0.27392	0.1992	0.999657	no
VIPR1	chr3	42530790	42579066	OK	5.26962	4.21281	-0.322918	0.322918	0.1993	0.999657	no
KBTBD6	chr13	41701708	41706936	OK	4.08923	3.39362	-0.269002	0.269002	0.1996	0.999657	no
APBB2	chr4	40812043	41218603	OK	7.81976	6.66433	-0.230664	0.230664	0.19975	0.999657	no
LOC389641	chr8	23082733	23088439	OK	1.91466	1.35363	-0.500253	0.500253	0.2	0.999657	no
RFXAP	chr13	37393338	37403740	OK	1.57173	1.20484	-0.383517	0.383517	0.20015	0.999657	no
IGFBP3	chr7	45951843	45960871	OK	3.26823	2.56957	-0.346986	0.346986	0.20015	0.999657	no
VSIG10	chr12	118501262	118541810	OK	5.06147	6.056	0.258809	0.258809	0.2002	0.999657	no
C1orf151-NBL1,MINOS1,NBL1	chr1	19923470	19984949	OK	73.2293	86.2785	0.236579	0.236579	0.2004	0.999657	no
TERF1	chr8	73921096	73959987	OK	9.88164	11.8454	0.261501	0.261501	0.20055	0.999657	no
RLN2	chr9	5299867	5304580	OK	0.805945	0.452476	-0.832839	0.832839	0.20055	0.999657	no
C1RL	chr12	7247145	7281466	OK	8.81668	6.79871	-0.374974	0.374974	0.20075	0.999657	no
CLIC4	chr1	25071759	25170815	OK	339.163	413.952	0.287486	0.287486	0.20085	0.999657	no
USP37	chr2	219314869	219433084	OK	10.8512	9.2871	-0.224553	0.224553	0.20085	0.999657	no
POLR3G	chr5	89770680	89810943	OK	2.6419	2.12447	-0.314469	0.314469	0.20105	0.999657	no
TEX261	chr2	71213067	71222001	OK	24.779	21.0865	-0.232794	0.232794	0.2011	0.999657	no
NUCB2	chr11	17298285	17371028	OK	22.4557	26.5234	0.240183	0.240183	0.20135	0.999657	no
MKNK2	chr19	2037469	2051243	OK	42.2206	50.135	0.247873	0.247873	0.2014	0.999657	no
NDRG3	chr20	35280168	35374541	OK	8.69517	10.3662	0.253601	0.253601	0.20155	0.999657	no
PSEN2	chr1	227058085	227083940	OK	7.11411	5.77612	-0.300584	0.300584	0.2016	0.999657	no
DPP7	chr9	140004945	140009195	OK	12.6713	10.078	-0.330356	0.330356	0.2018	0.999657	no
ARID4A	chr14	58765221	58840560	OK	3.36058	2.60994	-0.364695	0.364695	0.2019	0.999657	no
MGA	chr15	41913756	42063032	OK	11.8486	10.1322	-0.225778	0.225778	0.2019	0.999657	no
GTF2H2B	chr5	69423288	69881549	OK	5.67645	6.86408	0.274078	0.274078	0.2019	0.999657	no
DOCK2	chr5	169064250	169510386	OK	1.76448	1.37418	-0.360674	0.360674	0.202	0.999657	no
TSPAN15	chr10	71211225	71267423	OK	2.22269	2.96342	0.414956	0.414956	0.2022	0.999657	no
MSLN	chr16	810687	819067	OK	20.4673	24.5834	0.264361	0.264361	0.2022	0.999657	no
INTU	chr4	128554086	128643586	OK	2.57107	2.05658	-0.322127	0.322127	0.2023	0.999657	no
RAB12	chr18	8609442	8639383	OK	32.7604	38.6329	0.237876	0.237876	0.20235	0.999657	no
GALNT1	chr18	33207408	33291798	OK	38.9512	33.4929	-0.217812	0.217812	0.20235	0.999657	no
ACSL4	chrX	108884559	108976621	OK	59.702	51.0188	-0.226751	0.226751	0.2024	0.999657	no
RBM34	chr1	235294497	235324571	OK	27.7805	32.6246	0.231889	0.231889	0.20245	0.999657	no
CENPF	chr1	214776531	214837914	OK	21.7228	25.5842	0.236042	0.236042	0.20255	0.999657	no
NRP2	chr2	206547223	206662857	OK	3.09802	3.82278	0.303273	0.303273	0.2026	0.999657	no
EPS8L2	chr11	576482	727734	OK	21.9084	28.0713	0.35761	0.35761	0.20275	0.999657	no
BCCIP	chr10	127512103	127584855	OK	44.2451	35.7168	-0.308912	0.308912	0.20285	0.999657	no
ZNF780B	chr19	40534019	40562128	OK	2.69044	2.25362	-0.2556	0.2556	0.20295	0.999657	no
KIAA1429	chr8	95500004	95565746	OK	16.1913	13.8361	-0.226778	0.226778	0.20335	0.999657	no
AKAP12	chr6	151561133	151679694	OK	46.7931	39.6872	-0.237622	0.237622	0.2034	0.999657	no
LACC1	chr13	44410488	44468068	OK	8.78562	7.365	-0.254459	0.254459	0.20355	0.999657	no
TTLL1	chr22	43435522	43485434	OK	3.66579	2.87595	-0.35009	0.35009	0.2036	0.999657	no
ZNF235	chr19	44790500	44809178	OK	0.781445	1.01836	0.382038	0.382038	0.2042	0.999657	no
GJA1	chr6	121756744	121770873	OK	31.1292	26.5336	-0.230448	0.230448	0.20425	0.999657	no
ATIC	chr2	216176678	216214496	OK	6.742	5.52187	-0.288021	0.288021	0.2043	0.999657	no
LCNL1	chr9	139876553	139880667	OK	1.41522	1.91645	0.437413	0.437413	0.2043	0.999657	no
POM121C	chr7	75039623	75115568	OK	4.04561	3.24794	-0.316831	0.316831	0.20445	0.999657	no
ZNF430	chr19	21203425	21242852	OK	4.28183	3.55545	-0.268194	0.268194	0.20455	0.999657	no
HLA-B	chr6	31321648	31324989	OK	174.469	148.986	-0.227795	0.227795	0.20455	0.999657	no
ZYX	chr7	143078359	143220540	OK	53.5597	45.5459	-0.233826	0.233826	0.20455	0.999657	no
NUMB	chr14	73704204	73925290	OK	15.2026	12.0921	-0.33025	0.33025	0.20465	0.999657	no
TMEM140	chr7	134832765	134855578	OK	8.22182	5.86205	-0.488053	0.488053	0.2047	0.999657	no
BEX4	chrX	102470019	102472128	OK	11.6452	9.48187	-0.296489	0.296489	0.2051	0.999657	no
ACN9	chr7	96745904	96811075	OK	3.75621	5.04663	0.426043	0.426043	0.20525	0.999657	no
ZNF331	chr19	54024176	54083525	OK	2.96902	2.43272	-0.287418	0.287418	0.2053	0.999657	no
SLC9A8	chr20	48429249	48508952	OK	5.28797	4.40235	-0.26444	0.26444	0.2054	0.999657	no
ZNF444	chr19	56651467	56672263	OK	3.35049	4.47031	0.416003	0.416003	0.20615	0.999657	no
EPHB2	chr1	23037330	23241883	OK	22.4626	19.2438	-0.223134	0.223134	0.2062	0.999657	no
REPS1	chr6	139225619	139309398	OK	18.2878	15.5774	-0.231431	0.231431	0.2064	0.999657	no
RAB6B	chr3	133543079	133614691	OK	0.862644	1.1031	0.35472	0.35472	0.2065	0.999657	no
NLN	chr5	65018022	65181121	OK	12.0711	9.91613	-0.283711	0.283711	0.2065	0.999657	no
ADAMTSL5	chr19	1504748	1513188	OK	1.7184	1.25653	-0.451617	0.451617	0.20695	0.999657	no
MSL2	chr3	135867759	135914688	OK	6.77697	8.01516	0.24209	0.24209	0.20705	0.999657	no
TMEM106C	chr12	48357329	48362661	OK	44.4751	52.069	0.227427	0.227427	0.2071	0.999657	no
AP5B1	chr11	65541219	65548075	OK	4.06467	3.28718	-0.306289	0.306289	0.20715	0.999657	no
GTPBP10	chr7	89975978	90020769	OK	12.1619	8.55348	-0.507786	0.507786	0.2072	0.999657	no
STX18	chr4	4387982	4543775	OK	13.4144	11.2735	-0.250841	0.250841	0.20725	0.999657	no
TULP3	chr12	3000032	3050306	OK	11.9538	10.069	-0.247554	0.247554	0.2075	0.999657	no
ZNF609	chr15	64752996	64978432	OK	9.74755	8.34798	-0.223613	0.223613	0.20765	0.999657	no
C19orf24	chr19	1275519	1279265	OK	11.7488	8.95609	-0.391572	0.391572	0.20775	0.999657	no
SLC12A7	chr5	1050488	1112172	OK	5.22067	4.27333	-0.288875	0.288875	0.2082	0.999657	no
B3GNT2,COMMD1	chr2	62132802	62451866	OK	50.7233	41.4959	-0.289679	0.289679	0.2083	0.999657	no
RRM2	chr2	10262694	10271546	OK	56.511	65.8933	0.221601	0.221601	0.20835	0.999657	no
ARID5A	chr2	97202463	97218372	OK	4.09159	3.19151	-0.358421	0.358421	0.2084	0.999657	no
DHRS13	chr17	27224798	27230089	OK	2.77622	3.62904	0.386467	0.386467	0.20855	0.999657	no
RBPMS	chr8	30239634	30429801	OK	11.2621	8.83128	-0.350784	0.350784	0.20855	0.999657	no
BANF1	chr11	65764015	65771673	OK	54.4286	42.25	-0.365416	0.365416	0.2086	0.999657	no
CLCN5	chrX	49687224	49863892	OK	2.5944	2.17482	-0.254504	0.254504	0.2091	0.999657	no
SLC35G1	chr10	95653729	95663580	OK	2.10944	2.68715	0.34922	0.34922	0.20915	0.999657	no
ARHGEF6	chrX	135747711	135863503	OK	1.67805	2.06104	0.296589	0.296589	0.2093	0.999657	no
CPNE2	chr16	57126454	57181878	OK	14.3519	17.1248	0.254844	0.254844	0.2095	0.999657	no
CCDC169,CCDC169-SOHLH2,SOHLH2	chr13	36742344	36871992	OK	0.721143	0.476379	-0.598173	0.598173	0.2098	0.999657	no
ZSCAN30	chr18	32820993	32870208	OK	3.29896	2.5854	-0.35162	0.35162	0.20985	0.999657	no
LAGE3	chrX	153704858	153707604	OK	5.6724	4.50376	-0.332831	0.332831	0.21	0.999657	no
GGH	chr8	63927638	63951610	OK	56.5036	65.9399	0.222809	0.222809	0.2101	0.999657	no
TOP2B	chr3	25639428	25705788	OK	24.2885	28.2106	0.215965	0.215965	0.21015	0.999657	no
ZNF692	chr1	249144109	249153315	OK	3.9381	4.96593	0.334563	0.334563	0.21025	0.999657	no
DNHD1	chr11	6518497	6593254	OK	0.869306	0.620948	-0.485392	0.485392	0.21035	0.999657	no
CDK20	chr9	90581358	90589695	OK	1.73447	1.2868	-0.430709	0.430709	0.21075	0.999657	no
C21orf119	chr21	33765441	33766266	OK	5.07706	3.68987	-0.460423	0.460423	0.211	0.999657	no
NRP1	chr10	33466418	33623833	OK	36.596	30.7629	-0.250494	0.250494	0.21115	0.999657	no
FAM109B	chr22	42470254	42475490	OK	7.84935	9.55912	0.284306	0.284306	0.2114	0.999657	no
AFF1	chr4	87856153	88062339	OK	7.3614	6.29624	-0.225491	0.225491	0.2115	0.999657	no
ATP5O	chr21	35275756	35288158	OK	194.161	225.441	0.215497	0.215497	0.21155	0.999657	no
DSTYK	chr1	205111532	205180875	OK	6.51852	5.5634	-0.228578	0.228578	0.2116	0.999657	no
NTF3	chr12	5541259	5618961	OK	1.63788	2.35614	0.524596	0.524596	0.2116	0.999657	no
GTF2B	chr1	89318320	89357758	OK	30.5969	26.0382	-0.232756	0.232756	0.21165	0.999657	no
[truncated: 10,054 more rows]

## Sheet: Sheet2
Genes significantly modulated following PAX8 silencing (p≤0.05; FDR≤0.05) in FT194 cells. The genes down-regulated are indicated in black while the up-regulated ones are indicated in red. (FPKM1 and FPKM2 are after and before PAX8 silencing, respectively).
gene	chr	start	end	sample1	sample2	status	FPKM1	FPKM2	log2	abs(log2)	pvalue	qvalue	significant
CDH6	chr5	31193761	31329253	12_CGTACG_L001	11A_GTGGCC_L001	OK	0.904512	5.66947	2.648	2.648	5e-05	0.00642248	yes
DANCR,SNORA26	chr4	53578620	53583415	12_CGTACG_L001	11A_GTGGCC_L001	OK	12.5059	73.4428	2.55401	2.55401	5e-05	0.00642248	yes
FGF18	chr5	170846666	170884630	12_CGTACG_L001	11A_GTGGCC_L001	OK	2.9921	14.7197	2.29852	2.29852	5e-05	0.00642248	yes
CHRD	chr3	184097860	184107713	12_CGTACG_L001	11A_GTGGCC_L001	OK	1.14353	5.39776	2.23887	2.23887	5e-05	0.00642248	yes
KLHL14	chr18	30252633	30352974	12_CGTACG_L001	11A_GTGGCC_L001	OK	0.218892	0.999955	2.19164	2.19164	5e-05	0.00642248	yes
EPHB1	chr3	134514098	134979307	12_CGTACG_L001	11A_GTGGCC_L001	OK	0.17794	0.77373	2.12044	2.12044	0.00015	0.0162802	yes
ZBED2	chr3	111260925	111371206	12_CGTACG_L001	11A_GTGGCC_L001	OK	0.98563	4.13057	2.06722	2.06722	5e-05	0.00642248	yes
TLL2	chr10	98124362	98273683	12_CGTACG_L001	11A_GTGGCC_L001	OK	0.625627	2.60957	2.06043	2.06043	5e-05	0.00642248	yes
PAX8	chr2	113973573	114036498	12_CGTACG_L001	11A_GTGGCC_L001	OK	9.23106	33.8269	1.8736	1.8736	5e-05	0.00642248	yes
BAALC	chr8	104145190	104242533	12_CGTACG_L001	11A_GTGGCC_L001	OK	0.360111	1.28504	1.8353	1.8353	0.00035	0.0333357	yes
MAL	chr2	95691478	95719735	12_CGTACG_L001	11A_GTGGCC_L001	OK	7.14709	25.0391	1.80876	1.80876	5e-05	0.00642248	yes
DCDC2	chr6	24171982	24383520	12_CGTACG_L001	11A_GTGGCC_L001	OK	4.33336	14.9979	1.7912	1.7912	5e-05	0.00642248	yes
LOC643201	chr5	175570044	175626298	12_CGTACG_L001	11A_GTGGCC_L001	OK	1.32389	4.51658	1.77045	1.77045	5e-05	0.00642248	yes
ADAMTS14	chr10	72432558	72522195	12_CGTACG_L001	11A_GTGGCC_L001	OK	0.900768	3.0108	1.74092	1.74092	5e-05	0.00642248	yes
CNTN4	chr3	2140549	3100158	12_CGTACG_L001	11A_GTGGCC_L001	OK	0.800182	2.67321	1.74017	1.74017	5e-05	0.00642248	yes
ANXA2	chr15	60639349	60690185	12_CGTACG_L001	11A_GTGGCC_L001	OK	572.227	1838.55	1.68391	1.68391	5e-05	0.00642248	yes
FAT2	chr5	150883652	150970843	12_CGTACG_L001	11A_GTGGCC_L001	OK	0.373409	1.18513	1.66622	1.66622	5e-05	0.00642248	yes
ANXA2P2	chr9	33624222	33625532	12_CGTACG_L001	11A_GTGGCC_L001	OK	1.12435	3.55187	1.65948	1.65948	0.0001	0.0115711	yes
ROR1	chr1	64239632	64647203	12_CGTACG_L001	11A_GTGGCC_L001	OK	7.26579	22.3551	1.62141	1.62141	5e-05	0.00642248	yes
LMLN	chr3	197687070	197770591	12_CGTACG_L001	11A_GTGGCC_L001	OK	0.291647	0.876636	1.58775	1.58775	0.0001	0.0115711	yes
SLC47A1	chr17	19437166	19482346	12_CGTACG_L001	11A_GTGGCC_L001	OK	0.96716	2.88243	1.57546	1.57546	5e-05	0.00642248	yes
C1orf186	chr1	206238858	206289511	12_CGTACG_L001	11A_GTGGCC_L001	OK	1.06056	3.11663	1.55517	1.55517	5e-05	0.00642248	yes
H2AFY2	chr10	71812356	71892690	12_CGTACG_L001	11A_GTGGCC_L001	OK	5.1492	15.0476	1.54711	1.54711	0.0001	0.0115711	yes
C13orf15	chr13	42031541	42045013	12_CGTACG_L001	11A_GTGGCC_L001	OK	6.10334	17.4988	1.51959	1.51959	5e-05	0.00642248	yes
CDKN1C	chr11	2904447	2906995	12_CGTACG_L001	11A_GTGGCC_L001	OK	5.47432	15.3755	1.48989	1.48989	5e-05	0.00642248	yes
MPP7	chr10	28339922	28571067	12_CGTACG_L001	11A_GTGGCC_L001	OK	2.67166	7.49736	1.48865	1.48865	5e-05	0.00642248	yes
PDE1A	chr2	183005909	183387465	12_CGTACG_L001	11A_GTGGCC_L001	OK	0.765567	2.05703	1.42596	1.42596	0.00015	0.0162802	yes
ADORA1	chr1	203096835	203136538	12_CGTACG_L001	11A_GTGGCC_L001	OK	1.66599	4.47505	1.42553	1.42553	5e-05	0.00642248	yes
PPME1	chr11	73723508	73965748	12_CGTACG_L001	11A_GTGGCC_L001	OK	6.12913	16.3008	1.41119	1.41119	0.0001	0.0115711	yes
KLRG2	chr7	139135198	139168457	12_CGTACG_L001	11A_GTGGCC_L001	OK	1.52877	4.04628	1.40422	1.40422	5e-05	0.00642248	yes
BLCAP	chr20	36145818	36156333	12_CGTACG_L001	11A_GTGGCC_L001	OK	11.6008	30.5409	1.39652	1.39652	5e-05	0.00642248	yes
TNFSF4	chr1	173152869	173176471	12_CGTACG_L001	11A_GTGGCC_L001	OK	2.5717	6.71741	1.38518	1.38518	5e-05	0.00642248	yes
BTBD11	chr12	107712196	108053419	12_CGTACG_L001	11A_GTGGCC_L001	OK	0.642527	1.64827	1.35913	1.35913	0.0002	0.0207422	yes
MST1	chr3	49721379	49726196	12_CGTACG_L001	11A_GTGGCC_L001	OK	1.38392	3.52839	1.35025	1.35025	0.00025	0.0250018	yes
PPAP2B	chr1	56960418	57045257	12_CGTACG_L001	11A_GTGGCC_L001	OK	3.59512	9.01307	1.32598	1.32598	5e-05	0.00642248	yes
PPARGC1A	chr4	23793527	23891707	12_CGTACG_L001	11A_GTGGCC_L001	OK	0.858344	2.09403	1.28665	1.28665	5e-05	0.00642248	yes
GJB2	chr13	20761603	20767114	12_CGTACG_L001	11A_GTGGCC_L001	OK	9.06297	22.0972	1.28581	1.28581	5e-05	0.00642248	yes
GPR63	chr6	97241997	97285353	12_CGTACG_L001	11A_GTGGCC_L001	OK	0.964983	2.3273	1.27008	1.27008	5e-05	0.00642248	yes
INHBB	chr2	121103718	121109383	12_CGTACG_L001	11A_GTGGCC_L001	OK	2.05755	4.9205	1.25787	1.25787	5e-05	0.00642248	yes
CD24	chrY	21094584	21239302	12_CGTACG_L001	11A_GTGGCC_L001	OK	8.35637	19.8393	1.24741	1.24741	5e-05	0.00642248	yes
GDF6	chr8	97154557	97173020	12_CGTACG_L001	11A_GTGGCC_L001	OK	2.63725	6.21145	1.23589	1.23589	5e-05	0.00642248	yes
KAZN	chr1	14925212	15479017	12_CGTACG_L001	11A_GTGGCC_L001	OK	3.87031	9.00377	1.21808	1.21808	5e-05	0.00642248	yes
NGFR	chr17	47572654	47592382	12_CGTACG_L001	11A_GTGGCC_L001	OK	1.65094	3.71883	1.17156	1.17156	0.00025	0.0250018	yes
CDH5	chr16	66400524	66438689	12_CGTACG_L001	11A_GTGGCC_L001	OK	1.30723	2.94331	1.17092	1.17092	0.0001	0.0115711	yes
COL13A1	chr10	71561643	71718904	12_CGTACG_L001	11A_GTGGCC_L001	OK	0.87914	1.94414	1.14497	1.14497	0.00055	0.0463889	yes
RASGEF1B	chr4	82347519	82393061	12_CGTACG_L001	11A_GTGGCC_L001	OK	2.17298	4.80264	1.14415	1.14415	5e-05	0.00642248	yes
TCN2	chr22	31003069	31023047	12_CGTACG_L001	11A_GTGGCC_L001	OK	11.7892	25.7138	1.12508	1.12508	5e-05	0.00642248	yes
RGS20	chr8	54764367	54871865	12_CGTACG_L001	11A_GTGGCC_L001	OK	3.179	6.92857	1.12399	1.12399	5e-05	0.00642248	yes
CA2	chr8	86376130	86393721	12_CGTACG_L001	11A_GTGGCC_L001	OK	2.43896	5.31373	1.12346	1.12346	0.0002	0.0207422	yes
DUSP11	chr2	73989324	74007284	12_CGTACG_L001	11A_GTGGCC_L001	OK	6.37065	13.874	1.12287	1.12287	5e-05	0.00642248	yes
GPR56	chr16	57653909	57698975	12_CGTACG_L001	11A_GTGGCC_L001	OK	1.71065	3.68736	1.10804	1.10804	5e-05	0.00642248	yes
SOX17	chr8	55370494	55374868	12_CGTACG_L001	11A_GTGGCC_L001	OK	11.768	25.1968	1.09837	1.09837	5e-05	0.00642248	yes
HTATSF1	chrX	135579237	135594503	12_CGTACG_L001	11A_GTGGCC_L001	OK	10.8041	22.9415	1.08638	1.08638	5e-05	0.00642248	yes
ANK3	chr10	61786055	62493284	12_CGTACG_L001	11A_GTGGCC_L001	OK	0.554689	1.1737	1.08132	1.08132	0.0002	0.0207422	yes
SLC6A6	chr3	14444105	14583588	12_CGTACG_L001	11A_GTGGCC_L001	OK	8.50708	17.9668	1.0786	1.0786	5e-05	0.00642248	yes
NID2	chr14	52471519	52535946	12_CGTACG_L001	11A_GTGGCC_L001	OK	1.51356	3.17689	1.06967	1.06967	5e-05	0.00642248	yes
ENPP1	chr6	132129155	132216295	12_CGTACG_L001	11A_GTGGCC_L001	OK	0.909436	1.90788	1.06893	1.06893	5e-05	0.00642248	yes
ARHGEF37	chr5	148961134	149014598	12_CGTACG_L001	11A_GTGGCC_L001	OK	3.42482	7.12729	1.05733	1.05733	5e-05	0.00642248	yes
KLHL13	chrX	117031775	117251303	12_CGTACG_L001	11A_GTGGCC_L001	OK	1.6164	3.361	1.0561	1.0561	5e-05	0.00642248	yes
FLG	chr1	152274650	152297679	12_CGTACG_L001	11A_GTGGCC_L001	OK	6.31847	13.0515	1.04657	1.04657	5e-05	0.00642248	yes
EPRS	chr1	220046618	220321383	12_CGTACG_L001	11A_GTGGCC_L001	OK	38.7765	80.019	1.04516	1.04516	5e-05	0.00642248	yes
GAS7	chr17	9813925	10101868	12_CGTACG_L001	11A_GTGGCC_L001	OK	0.793076	1.61483	1.02585	1.02585	0.0003	0.0289676	yes
AP1M2	chr19	10683346	10697991	12_CGTACG_L001	11A_GTGGCC_L001	OK	3.65745	7.44708	1.02584	1.02584	0.0002	0.0207422	yes
ADAMTS1	chr21	28208605	28217728	12_CGTACG_L001	11A_GTGGCC_L001	OK	31.2598	63.5982	1.02468	1.02468	5e-05	0.00642248	yes
KIAA1456	chr8	12803182	12887284	12_CGTACG_L001	11A_GTGGCC_L001	OK	0.503376	1.02362	1.02398	1.02398	0.0003	0.0289676	yes
DKK1	chr10	54074040	54077417	12_CGTACG_L001	11A_GTGGCC_L001	OK	10.7148	21.7047	1.0184	1.0184	5e-05	0.00642248	yes
C10orf46	chr10	120440493	120514758	12_CGTACG_L001	11A_GTGGCC_L001	OK	15.2867	30.7471	1.00817	1.00817	5e-05	0.00642248	yes
THY1	chr11	119252487	119369944	12_CGTACG_L001	11A_GTGGCC_L001	OK	49.9408	99.9976	1.00167	1.00167	5e-05	0.00642248	yes
SPON1	chr11	13984183	14289679	12_CGTACG_L001	11A_GTGGCC_L001	OK	18.7362	37.474	1.00006	1.00006	5e-05	0.00642248	yes
FAM107B	chr10	14560554	14816896	12_CGTACG_L001	11A_GTGGCC_L001	OK	14.2745	28.5125	0.998159	0.998159	5e-05	0.00642248	yes
HDGFRP3	chr15	83776323	83876321	12_CGTACG_L001	11A_GTGGCC_L001	OK	21.2383	42.1007	0.987175	0.987175	5e-05	0.00642248	yes
OXTR	chr3	8792069	8811300	12_CGTACG_L001	11A_GTGGCC_L001	OK	3.98279	7.88082	0.984566	0.984566	5e-05	0.00642248	yes
TMEM117	chr12	44229961	44783549	12_CGTACG_L001	11A_GTGGCC_L001	OK	2.4001	4.58936	0.935197	0.935197	5e-05	0.00642248	yes
PHLDA3	chr1	201433067	201438363	12_CGTACG_L001	11A_GTGGCC_L001	OK	19.8061	37.6937	0.928381	0.928381	5e-05	0.00642248	yes
MRE11A	chr11	94150383	94227040	12_CGTACG_L001	11A_GTGGCC_L001	OK	3.63409	6.845	0.913457	0.913457	5e-05	0.00642248	yes
SULF2	chr20	46285822	46415360	12_CGTACG_L001	11A_GTGGCC_L001	OK	1.76628	3.29368	0.898984	0.898984	0.00045	0.0401303	yes
TEX30	chr13	103418462	103426149	12_CGTACG_L001	11A_GTGGCC_L001	OK	10.2402	18.868	0.881697	0.881697	0.00015	0.0162802	yes
KITLG	chr12	88886569	88974250	12_CGTACG_L001	11A_GTGGCC_L001	OK	3.22879	5.92964	0.876953	0.876953	5e-05	0.00642248	yes
TGFBR3	chr1	92145899	92371559	12_CGTACG_L001	11A_GTGGCC_L001	OK	0.910971	1.67134	0.875526	0.875526	0.0005	0.0429479	yes
PHTF2	chr7	77428033	77586821	12_CGTACG_L001	11A_GTGGCC_L001	OK	6.17885	11.3357	0.875462	0.875462	5e-05	0.00642248	yes
PSAP	chr10	73576054	73611082	12_CGTACG_L001	11A_GTGGCC_L001	OK	196.644	359.819	0.871682	0.871682	5e-05	0.00642248	yes
TMEM170B	chr6	11538510	11583757	12_CGTACG_L001	11A_GTGGCC_L001	OK	0.888375	1.62271	0.869163	0.869163	0.0005	0.0429479	yes
IGFBP5	chr2	217536827	217560272	12_CGTACG_L001	11A_GTGGCC_L001	OK	6.59593	11.9331	0.855325	0.855325	5e-05	0.00642248	yes
PLAU	chr10	75669726	75682535	12_CGTACG_L001	11A_GTGGCC_L001	OK	66.5224	120.234	0.853928	0.853928	5e-05	0.00642248	yes
DIAPH1	chr5	140894582	140998622	12_CGTACG_L001	11A_GTGGCC_L001	OK	10.4177	18.8185	0.853107	0.853107	5e-05	0.00642248	yes
CTHRC1	chr8	104383742	104395232	12_CGTACG_L001	11A_GTGGCC_L001	OK	7.95932	14.3032	0.845624	0.845624	0.0005	0.0429479	yes
NOV	chr8	120428551	120436678	12_CGTACG_L001	11A_GTGGCC_L001	OK	3.71939	6.65766	0.83995	0.83995	0.0006	0.0491263	yes
MAL2	chr8	120220609	120257914	12_CGTACG_L001	11A_GTGGCC_L001	OK	32.9962	58.6281	0.829291	0.829291	5e-05	0.00642248	yes
SLC35B4	chr7	133974089	134001827	12_CGTACG_L001	11A_GTGGCC_L001	OK	3.66523	6.43099	0.811138	0.811138	5e-05	0.00642248	yes
WASF1	chr6	110421021	110501207	12_CGTACG_L001	11A_GTGGCC_L001	OK	4.70431	8.2015	0.801903	0.801903	0.0004	0.0368447	yes
ZNF185	chrX	152066712	152142102	12_CGTACG_L001	11A_GTGGCC_L001	OK	14.843	25.8701	0.801502	0.801502	5e-05	0.00642248	yes
AP1G1	chr16	71762756	71843058	12_CGTACG_L001	11A_GTGGCC_L001	OK	12.5028	21.7059	0.795833	0.795833	5e-05	0.00642248	yes
ITGB8	chr7	20370363	20455382	12_CGTACG_L001	11A_GTGGCC_L001	OK	27.379	47.3218	0.789435	0.789435	5e-05	0.00642248	yes
CTGF	chr6	132269316	132272518	12_CGTACG_L001	11A_GTGGCC_L001	OK	54.1906	93.4953	0.78685	0.78685	5e-05	0.00642248	yes
PRKAG2	chr7	151253200	151576308	12_CGTACG_L001	11A_GTGGCC_L001	OK	30.0865	51.7518	0.782496	0.782496	5e-05	0.00642248	yes
ILDR2	chr1	166881883	166944611	12_CGTACG_L001	11A_GTGGCC_L001	OK	3.77354	6.48438	0.781048	0.781048	5e-05	0.00642248	yes
NUP35	chr2	183989082	184047396	12_CGTACG_L001	11A_GTGGCC_L001	OK	7.34672	12.574	0.775275	0.775275	0.0004	0.0368447	yes
PLCB4	chr20	9049493	9461462	12_CGTACG_L001	11A_GTGGCC_L001	OK	21.9347	37.4711	0.772565	0.772565	5e-05	0.00642248	yes
CDK2AP1	chr12	123745529	123756791	12_CGTACG_L001	11A_GTGGCC_L001	OK	56.9233	97.0647	0.769928	0.769928	5e-05	0.00642248	yes
AIF1L	chr9	133971862	133998539	12_CGTACG_L001	11A_GTGGCC_L001	OK	9.13645	15.3061	0.744399	0.744399	5e-05	0.00642248	yes
ADCY9	chr16	4012649	4166186	12_CGTACG_L001	11A_GTGGCC_L001	OK	3.69328	6.15658	0.737226	0.737226	0.0003	0.0289676	yes
ARL5A	chr2	152653174	152685009	12_CGTACG_L001	11A_GTGGCC_L001	OK	9.46835	15.7615	0.735221	0.735221	0.00045	0.0401303	yes
GPRC5C	chr17	72427416	72445549	12_CGTACG_L001	11A_GTGGCC_L001	OK	11.8065	19.6494	0.734902	0.734902	0.0005	0.0429479	yes
LONRF1	chr8	12579405	12612992	12_CGTACG_L001	11A_GTGGCC_L001	OK	7.41689	12.3353	0.733913	0.733913	0.0001	0.0115711	yes
PTGIS	chr20	48120410	48184707	12_CGTACG_L001	11A_GTGGCC_L001	OK	41.4526	68.5425	0.725537	0.725537	0.0001	0.0115711	yes
CLGN	chr4	141309606	141348815	12_CGTACG_L001	11A_GTGGCC_L001	OK	17.8282	29.298	0.716641	0.716641	5e-05	0.00642248	yes
STX3	chr11	59522467	59573563	12_CGTACG_L001	11A_GTGGCC_L001	OK	9.00368	14.7674	0.713834	0.713834	5e-05	0.00642248	yes
ENPP4	chr6	46097700	46114436	12_CGTACG_L001	11A_GTGGCC_L001	OK	8.56438	14.0355	0.71266	0.71266	0.00025	0.0250018	yes
RHPN2	chr19	33469177	33555824	12_CGTACG_L001	11A_GTGGCC_L001	OK	5.44032	8.90459	0.710858	0.710858	0.0006	0.0491263	yes
SHISA2	chr13	26618734	26625198	12_CGTACG_L001	11A_GTGGCC_L001	OK	12.1275	19.8079	0.707788	0.707788	0.00055	0.0463889	yes
ABCC4	chr13	95672082	95953687	12_CGTACG_L001	11A_GTGGCC_L001	OK	12.5462	20.4326	0.703626	0.703626	5e-05	0.00642248	yes
ARL4C	chr2	235401685	235405693	12_CGTACG_L001	11A_GTGGCC_L001	OK	7.91728	12.8141	0.694658	0.694658	0.00045	0.0401303	yes
MMD	chr17	53469964	53499341	12_CGTACG_L001	11A_GTGGCC_L001	OK	17.5362	28.3511	0.693066	0.693066	0.0004	0.0368447	yes
G0S2	chr1	209848669	209849735	12_CGTACG_L001	11A_GTGGCC_L001	OK	37.1116	59.7716	0.687589	0.687589	0.0006	0.0491263	yes
AKR1B1	chr7	134127106	134143888	12_CGTACG_L001	11A_GTGGCC_L001	OK	169.509	269.018	0.666338	0.666338	0.0002	0.0207422	yes
SDC2	chr8	97505881	97624118	12_CGTACG_L001	11A_GTGGCC_L001	OK	14.6505	23.1818	0.662042	0.662042	0.00035	0.0333357	yes
ST3GAL1	chr8	134467090	134584183	12_CGTACG_L001	11A_GTGGCC_L001	OK	5.87121	9.17732	0.644416	0.644416	0.0004	0.0368447	yes
MEGF9	chr9	123363195	123476765	12_CGTACG_L001	11A_GTGGCC_L001	OK	8.03403	12.4966	0.637343	0.637343	0.0006	0.0491263	yes
TGOLN2	chr2	85545140	85555419	12_CGTACG_L001	11A_GTGGCC_L001	OK	13.1371	20.3655	0.63248	0.63248	0.0004	0.0368447	yes
TOMM20	chr1	235272657	235292256	12_CGTACG_L001	11A_GTGGCC_L001	OK	67.6312	44.5678	-0.601687	0.601687	0.00055	0.0463889	yes
MAPK1IP1L	chr14	55518361	55536912	12_CGTACG_L001	11A_GTGGCC_L001	OK	29.5471	19.3735	-0.608936	0.608936	0.00025	0.0250018	yes
TCEB3	chr1	24069855	24104787	12_CGTACG_L001	11A_GTGGCC_L001	OK	24.8712	15.7635	-0.657891	0.657891	0.00045	0.0401303	yes
FARP2	chr2	242295663	242434256	12_CGTACG_L001	11A_GTGGCC_L001	OK	8.72244	5.52781	-0.658023	0.658023	0.00045	0.0401303	yes
G3BP2	chr4	76567807	76649635	12_CGTACG_L001	11A_GTGGCC_L001	OK	69.1233	43.428	-0.670546	0.670546	5e-05	0.00642248	yes
PTPN1	chr20	49126890	49201563	12_CGTACG_L001	11A_GTGGCC_L001	OK	36.3304	22.7562	-0.67492	0.67492	0.00015	0.0162802	yes
WDR1	chr4	10074465	10118573	12_CGTACG_L001	11A_GTGGCC_L001	OK	209.957	131.378	-0.676372	0.676372	0.00015	0.0162802	yes
MBTPS1	chr16	84087258	84150517	12_CGTACG_L001	11A_GTGGCC_L001	OK	36.5881	22.7429	-0.68596	0.68596	0.0001	0.0115711	yes
OAS3	chr12	113376248	113411054	12_CGTACG_L001	11A_GTGGCC_L001	OK	107.21	66.1694	-0.696208	0.696208	0.0002	0.0207422	yes
STX12	chr1	28099693	28150963	12_CGTACG_L001	11A_GTGGCC_L001	OK	31.1451	19.2208	-0.696341	0.696341	0.00015	0.0162802	yes
OAS2	chr12	113416263	113449529	12_CGTACG_L001	11A_GTGGCC_L001	OK	106.487	65.6195	-0.698486	0.698486	0.0003	0.0289676	yes
DDX60L	chr4	169277885	169401638	12_CGTACG_L001	11A_GTGGCC_L001	OK	14.5213	8.86942	-0.711257	0.711257	0.0001	0.0115711	yes
CMPK2	chr2	6980683	7006766	12_CGTACG_L001	11A_GTGGCC_L001	OK	47.4095	28.8037	-0.71892	0.71892	0.0001	0.0115711	yes
RAD54L2	chr3	51573150	51702941	12_CGTACG_L001	11A_GTGGCC_L001	OK	7.97741	4.79333	-0.734891	0.734891	0.0005	0.0429479	yes
IFIT1	chr10	91152321	91163744	12_CGTACG_L001	11A_GTGGCC_L001	OK	234.836	140.23	-0.743852	0.743852	5e-05	0.00642248	yes
IFIH1	chr2	163123588	163175039	12_CGTACG_L001	11A_GTGGCC_L001	OK	40.5122	24.0345	-0.75325	0.75325	5e-05	0.00642248	yes
PTPN13	chr4	87515467	87736328	12_CGTACG_L001	11A_GTGGCC_L001	OK	4.89852	2.89985	-0.756367	0.756367	5e-05	0.00642248	yes
ANKRD1	chr10	92671856	92681032	12_CGTACG_L001	11A_GTGGCC_L001	OK	80.044	46.9351	-0.770125	0.770125	5e-05	0.00642248	yes
RBPJ	chr4	26321331	26436752	12_CGTACG_L001	11A_GTGGCC_L001	OK	23.1244	13.5384	-0.772355	0.772355	5e-05	0.00642248	yes
DHX58	chr17	40253370	40264751	12_CGTACG_L001	11A_GTGGCC_L001	OK	19.664	11.4475	-0.780516	0.780516	0.00015	0.0162802	yes
DDX58	chr9	32452973	32526464	12_CGTACG_L001	11A_GTGGCC_L001	OK	52.0715	30.1798	-0.78691	0.78691	5e-05	0.00642248	yes
PDZD2	chr5	31799030	32111444	12_CGTACG_L001	11A_GTGGCC_L001	OK	2.07986	1.19877	-0.79493	0.79493	0.00025	0.0250018	yes
GBP1	chr1	89517233	89531043	12_CGTACG_L001	11A_GTGGCC_L001	OK	106.084	61.0023	-0.798279	0.798279	5e-05	0.00642248	yes
HMGA2	chr12	66151800	66360071	12_CGTACG_L001	11A_GTGGCC_L001	OK	44.7694	25.711	-0.800127	0.800127	5e-05	0.00642248	yes
THBS2	chr6	169615666	169654137	12_CGTACG_L001	11A_GTGGCC_L001	OK	6.32545	3.61103	-0.808758	0.808758	5e-05	0.00642248	yes
SP110	chr2	231033644	231090444	12_CGTACG_L001	11A_GTGGCC_L001	OK	26.1868	14.9367	-0.809974	0.809974	5e-05	0.00642248	yes
DNMT3B	chr20	31350190	31397162	12_CGTACG_L001	11A_GTGGCC_L001	OK	6.07439	3.44753	-0.817177	0.817177	0.0003	0.0289676	yes
NCOA7	chr6	126102270	126253176	12_CGTACG_L001	11A_GTGGCC_L001	OK	27.7387	15.6627	-0.824561	0.824561	5e-05	0.00642248	yes
CYP1B1	chr2	38152461	38303323	12_CGTACG_L001	11A_GTGGCC_L001	OK	64.4002	36.0841	-0.835702	0.835702	5e-05	0.00642248	yes
MX1	chr21	42792519	42831141	12_CGTACG_L001	11A_GTGGCC_L001	OK	264.614	148.11	-0.837216	0.837216	5e-05	0.00642248	yes
MET	chr7	116312458	116438440	12_CGTACG_L001	11A_GTGGCC_L001	OK	54.6992	30.1665	-0.858572	0.858572	5e-05	0.00642248	yes
MSRB3	chr12	65672422	65860687	12_CGTACG_L001	11A_GTGGCC_L001	OK	35.8124	19.2352	-0.896709	0.896709	5e-05	0.00642248	yes
RSAD2	chr2	7017795	7038363	12_CGTACG_L001	11A_GTGGCC_L001	OK	72.3042	38.7711	-0.899096	0.899096	5e-05	0.00642248	yes
MX2	chr21	42733949	42780869	12_CGTACG_L001	11A_GTGGCC_L001	OK	66.0911	34.8487	-0.923353	0.923353	5e-05	0.00642248	yes
DCN	chr12	91539034	91576806	12_CGTACG_L001	11A_GTGGCC_L001	OK	20.2125	10.5292	-0.940855	0.940855	5e-05	0.00642248	yes
ZCCHC2	chr18	60190657	60251930	12_CGTACG_L001	11A_GTGGCC_L001	OK	9.21038	4.7504	-0.955212	0.955212	5e-05	0.00642248	yes
TGFB2	chr1	218517537	218617961	12_CGTACG_L001	11A_GTGGCC_L001	OK	53.4068	27.4917	-0.958027	0.958027	5e-05	0.00642248	yes
F3	chr1	94994731	95007413	12_CGTACG_L001	11A_GTGGCC_L001	OK	132.89	67.4915	-0.977451	0.977451	5e-05	0.00642248	yes
RHOB	chr2	20646834	20649201	12_CGTACG_L001	11A_GTGGCC_L001	OK	44.0161	22.2603	-0.983562	0.983562	5e-05	0.00642248	yes
CCL20	chr2	228678181	228683309	12_CGTACG_L001	11A_GTGGCC_L001	OK	60.3995	30.2135	-0.999342	0.999342	0.00015	0.0162802	yes
THBD	chr20	23026269	23030301	12_CGTACG_L001	11A_GTGGCC_L001	OK	7.82686	3.66541	-1.09446	1.09446	5e-05	0.00642248	yes
ST6GALNAC5	chr1	77333139	77533224	12_CGTACG_L001	11A_GTGGCC_L001	OK	10.3815	4.81544	-1.10827	1.10827	5e-05	0.00642248	yes
NRK	chrX	105065915	105202606	12_CGTACG_L001	11A_GTGGCC_L001	OK	2.78453	1.25142	-1.15387	1.15387	5e-05	0.00642248	yes
PTGS2	chr1	186640943	186649559	12_CGTACG_L001	11A_GTGGCC_L001	OK	14.4361	6.46952	-1.15795	1.15795	5e-05	0.00642248	yes
PAPPA	chr9	118916051	119164600	12_CGTACG_L001	11A_GTGGCC_L001	OK	4.39506	1.94254	-1.17794	1.17794	5e-05	0.00642248	yes
FPR1	chr19	52249022	52255150	12_CGTACG_L001	11A_GTGGCC_L001	OK	18.91	7.18704	-1.39568	1.39568	5e-05	0.00642248	yes
SERPINB2	chr18	61554938	61571124	12_CGTACG_L001	11A_GTGGCC_L001	OK	4.52656	1.12888	-2.00352	2.00352	5e-05	0.00642248	yes
